# Supplementary material for: An integrative model of new product evaluation: A systematic investigation of perceived novelty and product evaluation in the movie industry
Source: PLoS One. 2022 Mar 11;17(3):e0265193. doi: 10.1371/journal.pone.0265193 (PMC8916683; doi:10.1371/journal.pone.0265193)
Supplement: S1 File — (ZIP) [file pone.0265193.s001.zip]

Archive with 4 entries (4 files):
- data.xlsx
- __MACOSX/._data.xlsx
- Commented Code.R
- __MACOSX/._Commented Code.R
