# Supplementary material for: An integrative model of new product evaluation: A systematic investigation of perceived novelty and product evaluation in the movie industry
Source: PLoS One. 2022 Mar 11;17(3):e0265193. doi: 10.1371/journal.pone.0265193 (PMC8916683; doi:10.1371/journal.pone.0265193)
Supplement: S1 File — (ZIP) [file pone.0265193.s001.zip › data.xlsx]

## Sheet: Sheet1
movieName	rating	novelty	totalWords	noveltyPerc	novelty_groupc	noveltyPerc_groupc	novelty2	noveltyPerc2	novelty_groupc2	noveltyPerc_groupc2	numReview	id	releaseUSA	MPAA	Running.Time	overallRating	votes	noGenres	noLang	Wins	Nominations	Comedy	Drama	Romance	Action	History	Thriller	War	Adventure	Fantasy	Sci.Fi	Animation	Family	Horror	Mystery	Crime	Music	Biography	Western	Musical	Sport	Aspect.Ratio	Certificate	Color	Country	Director	Filming.Locations	Genres	Language
10 Cloverfield Lane	5	1	349	0.00286533	-0.140533	-0.00660557	1	8.21011e-06	0.0197494	4.36336e-05	676	tt1179933	2016-03-11	PG-13	1 hr 43 min	7.2	273564	5	1	15	46	0	1	0	0	0	1	0	0	0	1	0	0	1	1	0	0	0	0	0	0	2.35 : 1	12A;	Color	USA	Dan Trachtenberg	New Orleans, Louisiana, USA	Drama; Horror; Mystery; Sci-Fi; Thriller	English
10 Cloverfield Lane	7	2	52	0.0384615	0.859467	0.0289906	4	0.00147929	0.738684	0.000840457	676	tt1179933	2016-03-11	PG-13	1 hr 43 min	7.2	273564	5	1	15	46	0	1	0	0	0	1	0	0	0	1	0	0	1	1	0	0	0	0	0	0	2.35 : 1	12A;	Color	USA	Dan Trachtenberg	New Orleans, Louisiana, USA	Drama; Horror; Mystery; Sci-Fi; Thriller	English
10 Cloverfield Lane	5	2	162	0.0123457	0.859467	0.00287478	4	0.000152416	0.738684	8.26435e-06	676	tt1179933	2016-03-11	PG-13	1 hr 43 min	7.2	273564	5	1	15	46	0	1	0	0	0	1	0	0	0	1	0	0	1	1	0	0	0	0	0	0	2.35 : 1	12A;	Color	USA	Dan Trachtenberg	New Orleans, Louisiana, USA	Drama; Horror; Mystery; Sci-Fi; Thriller	English
10 Cloverfield Lane	5	2	90	0.0222222	0.859467	0.0127513	4	0.000493827	0.738684	0.000162596	676	tt1179933	2016-03-11	PG-13	1 hr 43 min	7.2	273564	5	1	15	46	0	1	0	0	0	1	0	0	0	1	0	0	1	1	0	0	0	0	0	0	2.35 : 1	12A;	Color	USA	Dan Trachtenberg	New Orleans, Louisiana, USA	Drama; Horror; Mystery; Sci-Fi; Thriller	English
10 Cloverfield Lane	7	1	101	0.00990099	-0.140533	0.00043009	1	9.80296e-05	0.0197494	1.84978e-07	676	tt1179933	2016-03-11	PG-13	1 hr 43 min	7.2	273564	5	1	15	46	0	1	0	0	0	1	0	0	0	1	0	0	1	1	0	0	0	0	0	0	2.35 : 1	12A;	Color	USA	Dan Trachtenberg	New Orleans, Louisiana, USA	Drama; Horror; Mystery; Sci-Fi; Thriller	English
10 Cloverfield Lane	9	1	122	0.00819672	-0.140533	-0.00127418	1	6.71862e-05	0.0197494	1.62353e-06	676	tt1179933	2016-03-11	PG-13	1 hr 43 min	7.2	273564	5	1	15	46	0	1	0	0	0	1	0	0	0	1	0	0	1	1	0	0	0	0	0	0	2.35 : 1	12A;	Color	USA	Dan Trachtenberg	New Orleans, Louisiana, USA	Drama; Horror; Mystery; Sci-Fi; Thriller	English
10 Cloverfield Lane	9	3	464	0.00646552	1.85947	-0.00300538	9	4.18029e-05	3.45762	9.03233e-06	676	tt1179933	2016-03-11	PG-13	1 hr 43 min	7.2	273564	5	1	15	46	0	1	0	0	0	1	0	0	0	1	0	0	1	1	0	0	0	0	0	0	2.35 : 1	12A;	Color	USA	Dan Trachtenberg	New Orleans, Louisiana, USA	Drama; Horror; Mystery; Sci-Fi; Thriller	English
10 Cloverfield Lane	8	4	268	0.0149254	2.85947	0.00545447	16	0.000222767	8.17655	2.97513e-05	676	tt1179933	2016-03-11	PG-13	1 hr 43 min	7.2	273564	5	1	15	46	0	1	0	0	0	1	0	0	0	1	0	0	1	1	0	0	0	0	0	0	2.35 : 1	12A;	Color	USA	Dan Trachtenberg	New Orleans, Louisiana, USA	Drama; Horror; Mystery; Sci-Fi; Thriller	English
10 Cloverfield Lane	8	2	220	0.00909091	0.859467	-0.000379991	4	8.26446e-05	0.738684	1.44393e-07	676	tt1179933	2016-03-11	PG-13	1 hr 43 min	7.2	273564	5	1	15	46	0	1	0	0	0	1	0	0	0	1	0	0	1	1	0	0	0	0	0	0	2.35 : 1	12A;	Color	USA	Dan Trachtenberg	New Orleans, Louisiana, USA	Drama; Horror; Mystery; Sci-Fi; Thriller	English
10 Cloverfield Lane	9	0	170	0	-1.14053	-0.0094709	0	0	1.30081	8.96979e-05	676	tt1179933	2016-03-11	PG-13	1 hr 43 min	7.2	273564	5	1	15	46	0	1	0	0	0	1	0	0	0	1	0	0	1	1	0	0	0	0	0	0	2.35 : 1	12A;	Color	USA	Dan Trachtenberg	New Orleans, Louisiana, USA	Drama; Horror; Mystery; Sci-Fi; Thriller	English
10 Cloverfield Lane	9	1	147	0.00680272	-0.140533	-0.00266818	1	4.6277e-05	0.0197494	7.11918e-06	676	tt1179933	2016-03-11	PG-13	1 hr 43 min	7.2	273564	5	1	15	46	0	1	0	0	0	1	0	0	0	1	0	0	1	1	0	0	0	0	0	0	2.35 : 1	12A;	Color	USA	Dan Trachtenberg	New Orleans, Louisiana, USA	Drama; Horror; Mystery; Sci-Fi; Thriller	English
10 Cloverfield Lane	6	4	137	0.0291971	2.85947	0.0197262	16	0.000852469	8.17655	0.000389122	676	tt1179933	2016-03-11	PG-13	1 hr 43 min	7.2	273564	5	1	15	46	0	1	0	0	0	1	0	0	0	1	0	0	1	1	0	0	0	0	0	0	2.35 : 1	12A;	Color	USA	Dan Trachtenberg	New Orleans, Louisiana, USA	Drama; Horror; Mystery; Sci-Fi; Thriller	English
10 Cloverfield Lane	7	2	66	0.030303	0.859467	0.0208321	4	0.000918274	0.738684	0.000433978	676	tt1179933	2016-03-11	PG-13	1 hr 43 min	7.2	273564	5	1	15	46	0	1	0	0	0	1	0	0	0	1	0	0	1	1	0	0	0	0	0	0	2.35 : 1	12A;	Color	USA	Dan Trachtenberg	New Orleans, Louisiana, USA	Drama; Horror; Mystery; Sci-Fi; Thriller	English
10 Cloverfield Lane	9	3	71	0.0422535	1.85947	0.0327826	9	0.00178536	3.45762	0.0010747	676	tt1179933	2016-03-11	PG-13	1 hr 43 min	7.2	273564	5	1	15	46	0	1	0	0	0	1	0	0	0	1	0	0	1	1	0	0	0	0	0	0	2.35 : 1	12A;	Color	USA	Dan Trachtenberg	New Orleans, Louisiana, USA	Drama; Horror; Mystery; Sci-Fi; Thriller	English
10 Cloverfield Lane	10	2	162	0.0123457	0.859467	0.00287478	4	0.000152416	0.738684	8.26435e-06	676	tt1179933	2016-03-11	PG-13	1 hr 43 min	7.2	273564	5	1	15	46	0	1	0	0	0	1	0	0	0	1	0	0	1	1	0	0	0	0	0	0	2.35 : 1	12A;	Color	USA	Dan Trachtenberg	New Orleans, Louisiana, USA	Drama; Horror; Mystery; Sci-Fi; Thriller	English
10 Cloverfield Lane	1	1	73	0.0136986	-0.140533	0.00422773	1	0.000187652	0.0197494	1.78737e-05	676	tt1179933	2016-03-11	PG-13	1 hr 43 min	7.2	273564	5	1	15	46	0	1	0	0	0	1	0	0	0	1	0	0	1	1	0	0	0	0	0	0	2.35 : 1	12A;	Color	USA	Dan Trachtenberg	New Orleans, Louisiana, USA	Drama; Horror; Mystery; Sci-Fi; Thriller	English
10 Cloverfield Lane	1	0	95	0	-1.14053	-0.0094709	0	0	1.30081	8.96979e-05	676	tt1179933	2016-03-11	PG-13	1 hr 43 min	7.2	273564	5	1	15	46	0	1	0	0	0	1	0	0	0	1	0	0	1	1	0	0	0	0	0	0	2.35 : 1	12A;	Color	USA	Dan Trachtenberg	New Orleans, Louisiana, USA	Drama; Horror; Mystery; Sci-Fi; Thriller	English
10 Cloverfield Lane	1	1	251	0.00398406	-0.140533	-0.00548684	1	1.58728e-05	0.0197494	3.01054e-05	676	tt1179933	2016-03-11	PG-13	1 hr 43 min	7.2	273564	5	1	15	46	0	1	0	0	0	1	0	0	0	1	0	0	1	1	0	0	0	0	0	0	2.35 : 1	12A;	Color	USA	Dan Trachtenberg	New Orleans, Louisiana, USA	Drama; Horror; Mystery; Sci-Fi; Thriller	English
10 Cloverfield Lane	1	0	87	0	-1.14053	-0.0094709	0	0	1.30081	8.96979e-05	676	tt1179933	2016-03-11	PG-13	1 hr 43 min	7.2	273564	5	1	15	46	0	1	0	0	0	1	0	0	0	1	0	0	1	1	0	0	0	0	0	0	2.35 : 1	12A;	Color	USA	Dan Trachtenberg	New Orleans, Louisiana, USA	Drama; Horror; Mystery; Sci-Fi; Thriller	English
10 Cloverfield Lane	4	1	259	0.003861	-0.140533	-0.0056099	1	1.49074e-05	0.0197494	3.14709e-05	676	tt1179933	2016-03-11	PG-13	1 hr 43 min	7.2	273564	5	1	15	46	0	1	0	0	0	1	0	0	0	1	0	0	1	1	0	0	0	0	0	0	2.35 : 1	12A;	Color	USA	Dan Trachtenberg	New Orleans, Louisiana, USA	Drama; Horror; Mystery; Sci-Fi; Thriller	English
10 Cloverfield Lane	3	0	257	0	-1.14053	-0.0094709	0	0	1.30081	8.96979e-05	676	tt1179933	2016-03-11	PG-13	1 hr 43 min	7.2	273564	5	1	15	46	0	1	0	0	0	1	0	0	0	1	0	0	1	1	0	0	0	0	0	0	2.35 : 1	12A;	Color	USA	Dan Trachtenberg	New Orleans, Louisiana, USA	Drama; Horror; Mystery; Sci-Fi; Thriller	English
10 Cloverfield Lane	9	1	171	0.00584795	-0.140533	-0.00362295	1	3.41986e-05	0.0197494	1.31257e-05	676	tt1179933	2016-03-11	PG-13	1 hr 43 min	7.2	273564	5	1	15	46	0	1	0	0	0	1	0	0	0	1	0	0	1	1	0	0	0	0	0	0	2.35 : 1	12A;	Color	USA	Dan Trachtenberg	New Orleans, Louisiana, USA	Drama; Horror; Mystery; Sci-Fi; Thriller	English
10 Cloverfield Lane	1	0	69	0	-1.14053	-0.0094709	0	0	1.30081	8.96979e-05	676	tt1179933	2016-03-11	PG-13	1 hr 43 min	7.2	273564	5	1	15	46	0	1	0	0	0	1	0	0	0	1	0	0	1	1	0	0	0	0	0	0	2.35 : 1	12A;	Color	USA	Dan Trachtenberg	New Orleans, Louisiana, USA	Drama; Horror; Mystery; Sci-Fi; Thriller	English
10 Cloverfield Lane	7	0	63	0	-1.14053	-0.0094709	0	0	1.30081	8.96979e-05	676	tt1179933	2016-03-11	PG-13	1 hr 43 min	7.2	273564	5	1	15	46	0	1	0	0	0	1	0	0	0	1	0	0	1	1	0	0	0	0	0	0	2.35 : 1	12A;	Color	USA	Dan Trachtenberg	New Orleans, Louisiana, USA	Drama; Horror; Mystery; Sci-Fi; Thriller	English
10 Cloverfield Lane	1	0	144	0	-1.14053	-0.0094709	0	0	1.30081	8.96979e-05	676	tt1179933	2016-03-11	PG-13	1 hr 43 min	7.2	273564	5	1	15	46	0	1	0	0	0	1	0	0	0	1	0	0	1	1	0	0	0	0	0	0	2.35 : 1	12A;	Color	USA	Dan Trachtenberg	New Orleans, Louisiana, USA	Drama; Horror; Mystery; Sci-Fi; Thriller	English
10 Cloverfield Lane	1	0	59	0	-1.14053	-0.0094709	0	0	1.30081	8.96979e-05	676	tt1179933	2016-03-11	PG-13	1 hr 43 min	7.2	273564	5	1	15	46	0	1	0	0	0	1	0	0	0	1	0	0	1	1	0	0	0	0	0	0	2.35 : 1	12A;	Color	USA	Dan Trachtenberg	New Orleans, Louisiana, USA	Drama; Horror; Mystery; Sci-Fi; Thriller	English
10 Cloverfield Lane	1	1	68	0.0147059	-0.140533	0.00523498	1	0.000216263	0.0197494	2.7405e-05	676	tt1179933	2016-03-11	PG-13	1 hr 43 min	7.2	273564	5	1	15	46	0	1	0	0	0	1	0	0	0	1	0	0	1	1	0	0	0	0	0	0	2.35 : 1	12A;	Color	USA	Dan Trachtenberg	New Orleans, Louisiana, USA	Drama; Horror; Mystery; Sci-Fi; Thriller	English
10 Cloverfield Lane	6	1	85	0.0117647	-0.140533	0.00229381	1	0.000138408	0.0197494	5.26155e-06	676	tt1179933	2016-03-11	PG-13	1 hr 43 min	7.2	273564	5	1	15	46	0	1	0	0	0	1	0	0	0	1	0	0	1	1	0	0	0	0	0	0	2.35 : 1	12A;	Color	USA	Dan Trachtenberg	New Orleans, Louisiana, USA	Drama; Horror; Mystery; Sci-Fi; Thriller	English
10 Cloverfield Lane	6	0	86	0	-1.14053	-0.0094709	0	0	1.30081	8.96979e-05	676	tt1179933	2016-03-11	PG-13	1 hr 43 min	7.2	273564	5	1	15	46	0	1	0	0	0	1	0	0	0	1	0	0	1	1	0	0	0	0	0	0	2.35 : 1	12A;	Color	USA	Dan Trachtenberg	New Orleans, Louisiana, USA	Drama; Horror; Mystery; Sci-Fi; Thriller	English
10 Cloverfield Lane	8	2	73	0.0273973	0.859467	0.0179264	4	0.00075061	0.738684	0.000321354	676	tt1179933	2016-03-11	PG-13	1 hr 43 min	7.2	273564	5	1	15	46	0	1	0	0	0	1	0	0	0	1	0	0	1	1	0	0	0	0	0	0	2.35 : 1	12A;	Color	USA	Dan Trachtenberg	New Orleans, Louisiana, USA	Drama; Horror; Mystery; Sci-Fi; Thriller	English
10 Cloverfield Lane	10	1	142	0.00704225	-0.140533	-0.00242865	1	4.95933e-05	0.0197494	5.89832e-06	676	tt1179933	2016-03-11	PG-13	1 hr 43 min	7.2	273564	5	1	15	46	0	1	0	0	0	1	0	0	0	1	0	0	1	1	0	0	0	0	0	0	2.35 : 1	12A;	Color	USA	Dan Trachtenberg	New Orleans, Louisiana, USA	Drama; Horror; Mystery; Sci-Fi; Thriller	English
10 Cloverfield Lane	5	0	76	0	-1.14053	-0.0094709	0	0	1.30081	8.96979e-05	676	tt1179933	2016-03-11	PG-13	1 hr 43 min	7.2	273564	5	1	15	46	0	1	0	0	0	1	0	0	0	1	0	0	1	1	0	0	0	0	0	0	2.35 : 1	12A;	Color	USA	Dan Trachtenberg	New Orleans, Louisiana, USA	Drama; Horror; Mystery; Sci-Fi; Thriller	English
10 Cloverfield Lane	1	2	157	0.0127389	0.859467	0.00326795	4	0.000162278	0.738684	1.06795e-05	676	tt1179933	2016-03-11	PG-13	1 hr 43 min	7.2	273564	5	1	15	46	0	1	0	0	0	1	0	0	0	1	0	0	1	1	0	0	0	0	0	0	2.35 : 1	12A;	Color	USA	Dan Trachtenberg	New Orleans, Louisiana, USA	Drama; Horror; Mystery; Sci-Fi; Thriller	English
10 Cloverfield Lane	7	0	453	0	-1.14053	-0.0094709	0	0	1.30081	8.96979e-05	676	tt1179933	2016-03-11	PG-13	1 hr 43 min	7.2	273564	5	1	15	46	0	1	0	0	0	1	0	0	0	1	0	0	1	1	0	0	0	0	0	0	2.35 : 1	12A;	Color	USA	Dan Trachtenberg	New Orleans, Louisiana, USA	Drama; Horror; Mystery; Sci-Fi; Thriller	English
10 Cloverfield Lane	6	0	71	0	-1.14053	-0.0094709	0	0	1.30081	8.96979e-05	676	tt1179933	2016-03-11	PG-13	1 hr 43 min	7.2	273564	5	1	15	46	0	1	0	0	0	1	0	0	0	1	0	0	1	1	0	0	0	0	0	0	2.35 : 1	12A;	Color	USA	Dan Trachtenberg	New Orleans, Louisiana, USA	Drama; Horror; Mystery; Sci-Fi; Thriller	English
10 Cloverfield Lane	1	2	87	0.0229885	0.859467	0.0135176	4	0.000528471	0.738684	0.000182726	676	tt1179933	2016-03-11	PG-13	1 hr 43 min	7.2	273564	5	1	15	46	0	1	0	0	0	1	0	0	0	1	0	0	1	1	0	0	0	0	0	0	2.35 : 1	12A;	Color	USA	Dan Trachtenberg	New Orleans, Louisiana, USA	Drama; Horror; Mystery; Sci-Fi; Thriller	English
10 Cloverfield Lane	5	1	157	0.00636943	-0.140533	-0.00310147	1	4.05696e-05	0.0197494	9.61914e-06	676	tt1179933	2016-03-11	PG-13	1 hr 43 min	7.2	273564	5	1	15	46	0	1	0	0	0	1	0	0	0	1	0	0	1	1	0	0	0	0	0	0	2.35 : 1	12A;	Color	USA	Dan Trachtenberg	New Orleans, Louisiana, USA	Drama; Horror; Mystery; Sci-Fi; Thriller	English
10 Cloverfield Lane	1	7	561	0.0124777	5.85947	0.00300682	49	0.000155693	34.3334	9.04096e-06	676	tt1179933	2016-03-11	PG-13	1 hr 43 min	7.2	273564	5	1	15	46	0	1	0	0	0	1	0	0	0	1	0	0	1	1	0	0	0	0	0	0	2.35 : 1	12A;	Color	USA	Dan Trachtenberg	New Orleans, Louisiana, USA	Drama; Horror; Mystery; Sci-Fi; Thriller	English
10 Cloverfield Lane	1	0	88	0	-1.14053	-0.0094709	0	0	1.30081	8.96979e-05	676	tt1179933	2016-03-11	PG-13	1 hr 43 min	7.2	273564	5	1	15	46	0	1	0	0	0	1	0	0	0	1	0	0	1	1	0	0	0	0	0	0	2.35 : 1	12A;	Color	USA	Dan Trachtenberg	New Orleans, Louisiana, USA	Drama; Horror; Mystery; Sci-Fi; Thriller	English
10 Cloverfield Lane	1	0	77	0	-1.14053	-0.0094709	0	0	1.30081	8.96979e-05	676	tt1179933	2016-03-11	PG-13	1 hr 43 min	7.2	273564	5	1	15	46	0	1	0	0	0	1	0	0	0	1	0	0	1	1	0	0	0	0	0	0	2.35 : 1	12A;	Color	USA	Dan Trachtenberg	New Orleans, Louisiana, USA	Drama; Horror; Mystery; Sci-Fi; Thriller	English
10 Cloverfield Lane	3	0	109	0	-1.14053	-0.0094709	0	0	1.30081	8.96979e-05	676	tt1179933	2016-03-11	PG-13	1 hr 43 min	7.2	273564	5	1	15	46	0	1	0	0	0	1	0	0	0	1	0	0	1	1	0	0	0	0	0	0	2.35 : 1	12A;	Color	USA	Dan Trachtenberg	New Orleans, Louisiana, USA	Drama; Horror; Mystery; Sci-Fi; Thriller	English
10 Cloverfield Lane	9	0	72	0	-1.14053	-0.0094709	0	0	1.30081	8.96979e-05	676	tt1179933	2016-03-11	PG-13	1 hr 43 min	7.2	273564	5	1	15	46	0	1	0	0	0	1	0	0	0	1	0	0	1	1	0	0	0	0	0	0	2.35 : 1	12A;	Color	USA	Dan Trachtenberg	New Orleans, Louisiana, USA	Drama; Horror; Mystery; Sci-Fi; Thriller	English
10 Cloverfield Lane	10	1	64	0.015625	-0.140533	0.0061541	1	0.000244141	0.0197494	3.78729e-05	676	tt1179933	2016-03-11	PG-13	1 hr 43 min	7.2	273564	5	1	15	46	0	1	0	0	0	1	0	0	0	1	0	0	1	1	0	0	0	0	0	0	2.35 : 1	12A;	Color	USA	Dan Trachtenberg	New Orleans, Louisiana, USA	Drama; Horror; Mystery; Sci-Fi; Thriller	English
10 Cloverfield Lane	4	3	61	0.0491803	1.85947	0.0397094	9	0.0024187	3.45762	0.00157684	676	tt1179933	2016-03-11	PG-13	1 hr 43 min	7.2	273564	5	1	15	46	0	1	0	0	0	1	0	0	0	1	0	0	1	1	0	0	0	0	0	0	2.35 : 1	12A;	Color	USA	Dan Trachtenberg	New Orleans, Louisiana, USA	Drama; Horror; Mystery; Sci-Fi; Thriller	English
10 Cloverfield Lane	8	1	110	0.00909091	-0.140533	-0.000379991	1	8.26446e-05	0.0197494	1.44393e-07	676	tt1179933	2016-03-11	PG-13	1 hr 43 min	7.2	273564	5	1	15	46	0	1	0	0	0	1	0	0	0	1	0	0	1	1	0	0	0	0	0	0	2.35 : 1	12A;	Color	USA	Dan Trachtenberg	New Orleans, Louisiana, USA	Drama; Horror; Mystery; Sci-Fi; Thriller	English
10 Cloverfield Lane	2	0	152	0	-1.14053	-0.0094709	0	0	1.30081	8.96979e-05	676	tt1179933	2016-03-11	PG-13	1 hr 43 min	7.2	273564	5	1	15	46	0	1	0	0	0	1	0	0	0	1	0	0	1	1	0	0	0	0	0	0	2.35 : 1	12A;	Color	USA	Dan Trachtenberg	New Orleans, Louisiana, USA	Drama; Horror; Mystery; Sci-Fi; Thriller	English
10 Cloverfield Lane	1	0	73	0	-1.14053	-0.0094709	0	0	1.30081	8.96979e-05	676	tt1179933	2016-03-11	PG-13	1 hr 43 min	7.2	273564	5	1	15	46	0	1	0	0	0	1	0	0	0	1	0	0	1	1	0	0	0	0	0	0	2.35 : 1	12A;	Color	USA	Dan Trachtenberg	New Orleans, Louisiana, USA	Drama; Horror; Mystery; Sci-Fi; Thriller	English
10 Cloverfield Lane	1	2	55	0.0363636	0.859467	0.0268927	4	0.00132231	0.738684	0.000723219	676	tt1179933	2016-03-11	PG-13	1 hr 43 min	7.2	273564	5	1	15	46	0	1	0	0	0	1	0	0	0	1	0	0	1	1	0	0	0	0	0	0	2.35 : 1	12A;	Color	USA	Dan Trachtenberg	New Orleans, Louisiana, USA	Drama; Horror; Mystery; Sci-Fi; Thriller	English
10 Cloverfield Lane	1	0	12	0	-1.14053	-0.0094709	0	0	1.30081	8.96979e-05	676	tt1179933	2016-03-11	PG-13	1 hr 43 min	7.2	273564	5	1	15	46	0	1	0	0	0	1	0	0	0	1	0	0	1	1	0	0	0	0	0	0	2.35 : 1	12A;	Color	USA	Dan Trachtenberg	New Orleans, Louisiana, USA	Drama; Horror; Mystery; Sci-Fi; Thriller	English
10 Cloverfield Lane	1	0	16	0	-1.14053	-0.0094709	0	0	1.30081	8.96979e-05	676	tt1179933	2016-03-11	PG-13	1 hr 43 min	7.2	273564	5	1	15	46	0	1	0	0	0	1	0	0	0	1	0	0	1	1	0	0	0	0	0	0	2.35 : 1	12A;	Color	USA	Dan Trachtenberg	New Orleans, Louisiana, USA	Drama; Horror; Mystery; Sci-Fi; Thriller	English
10 Cloverfield Lane	1	0	12	0	-1.14053	-0.0094709	0	0	1.30081	8.96979e-05	676	tt1179933	2016-03-11	PG-13	1 hr 43 min	7.2	273564	5	1	15	46	0	1	0	0	0	1	0	0	0	1	0	0	1	1	0	0	0	0	0	0	2.35 : 1	12A;	Color	USA	Dan Trachtenberg	New Orleans, Louisiana, USA	Drama; Horror; Mystery; Sci-Fi; Thriller	English
10 Cloverfield Lane	1	0	177	0	-1.14053	-0.0094709	0	0	1.30081	8.96979e-05	676	tt1179933	2016-03-11	PG-13	1 hr 43 min	7.2	273564	5	1	15	46	0	1	0	0	0	1	0	0	0	1	0	0	1	1	0	0	0	0	0	0	2.35 : 1	12A;	Color	USA	Dan Trachtenberg	New Orleans, Louisiana, USA	Drama; Horror; Mystery; Sci-Fi; Thriller	English
10 Cloverfield Lane	8	0	149	0	-1.14053	-0.0094709	0	0	1.30081	8.96979e-05	676	tt1179933	2016-03-11	PG-13	1 hr 43 min	7.2	273564	5	1	15	46	0	1	0	0	0	1	0	0	0	1	0	0	1	1	0	0	0	0	0	0	2.35 : 1	12A;	Color	USA	Dan Trachtenberg	New Orleans, Louisiana, USA	Drama; Horror; Mystery; Sci-Fi; Thriller	English
10 Cloverfield Lane	1	0	80	0	-1.14053	-0.0094709	0	0	1.30081	8.96979e-05	676	tt1179933	2016-03-11	PG-13	1 hr 43 min	7.2	273564	5	1	15	46	0	1	0	0	0	1	0	0	0	1	0	0	1	1	0	0	0	0	0	0	2.35 : 1	12A;	Color	USA	Dan Trachtenberg	New Orleans, Louisiana, USA	Drama; Horror; Mystery; Sci-Fi; Thriller	English
10 Cloverfield Lane	2	0	70	0	-1.14053	-0.0094709	0	0	1.30081	8.96979e-05	676	tt1179933	2016-03-11	PG-13	1 hr 43 min	7.2	273564	5	1	15	46	0	1	0	0	0	1	0	0	0	1	0	0	1	1	0	0	0	0	0	0	2.35 : 1	12A;	Color	USA	Dan Trachtenberg	New Orleans, Louisiana, USA	Drama; Horror; Mystery; Sci-Fi; Thriller	English
10 Cloverfield Lane	1	0	65	0	-1.14053	-0.0094709	0	0	1.30081	8.96979e-05	676	tt1179933	2016-03-11	PG-13	1 hr 43 min	7.2	273564	5	1	15	46	0	1	0	0	0	1	0	0	0	1	0	0	1	1	0	0	0	0	0	0	2.35 : 1	12A;	Color	USA	Dan Trachtenberg	New Orleans, Louisiana, USA	Drama; Horror; Mystery; Sci-Fi; Thriller	English
10 Cloverfield Lane	7	1	51	0.0196078	-0.140533	0.0101369	1	0.000384468	0.0197494	0.000102758	676	tt1179933	2016-03-11	PG-13	1 hr 43 min	7.2	273564	5	1	15	46	0	1	0	0	0	1	0	0	0	1	0	0	1	1	0	0	0	0	0	0	2.35 : 1	12A;	Color	USA	Dan Trachtenberg	New Orleans, Louisiana, USA	Drama; Horror; Mystery; Sci-Fi; Thriller	English
10 Cloverfield Lane	1	0	29	0	-1.14053	-0.0094709	0	0	1.30081	8.96979e-05	676	tt1179933	2016-03-11	PG-13	1 hr 43 min	7.2	273564	5	1	15	46	0	1	0	0	0	1	0	0	0	1	0	0	1	1	0	0	0	0	0	0	2.35 : 1	12A;	Color	USA	Dan Trachtenberg	New Orleans, Louisiana, USA	Drama; Horror; Mystery; Sci-Fi; Thriller	English
10 Cloverfield Lane	10	1	194	0.00515464	-0.140533	-0.00431626	1	2.65703e-05	0.0197494	1.86301e-05	676	tt1179933	2016-03-11	PG-13	1 hr 43 min	7.2	273564	5	1	15	46	0	1	0	0	0	1	0	0	0	1	0	0	1	1	0	0	0	0	0	0	2.35 : 1	12A;	Color	USA	Dan Trachtenberg	New Orleans, Louisiana, USA	Drama; Horror; Mystery; Sci-Fi; Thriller	English
10 Cloverfield Lane	10	1	171	0.00584795	-0.140533	-0.00362295	1	3.41986e-05	0.0197494	1.31257e-05	676	tt1179933	2016-03-11	PG-13	1 hr 43 min	7.2	273564	5	1	15	46	0	1	0	0	0	1	0	0	0	1	0	0	1	1	0	0	0	0	0	0	2.35 : 1	12A;	Color	USA	Dan Trachtenberg	New Orleans, Louisiana, USA	Drama; Horror; Mystery; Sci-Fi; Thriller	English
10 Cloverfield Lane	10	0	88	0	-1.14053	-0.0094709	0	0	1.30081	8.96979e-05	676	tt1179933	2016-03-11	PG-13	1 hr 43 min	7.2	273564	5	1	15	46	0	1	0	0	0	1	0	0	0	1	0	0	1	1	0	0	0	0	0	0	2.35 : 1	12A;	Color	USA	Dan Trachtenberg	New Orleans, Louisiana, USA	Drama; Horror; Mystery; Sci-Fi; Thriller	English
10 Cloverfield Lane	7	3	446	0.00672646	1.85947	-0.00274444	9	4.52452e-05	3.45762	7.53196e-06	676	tt1179933	2016-03-11	PG-13	1 hr 43 min	7.2	273564	5	1	15	46	0	1	0	0	0	1	0	0	0	1	0	0	1	1	0	0	0	0	0	0	2.35 : 1	12A;	Color	USA	Dan Trachtenberg	New Orleans, Louisiana, USA	Drama; Horror; Mystery; Sci-Fi; Thriller	English
10 Cloverfield Lane	4	0	74	0	-1.14053	-0.0094709	0	0	1.30081	8.96979e-05	676	tt1179933	2016-03-11	PG-13	1 hr 43 min	7.2	273564	5	1	15	46	0	1	0	0	0	1	0	0	0	1	0	0	1	1	0	0	0	0	0	0	2.35 : 1	12A;	Color	USA	Dan Trachtenberg	New Orleans, Louisiana, USA	Drama; Horror; Mystery; Sci-Fi; Thriller	English
10 Cloverfield Lane	4	1	59	0.0169492	-0.140533	0.00747825	1	0.000287274	0.0197494	5.59243e-05	676	tt1179933	2016-03-11	PG-13	1 hr 43 min	7.2	273564	5	1	15	46	0	1	0	0	0	1	0	0	0	1	0	0	1	1	0	0	0	0	0	0	2.35 : 1	12A;	Color	USA	Dan Trachtenberg	New Orleans, Louisiana, USA	Drama; Horror; Mystery; Sci-Fi; Thriller	English
10 Cloverfield Lane	8	2	82	0.0243902	0.859467	0.0149193	4	0.000594884	0.738684	0.000222587	676	tt1179933	2016-03-11	PG-13	1 hr 43 min	7.2	273564	5	1	15	46	0	1	0	0	0	1	0	0	0	1	0	0	1	1	0	0	0	0	0	0	2.35 : 1	12A;	Color	USA	Dan Trachtenberg	New Orleans, Louisiana, USA	Drama; Horror; Mystery; Sci-Fi; Thriller	English
10 Cloverfield Lane	9	0	92	0	-1.14053	-0.0094709	0	0	1.30081	8.96979e-05	676	tt1179933	2016-03-11	PG-13	1 hr 43 min	7.2	273564	5	1	15	46	0	1	0	0	0	1	0	0	0	1	0	0	1	1	0	0	0	0	0	0	2.35 : 1	12A;	Color	USA	Dan Trachtenberg	New Orleans, Louisiana, USA	Drama; Horror; Mystery; Sci-Fi; Thriller	English
10 Cloverfield Lane	7	1	96	0.0104167	-0.140533	0.000945767	1	0.000108507	0.0197494	8.94475e-07	676	tt1179933	2016-03-11	PG-13	1 hr 43 min	7.2	273564	5	1	15	46	0	1	0	0	0	1	0	0	0	1	0	0	1	1	0	0	0	0	0	0	2.35 : 1	12A;	Color	USA	Dan Trachtenberg	New Orleans, Louisiana, USA	Drama; Horror; Mystery; Sci-Fi; Thriller	English
10 Cloverfield Lane	1	0	67	0	-1.14053	-0.0094709	0	0	1.30081	8.96979e-05	676	tt1179933	2016-03-11	PG-13	1 hr 43 min	7.2	273564	5	1	15	46	0	1	0	0	0	1	0	0	0	1	0	0	1	1	0	0	0	0	0	0	2.35 : 1	12A;	Color	USA	Dan Trachtenberg	New Orleans, Louisiana, USA	Drama; Horror; Mystery; Sci-Fi; Thriller	English
10 Cloverfield Lane	1	0	91	0	-1.14053	-0.0094709	0	0	1.30081	8.96979e-05	676	tt1179933	2016-03-11	PG-13	1 hr 43 min	7.2	273564	5	1	15	46	0	1	0	0	0	1	0	0	0	1	0	0	1	1	0	0	0	0	0	0	2.35 : 1	12A;	Color	USA	Dan Trachtenberg	New Orleans, Louisiana, USA	Drama; Horror; Mystery; Sci-Fi; Thriller	English
10 Cloverfield Lane	1	0	83	0	-1.14053	-0.0094709	0	0	1.30081	8.96979e-05	676	tt1179933	2016-03-11	PG-13	1 hr 43 min	7.2	273564	5	1	15	46	0	1	0	0	0	1	0	0	0	1	0	0	1	1	0	0	0	0	0	0	2.35 : 1	12A;	Color	USA	Dan Trachtenberg	New Orleans, Louisiana, USA	Drama; Horror; Mystery; Sci-Fi; Thriller	English
10 Cloverfield Lane	1	0	146	0	-1.14053	-0.0094709	0	0	1.30081	8.96979e-05	676	tt1179933	2016-03-11	PG-13	1 hr 43 min	7.2	273564	5	1	15	46	0	1	0	0	0	1	0	0	0	1	0	0	1	1	0	0	0	0	0	0	2.35 : 1	12A;	Color	USA	Dan Trachtenberg	New Orleans, Louisiana, USA	Drama; Horror; Mystery; Sci-Fi; Thriller	English
10 Cloverfield Lane	1	0	123	0	-1.14053	-0.0094709	0	0	1.30081	8.96979e-05	676	tt1179933	2016-03-11	PG-13	1 hr 43 min	7.2	273564	5	1	15	46	0	1	0	0	0	1	0	0	0	1	0	0	1	1	0	0	0	0	0	0	2.35 : 1	12A;	Color	USA	Dan Trachtenberg	New Orleans, Louisiana, USA	Drama; Horror; Mystery; Sci-Fi; Thriller	English
10 Cloverfield Lane	6	1	133	0.0075188	-0.140533	-0.0019521	1	5.65323e-05	0.0197494	3.81071e-06	676	tt1179933	2016-03-11	PG-13	1 hr 43 min	7.2	273564	5	1	15	46	0	1	0	0	0	1	0	0	0	1	0	0	1	1	0	0	0	0	0	0	2.35 : 1	12A;	Color	USA	Dan Trachtenberg	New Orleans, Louisiana, USA	Drama; Horror; Mystery; Sci-Fi; Thriller	English
10 Cloverfield Lane	10	0	46	0	-1.14053	-0.0094709	0	0	1.30081	8.96979e-05	676	tt1179933	2016-03-11	PG-13	1 hr 43 min	7.2	273564	5	1	15	46	0	1	0	0	0	1	0	0	0	1	0	0	1	1	0	0	0	0	0	0	2.35 : 1	12A;	Color	USA	Dan Trachtenberg	New Orleans, Louisiana, USA	Drama; Horror; Mystery; Sci-Fi; Thriller	English
10 Cloverfield Lane	10	1	103	0.00970874	-0.140533	0.000237838	1	9.42596e-05	0.0197494	5.65669e-08	676	tt1179933	2016-03-11	PG-13	1 hr 43 min	7.2	273564	5	1	15	46	0	1	0	0	0	1	0	0	0	1	0	0	1	1	0	0	0	0	0	0	2.35 : 1	12A;	Color	USA	Dan Trachtenberg	New Orleans, Louisiana, USA	Drama; Horror; Mystery; Sci-Fi; Thriller	English
10 Cloverfield Lane	10	0	62	0	-1.14053	-0.0094709	0	0	1.30081	8.96979e-05	676	tt1179933	2016-03-11	PG-13	1 hr 43 min	7.2	273564	5	1	15	46	0	1	0	0	0	1	0	0	0	1	0	0	1	1	0	0	0	0	0	0	2.35 : 1	12A;	Color	USA	Dan Trachtenberg	New Orleans, Louisiana, USA	Drama; Horror; Mystery; Sci-Fi; Thriller	English
10 Cloverfield Lane	1	2	184	0.0108696	0.859467	0.00139867	4	0.000118147	0.738684	1.95626e-06	676	tt1179933	2016-03-11	PG-13	1 hr 43 min	7.2	273564	5	1	15	46	0	1	0	0	0	1	0	0	0	1	0	0	1	1	0	0	0	0	0	0	2.35 : 1	12A;	Color	USA	Dan Trachtenberg	New Orleans, Louisiana, USA	Drama; Horror; Mystery; Sci-Fi; Thriller	English
10 Cloverfield Lane	10	1	395	0.00253165	-0.140533	-0.00693925	1	6.40923e-06	0.0197494	4.81533e-05	676	tt1179933	2016-03-11	PG-13	1 hr 43 min	7.2	273564	5	1	15	46	0	1	0	0	0	1	0	0	0	1	0	0	1	1	0	0	0	0	0	0	2.35 : 1	12A;	Color	USA	Dan Trachtenberg	New Orleans, Louisiana, USA	Drama; Horror; Mystery; Sci-Fi; Thriller	English
10 Cloverfield Lane	1	0	141	0	-1.14053	-0.0094709	0	0	1.30081	8.96979e-05	676	tt1179933	2016-03-11	PG-13	1 hr 43 min	7.2	273564	5	1	15	46	0	1	0	0	0	1	0	0	0	1	0	0	1	1	0	0	0	0	0	0	2.35 : 1	12A;	Color	USA	Dan Trachtenberg	New Orleans, Louisiana, USA	Drama; Horror; Mystery; Sci-Fi; Thriller	English
10 Cloverfield Lane	8	2	230	0.00869565	0.859467	-0.000775248	4	7.56144e-05	0.738684	6.01009e-07	676	tt1179933	2016-03-11	PG-13	1 hr 43 min	7.2	273564	5	1	15	46	0	1	0	0	0	1	0	0	0	1	0	0	1	1	0	0	0	0	0	0	2.35 : 1	12A;	Color	USA	Dan Trachtenberg	New Orleans, Louisiana, USA	Drama; Horror; Mystery; Sci-Fi; Thriller	English
10 Cloverfield Lane	9	0	177	0	-1.14053	-0.0094709	0	0	1.30081	8.96979e-05	676	tt1179933	2016-03-11	PG-13	1 hr 43 min	7.2	273564	5	1	15	46	0	1	0	0	0	1	0	0	0	1	0	0	1	1	0	0	0	0	0	0	2.35 : 1	12A;	Color	USA	Dan Trachtenberg	New Orleans, Louisiana, USA	Drama; Horror; Mystery; Sci-Fi; Thriller	English
10 Cloverfield Lane	8	1	102	0.00980392	-0.140533	0.000333022	1	9.61169e-05	0.0197494	1.10903e-07	676	tt1179933	2016-03-11	PG-13	1 hr 43 min	7.2	273564	5	1	15	46	0	1	0	0	0	1	0	0	0	1	0	0	1	1	0	0	0	0	0	0	2.35 : 1	12A;	Color	USA	Dan Trachtenberg	New Orleans, Louisiana, USA	Drama; Horror; Mystery; Sci-Fi; Thriller	English
10 Cloverfield Lane	7	0	66	0	-1.14053	-0.0094709	0	0	1.30081	8.96979e-05	676	tt1179933	2016-03-11	PG-13	1 hr 43 min	7.2	273564	5	1	15	46	0	1	0	0	0	1	0	0	0	1	0	0	1	1	0	0	0	0	0	0	2.35 : 1	12A;	Color	USA	Dan Trachtenberg	New Orleans, Louisiana, USA	Drama; Horror; Mystery; Sci-Fi; Thriller	English
10 Cloverfield Lane	7	0	110	0	-1.14053	-0.0094709	0	0	1.30081	8.96979e-05	676	tt1179933	2016-03-11	PG-13	1 hr 43 min	7.2	273564	5	1	15	46	0	1	0	0	0	1	0	0	0	1	0	0	1	1	0	0	0	0	0	0	2.35 : 1	12A;	Color	USA	Dan Trachtenberg	New Orleans, Louisiana, USA	Drama; Horror; Mystery; Sci-Fi; Thriller	English
10 Cloverfield Lane	9	1	94	0.0106383	-0.140533	0.0011674	1	0.000113173	0.0197494	1.36282e-06	676	tt1179933	2016-03-11	PG-13	1 hr 43 min	7.2	273564	5	1	15	46	0	1	0	0	0	1	0	0	0	1	0	0	1	1	0	0	0	0	0	0	2.35 : 1	12A;	Color	USA	Dan Trachtenberg	New Orleans, Louisiana, USA	Drama; Horror; Mystery; Sci-Fi; Thriller	English
10 Cloverfield Lane	9	2	192	0.0104167	0.859467	0.000945767	4	0.000108507	0.738684	8.94475e-07	676	tt1179933	2016-03-11	PG-13	1 hr 43 min	7.2	273564	5	1	15	46	0	1	0	0	0	1	0	0	0	1	0	0	1	1	0	0	0	0	0	0	2.35 : 1	12A;	Color	USA	Dan Trachtenberg	New Orleans, Louisiana, USA	Drama; Horror; Mystery; Sci-Fi; Thriller	English
10 Cloverfield Lane	7	5	231	0.021645	3.85947	0.0121741	25	0.000468507	14.8955	0.000148209	676	tt1179933	2016-03-11	PG-13	1 hr 43 min	7.2	273564	5	1	15	46	0	1	0	0	0	1	0	0	0	1	0	0	1	1	0	0	0	0	0	0	2.35 : 1	12A;	Color	USA	Dan Trachtenberg	New Orleans, Louisiana, USA	Drama; Horror; Mystery; Sci-Fi; Thriller	English
10 Cloverfield Lane	8	3	421	0.00712589	1.85947	-0.00234501	9	5.07783e-05	3.45762	5.49907e-06	676	tt1179933	2016-03-11	PG-13	1 hr 43 min	7.2	273564	5	1	15	46	0	1	0	0	0	1	0	0	0	1	0	0	1	1	0	0	0	0	0	0	2.35 : 1	12A;	Color	USA	Dan Trachtenberg	New Orleans, Louisiana, USA	Drama; Horror; Mystery; Sci-Fi; Thriller	English
10 Cloverfield Lane	9	2	244	0.00819672	0.859467	-0.00127418	4	6.71862e-05	0.738684	1.62353e-06	676	tt1179933	2016-03-11	PG-13	1 hr 43 min	7.2	273564	5	1	15	46	0	1	0	0	0	1	0	0	0	1	0	0	1	1	0	0	0	0	0	0	2.35 : 1	12A;	Color	USA	Dan Trachtenberg	New Orleans, Louisiana, USA	Drama; Horror; Mystery; Sci-Fi; Thriller	English
10 Cloverfield Lane	8	1	115	0.00869565	-0.140533	-0.000775248	1	7.56144e-05	0.0197494	6.01009e-07	676	tt1179933	2016-03-11	PG-13	1 hr 43 min	7.2	273564	5	1	15	46	0	1	0	0	0	1	0	0	0	1	0	0	1	1	0	0	0	0	0	0	2.35 : 1	12A;	Color	USA	Dan Trachtenberg	New Orleans, Louisiana, USA	Drama; Horror; Mystery; Sci-Fi; Thriller	English
10 Cloverfield Lane	9	1	259	0.003861	-0.140533	-0.0056099	1	1.49074e-05	0.0197494	3.14709e-05	676	tt1179933	2016-03-11	PG-13	1 hr 43 min	7.2	273564	5	1	15	46	0	1	0	0	0	1	0	0	0	1	0	0	1	1	0	0	0	0	0	0	2.35 : 1	12A;	Color	USA	Dan Trachtenberg	New Orleans, Louisiana, USA	Drama; Horror; Mystery; Sci-Fi; Thriller	English
10 Cloverfield Lane	1	0	52	0	-1.14053	-0.0094709	0	0	1.30081	8.96979e-05	676	tt1179933	2016-03-11	PG-13	1 hr 43 min	7.2	273564	5	1	15	46	0	1	0	0	0	1	0	0	0	1	0	0	1	1	0	0	0	0	0	0	2.35 : 1	12A;	Color	USA	Dan Trachtenberg	New Orleans, Louisiana, USA	Drama; Horror; Mystery; Sci-Fi; Thriller	English
10 Cloverfield Lane	8	0	89	0	-1.14053	-0.0094709	0	0	1.30081	8.96979e-05	676	tt1179933	2016-03-11	PG-13	1 hr 43 min	7.2	273564	5	1	15	46	0	1	0	0	0	1	0	0	0	1	0	0	1	1	0	0	0	0	0	0	2.35 : 1	12A;	Color	USA	Dan Trachtenberg	New Orleans, Louisiana, USA	Drama; Horror; Mystery; Sci-Fi; Thriller	English
10 Cloverfield Lane	1	1	68	0.0147059	-0.140533	0.00523498	1	0.000216263	0.0197494	2.7405e-05	676	tt1179933	2016-03-11	PG-13	1 hr 43 min	7.2	273564	5	1	15	46	0	1	0	0	0	1	0	0	0	1	0	0	1	1	0	0	0	0	0	0	2.35 : 1	12A;	Color	USA	Dan Trachtenberg	New Orleans, Louisiana, USA	Drama; Horror; Mystery; Sci-Fi; Thriller	English
10 Cloverfield Lane	1	1	170	0.00588235	-0.140533	-0.00358855	1	3.46021e-05	0.0197494	1.28777e-05	676	tt1179933	2016-03-11	PG-13	1 hr 43 min	7.2	273564	5	1	15	46	0	1	0	0	0	1	0	0	0	1	0	0	1	1	0	0	0	0	0	0	2.35 : 1	12A;	Color	USA	Dan Trachtenberg	New Orleans, Louisiana, USA	Drama; Horror; Mystery; Sci-Fi; Thriller	English
10 Cloverfield Lane	9	1	60	0.0166667	-0.140533	0.00719577	1	0.000277778	0.0197494	5.17791e-05	676	tt1179933	2016-03-11	PG-13	1 hr 43 min	7.2	273564	5	1	15	46	0	1	0	0	0	1	0	0	0	1	0	0	1	1	0	0	0	0	0	0	2.35 : 1	12A;	Color	USA	Dan Trachtenberg	New Orleans, Louisiana, USA	Drama; Horror; Mystery; Sci-Fi; Thriller	English
10 Cloverfield Lane	10	1	75	0.0133333	-0.140533	0.00386243	1	0.000177778	0.0197494	1.49184e-05	676	tt1179933	2016-03-11	PG-13	1 hr 43 min	7.2	273564	5	1	15	46	0	1	0	0	0	1	0	0	0	1	0	0	1	1	0	0	0	0	0	0	2.35 : 1	12A;	Color	USA	Dan Trachtenberg	New Orleans, Louisiana, USA	Drama; Horror; Mystery; Sci-Fi; Thriller	English
10 Cloverfield Lane	10	3	218	0.0137615	1.85947	0.00429057	9	0.000189378	3.45762	1.8409e-05	676	tt1179933	2016-03-11	PG-13	1 hr 43 min	7.2	273564	5	1	15	46	0	1	0	0	0	1	0	0	0	1	0	0	1	1	0	0	0	0	0	0	2.35 : 1	12A;	Color	USA	Dan Trachtenberg	New Orleans, Louisiana, USA	Drama; Horror; Mystery; Sci-Fi; Thriller	English
10 Cloverfield Lane	10	1	293	0.00341297	-0.140533	-0.00605793	1	1.16484e-05	0.0197494	3.66985e-05	676	tt1179933	2016-03-11	PG-13	1 hr 43 min	7.2	273564	5	1	15	46	0	1	0	0	0	1	0	0	0	1	0	0	1	1	0	0	0	0	0	0	2.35 : 1	12A;	Color	USA	Dan Trachtenberg	New Orleans, Louisiana, USA	Drama; Horror; Mystery; Sci-Fi; Thriller	English
10 Cloverfield Lane	10	1	110	0.00909091	-0.140533	-0.000379991	1	8.26446e-05	0.0197494	1.44393e-07	676	tt1179933	2016-03-11	PG-13	1 hr 43 min	7.2	273564	5	1	15	46	0	1	0	0	0	1	0	0	0	1	0	0	1	1	0	0	0	0	0	0	2.35 : 1	12A;	Color	USA	Dan Trachtenberg	New Orleans, Louisiana, USA	Drama; Horror; Mystery; Sci-Fi; Thriller	English
10 Cloverfield Lane	9	1	109	0.00917431	-0.140533	-0.000296588	1	8.4168e-05	0.0197494	8.79645e-08	676	tt1179933	2016-03-11	PG-13	1 hr 43 min	7.2	273564	5	1	15	46	0	1	0	0	0	1	0	0	0	1	0	0	1	1	0	0	0	0	0	0	2.35 : 1	12A;	Color	USA	Dan Trachtenberg	New Orleans, Louisiana, USA	Drama; Horror; Mystery; Sci-Fi; Thriller	English
10 Cloverfield Lane	10	1	65	0.0153846	-0.140533	0.00591372	1	0.000236686	0.0197494	3.4972e-05	676	tt1179933	2016-03-11	PG-13	1 hr 43 min	7.2	273564	5	1	15	46	0	1	0	0	0	1	0	0	0	1	0	0	1	1	0	0	0	0	0	0	2.35 : 1	12A;	Color	USA	Dan Trachtenberg	New Orleans, Louisiana, USA	Drama; Horror; Mystery; Sci-Fi; Thriller	English
10 Cloverfield Lane	8	4	185	0.0216216	2.85947	0.0121507	16	0.000467495	8.17655	0.00014764	676	tt1179933	2016-03-11	PG-13	1 hr 43 min	7.2	273564	5	1	15	46	0	1	0	0	0	1	0	0	0	1	0	0	1	1	0	0	0	0	0	0	2.35 : 1	12A;	Color	USA	Dan Trachtenberg	New Orleans, Louisiana, USA	Drama; Horror; Mystery; Sci-Fi; Thriller	English
10 Cloverfield Lane	10	2	278	0.00719424	0.859467	-0.00227666	4	5.17572e-05	0.738684	5.18316e-06	676	tt1179933	2016-03-11	PG-13	1 hr 43 min	7.2	273564	5	1	15	46	0	1	0	0	0	1	0	0	0	1	0	0	1	1	0	0	0	0	0	0	2.35 : 1	12A;	Color	USA	Dan Trachtenberg	New Orleans, Louisiana, USA	Drama; Horror; Mystery; Sci-Fi; Thriller	English
10 Cloverfield Lane	10	1	94	0.0106383	-0.140533	0.0011674	1	0.000113173	0.0197494	1.36282e-06	676	tt1179933	2016-03-11	PG-13	1 hr 43 min	7.2	273564	5	1	15	46	0	1	0	0	0	1	0	0	0	1	0	0	1	1	0	0	0	0	0	0	2.35 : 1	12A;	Color	USA	Dan Trachtenberg	New Orleans, Louisiana, USA	Drama; Horror; Mystery; Sci-Fi; Thriller	English
10 Cloverfield Lane	9	2	121	0.0165289	0.859467	0.00705803	4	0.000273205	0.738684	4.98157e-05	676	tt1179933	2016-03-11	PG-13	1 hr 43 min	7.2	273564	5	1	15	46	0	1	0	0	0	1	0	0	0	1	0	0	1	1	0	0	0	0	0	0	2.35 : 1	12A;	Color	USA	Dan Trachtenberg	New Orleans, Louisiana, USA	Drama; Horror; Mystery; Sci-Fi; Thriller	English
10 Cloverfield Lane	8	0	87	0	-1.14053	-0.0094709	0	0	1.30081	8.96979e-05	676	tt1179933	2016-03-11	PG-13	1 hr 43 min	7.2	273564	5	1	15	46	0	1	0	0	0	1	0	0	0	1	0	0	1	1	0	0	0	0	0	0	2.35 : 1	12A;	Color	USA	Dan Trachtenberg	New Orleans, Louisiana, USA	Drama; Horror; Mystery; Sci-Fi; Thriller	English
10 Cloverfield Lane	7	1	310	0.00322581	-0.140533	-0.00624509	1	1.04058e-05	0.0197494	3.90012e-05	676	tt1179933	2016-03-11	PG-13	1 hr 43 min	7.2	273564	5	1	15	46	0	1	0	0	0	1	0	0	0	1	0	0	1	1	0	0	0	0	0	0	2.35 : 1	12A;	Color	USA	Dan Trachtenberg	New Orleans, Louisiana, USA	Drama; Horror; Mystery; Sci-Fi; Thriller	English
10 Cloverfield Lane	1	0	155	0	-1.14053	-0.0094709	0	0	1.30081	8.96979e-05	676	tt1179933	2016-03-11	PG-13	1 hr 43 min	7.2	273564	5	1	15	46	0	1	0	0	0	1	0	0	0	1	0	0	1	1	0	0	0	0	0	0	2.35 : 1	12A;	Color	USA	Dan Trachtenberg	New Orleans, Louisiana, USA	Drama; Horror; Mystery; Sci-Fi; Thriller	English
10 Cloverfield Lane	10	2	114	0.0175439	0.859467	0.00807296	4	0.000307787	0.738684	6.51727e-05	676	tt1179933	2016-03-11	PG-13	1 hr 43 min	7.2	273564	5	1	15	46	0	1	0	0	0	1	0	0	0	1	0	0	1	1	0	0	0	0	0	0	2.35 : 1	12A;	Color	USA	Dan Trachtenberg	New Orleans, Louisiana, USA	Drama; Horror; Mystery; Sci-Fi; Thriller	English
10 Cloverfield Lane	10	1	83	0.0120482	-0.140533	0.00257729	1	0.000145159	0.0197494	6.64244e-06	676	tt1179933	2016-03-11	PG-13	1 hr 43 min	7.2	273564	5	1	15	46	0	1	0	0	0	1	0	0	0	1	0	0	1	1	0	0	0	0	0	0	2.35 : 1	12A;	Color	USA	Dan Trachtenberg	New Orleans, Louisiana, USA	Drama; Horror; Mystery; Sci-Fi; Thriller	English
10 Cloverfield Lane	10	0	66	0	-1.14053	-0.0094709	0	0	1.30081	8.96979e-05	676	tt1179933	2016-03-11	PG-13	1 hr 43 min	7.2	273564	5	1	15	46	0	1	0	0	0	1	0	0	0	1	0	0	1	1	0	0	0	0	0	0	2.35 : 1	12A;	Color	USA	Dan Trachtenberg	New Orleans, Louisiana, USA	Drama; Horror; Mystery; Sci-Fi; Thriller	English
10 Cloverfield Lane	4	2	197	0.0101523	0.859467	0.000681384	4	0.000103069	0.738684	4.64285e-07	676	tt1179933	2016-03-11	PG-13	1 hr 43 min	7.2	273564	5	1	15	46	0	1	0	0	0	1	0	0	0	1	0	0	1	1	0	0	0	0	0	0	2.35 : 1	12A;	Color	USA	Dan Trachtenberg	New Orleans, Louisiana, USA	Drama; Horror; Mystery; Sci-Fi; Thriller	English
10 Cloverfield Lane	6	0	112	0	-1.14053	-0.0094709	0	0	1.30081	8.96979e-05	676	tt1179933	2016-03-11	PG-13	1 hr 43 min	7.2	273564	5	1	15	46	0	1	0	0	0	1	0	0	0	1	0	0	1	1	0	0	0	0	0	0	2.35 : 1	12A;	Color	USA	Dan Trachtenberg	New Orleans, Louisiana, USA	Drama; Horror; Mystery; Sci-Fi; Thriller	English
10 Cloverfield Lane	1	0	30	0	-1.14053	-0.0094709	0	0	1.30081	8.96979e-05	676	tt1179933	2016-03-11	PG-13	1 hr 43 min	7.2	273564	5	1	15	46	0	1	0	0	0	1	0	0	0	1	0	0	1	1	0	0	0	0	0	0	2.35 : 1	12A;	Color	USA	Dan Trachtenberg	New Orleans, Louisiana, USA	Drama; Horror; Mystery; Sci-Fi; Thriller	English
10 Cloverfield Lane	9	0	216	0	-1.14053	-0.0094709	0	0	1.30081	8.96979e-05	676	tt1179933	2016-03-11	PG-13	1 hr 43 min	7.2	273564	5	1	15	46	0	1	0	0	0	1	0	0	0	1	0	0	1	1	0	0	0	0	0	0	2.35 : 1	12A;	Color	USA	Dan Trachtenberg	New Orleans, Louisiana, USA	Drama; Horror; Mystery; Sci-Fi; Thriller	English
10 Cloverfield Lane	1	0	64	0	-1.14053	-0.0094709	0	0	1.30081	8.96979e-05	676	tt1179933	2016-03-11	PG-13	1 hr 43 min	7.2	273564	5	1	15	46	0	1	0	0	0	1	0	0	0	1	0	0	1	1	0	0	0	0	0	0	2.35 : 1	12A;	Color	USA	Dan Trachtenberg	New Orleans, Louisiana, USA	Drama; Horror; Mystery; Sci-Fi; Thriller	English
10 Cloverfield Lane	3	1	94	0.0106383	-0.140533	0.0011674	1	0.000113173	0.0197494	1.36282e-06	676	tt1179933	2016-03-11	PG-13	1 hr 43 min	7.2	273564	5	1	15	46	0	1	0	0	0	1	0	0	0	1	0	0	1	1	0	0	0	0	0	0	2.35 : 1	12A;	Color	USA	Dan Trachtenberg	New Orleans, Louisiana, USA	Drama; Horror; Mystery; Sci-Fi; Thriller	English
10 Cloverfield Lane	4	2	143	0.013986	0.859467	0.00451511	4	0.000195609	0.738684	2.03863e-05	676	tt1179933	2016-03-11	PG-13	1 hr 43 min	7.2	273564	5	1	15	46	0	1	0	0	0	1	0	0	0	1	0	0	1	1	0	0	0	0	0	0	2.35 : 1	12A;	Color	USA	Dan Trachtenberg	New Orleans, Louisiana, USA	Drama; Horror; Mystery; Sci-Fi; Thriller	English
10 Cloverfield Lane	5	0	64	0	-1.14053	-0.0094709	0	0	1.30081	8.96979e-05	676	tt1179933	2016-03-11	PG-13	1 hr 43 min	7.2	273564	5	1	15	46	0	1	0	0	0	1	0	0	0	1	0	0	1	1	0	0	0	0	0	0	2.35 : 1	12A;	Color	USA	Dan Trachtenberg	New Orleans, Louisiana, USA	Drama; Horror; Mystery; Sci-Fi; Thriller	English
10 Cloverfield Lane	1	2	114	0.0175439	0.859467	0.00807296	4	0.000307787	0.738684	6.51727e-05	676	tt1179933	2016-03-11	PG-13	1 hr 43 min	7.2	273564	5	1	15	46	0	1	0	0	0	1	0	0	0	1	0	0	1	1	0	0	0	0	0	0	2.35 : 1	12A;	Color	USA	Dan Trachtenberg	New Orleans, Louisiana, USA	Drama; Horror; Mystery; Sci-Fi; Thriller	English
10 Cloverfield Lane	5	3	241	0.0124481	1.85947	0.00297723	9	0.000154956	3.45762	8.86392e-06	676	tt1179933	2016-03-11	PG-13	1 hr 43 min	7.2	273564	5	1	15	46	0	1	0	0	0	1	0	0	0	1	0	0	1	1	0	0	0	0	0	0	2.35 : 1	12A;	Color	USA	Dan Trachtenberg	New Orleans, Louisiana, USA	Drama; Horror; Mystery; Sci-Fi; Thriller	English
10 Cloverfield Lane	6	1	130	0.00769231	-0.140533	-0.00177859	1	5.91716e-05	0.0197494	3.16339e-06	676	tt1179933	2016-03-11	PG-13	1 hr 43 min	7.2	273564	5	1	15	46	0	1	0	0	0	1	0	0	0	1	0	0	1	1	0	0	0	0	0	0	2.35 : 1	12A;	Color	USA	Dan Trachtenberg	New Orleans, Louisiana, USA	Drama; Horror; Mystery; Sci-Fi; Thriller	English
10 Cloverfield Lane	9	0	65	0	-1.14053	-0.0094709	0	0	1.30081	8.96979e-05	676	tt1179933	2016-03-11	PG-13	1 hr 43 min	7.2	273564	5	1	15	46	0	1	0	0	0	1	0	0	0	1	0	0	1	1	0	0	0	0	0	0	2.35 : 1	12A;	Color	USA	Dan Trachtenberg	New Orleans, Louisiana, USA	Drama; Horror; Mystery; Sci-Fi; Thriller	English
10 Cloverfield Lane	8	0	48	0	-1.14053	-0.0094709	0	0	1.30081	8.96979e-05	676	tt1179933	2016-03-11	PG-13	1 hr 43 min	7.2	273564	5	1	15	46	0	1	0	0	0	1	0	0	0	1	0	0	1	1	0	0	0	0	0	0	2.35 : 1	12A;	Color	USA	Dan Trachtenberg	New Orleans, Louisiana, USA	Drama; Horror; Mystery; Sci-Fi; Thriller	English
10 Cloverfield Lane	8	2	54	0.037037	0.859467	0.0275661	4	0.00137174	0.738684	0.000759892	676	tt1179933	2016-03-11	PG-13	1 hr 43 min	7.2	273564	5	1	15	46	0	1	0	0	0	1	0	0	0	1	0	0	1	1	0	0	0	0	0	0	2.35 : 1	12A;	Color	USA	Dan Trachtenberg	New Orleans, Louisiana, USA	Drama; Horror; Mystery; Sci-Fi; Thriller	English
10 Cloverfield Lane	5	0	69	0	-1.14053	-0.0094709	0	0	1.30081	8.96979e-05	676	tt1179933	2016-03-11	PG-13	1 hr 43 min	7.2	273564	5	1	15	46	0	1	0	0	0	1	0	0	0	1	0	0	1	1	0	0	0	0	0	0	2.35 : 1	12A;	Color	USA	Dan Trachtenberg	New Orleans, Louisiana, USA	Drama; Horror; Mystery; Sci-Fi; Thriller	English
10 Cloverfield Lane	8	1	265	0.00377358	-0.140533	-0.00569732	1	1.42399e-05	0.0197494	3.24594e-05	676	tt1179933	2016-03-11	PG-13	1 hr 43 min	7.2	273564	5	1	15	46	0	1	0	0	0	1	0	0	0	1	0	0	1	1	0	0	0	0	0	0	2.35 : 1	12A;	Color	USA	Dan Trachtenberg	New Orleans, Louisiana, USA	Drama; Horror; Mystery; Sci-Fi; Thriller	English
10 Cloverfield Lane	7	1	77	0.012987	-0.140533	0.00351611	1	0.000168663	0.0197494	1.23631e-05	676	tt1179933	2016-03-11	PG-13	1 hr 43 min	7.2	273564	5	1	15	46	0	1	0	0	0	1	0	0	0	1	0	0	1	1	0	0	0	0	0	0	2.35 : 1	12A;	Color	USA	Dan Trachtenberg	New Orleans, Louisiana, USA	Drama; Horror; Mystery; Sci-Fi; Thriller	English
10 Cloverfield Lane	8	0	59	0	-1.14053	-0.0094709	0	0	1.30081	8.96979e-05	676	tt1179933	2016-03-11	PG-13	1 hr 43 min	7.2	273564	5	1	15	46	0	1	0	0	0	1	0	0	0	1	0	0	1	1	0	0	0	0	0	0	2.35 : 1	12A;	Color	USA	Dan Trachtenberg	New Orleans, Louisiana, USA	Drama; Horror; Mystery; Sci-Fi; Thriller	English
10 Cloverfield Lane	8	1	130	0.00769231	-0.140533	-0.00177859	1	5.91716e-05	0.0197494	3.16339e-06	676	tt1179933	2016-03-11	PG-13	1 hr 43 min	7.2	273564	5	1	15	46	0	1	0	0	0	1	0	0	0	1	0	0	1	1	0	0	0	0	0	0	2.35 : 1	12A;	Color	USA	Dan Trachtenberg	New Orleans, Louisiana, USA	Drama; Horror; Mystery; Sci-Fi; Thriller	English
10 Cloverfield Lane	7	1	367	0.0027248	-0.140533	-0.0067461	1	7.42451e-06	0.0197494	4.55099e-05	676	tt1179933	2016-03-11	PG-13	1 hr 43 min	7.2	273564	5	1	15	46	0	1	0	0	0	1	0	0	0	1	0	0	1	1	0	0	0	0	0	0	2.35 : 1	12A;	Color	USA	Dan Trachtenberg	New Orleans, Louisiana, USA	Drama; Horror; Mystery; Sci-Fi; Thriller	English
10 Cloverfield Lane	8	3	160	0.01875	1.85947	0.0092791	9	0.000351562	3.45762	8.61017e-05	676	tt1179933	2016-03-11	PG-13	1 hr 43 min	7.2	273564	5	1	15	46	0	1	0	0	0	1	0	0	0	1	0	0	1	1	0	0	0	0	0	0	2.35 : 1	12A;	Color	USA	Dan Trachtenberg	New Orleans, Louisiana, USA	Drama; Horror; Mystery; Sci-Fi; Thriller	English
10 Cloverfield Lane	8	2	218	0.00917431	0.859467	-0.000296588	4	8.4168e-05	0.738684	8.79645e-08	676	tt1179933	2016-03-11	PG-13	1 hr 43 min	7.2	273564	5	1	15	46	0	1	0	0	0	1	0	0	0	1	0	0	1	1	0	0	0	0	0	0	2.35 : 1	12A;	Color	USA	Dan Trachtenberg	New Orleans, Louisiana, USA	Drama; Horror; Mystery; Sci-Fi; Thriller	English
10 Cloverfield Lane	7	2	114	0.0175439	0.859467	0.00807296	4	0.000307787	0.738684	6.51727e-05	676	tt1179933	2016-03-11	PG-13	1 hr 43 min	7.2	273564	5	1	15	46	0	1	0	0	0	1	0	0	0	1	0	0	1	1	0	0	0	0	0	0	2.35 : 1	12A;	Color	USA	Dan Trachtenberg	New Orleans, Louisiana, USA	Drama; Horror; Mystery; Sci-Fi; Thriller	English
10 Cloverfield Lane	5	2	155	0.0129032	0.859467	0.00343233	4	0.000166493	0.738684	1.17809e-05	676	tt1179933	2016-03-11	PG-13	1 hr 43 min	7.2	273564	5	1	15	46	0	1	0	0	0	1	0	0	0	1	0	0	1	1	0	0	0	0	0	0	2.35 : 1	12A;	Color	USA	Dan Trachtenberg	New Orleans, Louisiana, USA	Drama; Horror; Mystery; Sci-Fi; Thriller	English
10 Cloverfield Lane	8	1	83	0.0120482	-0.140533	0.00257729	1	0.000145159	0.0197494	6.64244e-06	676	tt1179933	2016-03-11	PG-13	1 hr 43 min	7.2	273564	5	1	15	46	0	1	0	0	0	1	0	0	0	1	0	0	1	1	0	0	0	0	0	0	2.35 : 1	12A;	Color	USA	Dan Trachtenberg	New Orleans, Louisiana, USA	Drama; Horror; Mystery; Sci-Fi; Thriller	English
10 Cloverfield Lane	8	3	243	0.0123457	1.85947	0.00287478	9	0.000152416	3.45762	8.26435e-06	676	tt1179933	2016-03-11	PG-13	1 hr 43 min	7.2	273564	5	1	15	46	0	1	0	0	0	1	0	0	0	1	0	0	1	1	0	0	0	0	0	0	2.35 : 1	12A;	Color	USA	Dan Trachtenberg	New Orleans, Louisiana, USA	Drama; Horror; Mystery; Sci-Fi; Thriller	English
10 Cloverfield Lane	8	0	18	0	-1.14053	-0.0094709	0	0	1.30081	8.96979e-05	676	tt1179933	2016-03-11	PG-13	1 hr 43 min	7.2	273564	5	1	15	46	0	1	0	0	0	1	0	0	0	1	0	0	1	1	0	0	0	0	0	0	2.35 : 1	12A;	Color	USA	Dan Trachtenberg	New Orleans, Louisiana, USA	Drama; Horror; Mystery; Sci-Fi; Thriller	English
10 Cloverfield Lane	7	0	28	0	-1.14053	-0.0094709	0	0	1.30081	8.96979e-05	676	tt1179933	2016-03-11	PG-13	1 hr 43 min	7.2	273564	5	1	15	46	0	1	0	0	0	1	0	0	0	1	0	0	1	1	0	0	0	0	0	0	2.35 : 1	12A;	Color	USA	Dan Trachtenberg	New Orleans, Louisiana, USA	Drama; Horror; Mystery; Sci-Fi; Thriller	English
10 Cloverfield Lane	8	0	15	0	-1.14053	-0.0094709	0	0	1.30081	8.96979e-05	676	tt1179933	2016-03-11	PG-13	1 hr 43 min	7.2	273564	5	1	15	46	0	1	0	0	0	1	0	0	0	1	0	0	1	1	0	0	0	0	0	0	2.35 : 1	12A;	Color	USA	Dan Trachtenberg	New Orleans, Louisiana, USA	Drama; Horror; Mystery; Sci-Fi; Thriller	English
10 Cloverfield Lane	7	1	22	0.0454545	-0.140533	0.0359836	1	0.00206612	0.0197494	0.00129482	676	tt1179933	2016-03-11	PG-13	1 hr 43 min	7.2	273564	5	1	15	46	0	1	0	0	0	1	0	0	0	1	0	0	1	1	0	0	0	0	0	0	2.35 : 1	12A;	Color	USA	Dan Trachtenberg	New Orleans, Louisiana, USA	Drama; Horror; Mystery; Sci-Fi; Thriller	English
10 Cloverfield Lane	8	1	229	0.00436681	-0.140533	-0.00510409	1	1.9069e-05	0.0197494	2.60517e-05	676	tt1179933	2016-03-11	PG-13	1 hr 43 min	7.2	273564	5	1	15	46	0	1	0	0	0	1	0	0	0	1	0	0	1	1	0	0	0	0	0	0	2.35 : 1	12A;	Color	USA	Dan Trachtenberg	New Orleans, Louisiana, USA	Drama; Horror; Mystery; Sci-Fi; Thriller	English
10 Cloverfield Lane	6	0	76	0	-1.14053	-0.0094709	0	0	1.30081	8.96979e-05	676	tt1179933	2016-03-11	PG-13	1 hr 43 min	7.2	273564	5	1	15	46	0	1	0	0	0	1	0	0	0	1	0	0	1	1	0	0	0	0	0	0	2.35 : 1	12A;	Color	USA	Dan Trachtenberg	New Orleans, Louisiana, USA	Drama; Horror; Mystery; Sci-Fi; Thriller	English
10 Cloverfield Lane	4	0	31	0	-1.14053	-0.0094709	0	0	1.30081	8.96979e-05	676	tt1179933	2016-03-11	PG-13	1 hr 43 min	7.2	273564	5	1	15	46	0	1	0	0	0	1	0	0	0	1	0	0	1	1	0	0	0	0	0	0	2.35 : 1	12A;	Color	USA	Dan Trachtenberg	New Orleans, Louisiana, USA	Drama; Horror; Mystery; Sci-Fi; Thriller	English
10 Cloverfield Lane	7	0	75	0	-1.14053	-0.0094709	0	0	1.30081	8.96979e-05	676	tt1179933	2016-03-11	PG-13	1 hr 43 min	7.2	273564	5	1	15	46	0	1	0	0	0	1	0	0	0	1	0	0	1	1	0	0	0	0	0	0	2.35 : 1	12A;	Color	USA	Dan Trachtenberg	New Orleans, Louisiana, USA	Drama; Horror; Mystery; Sci-Fi; Thriller	English
10 Cloverfield Lane	7	3	108	0.0277778	1.85947	0.0183069	9	0.000771605	3.45762	0.000335142	676	tt1179933	2016-03-11	PG-13	1 hr 43 min	7.2	273564	5	1	15	46	0	1	0	0	0	1	0	0	0	1	0	0	1	1	0	0	0	0	0	0	2.35 : 1	12A;	Color	USA	Dan Trachtenberg	New Orleans, Louisiana, USA	Drama; Horror; Mystery; Sci-Fi; Thriller	English
10 Cloverfield Lane	7	0	28	0	-1.14053	-0.0094709	0	0	1.30081	8.96979e-05	676	tt1179933	2016-03-11	PG-13	1 hr 43 min	7.2	273564	5	1	15	46	0	1	0	0	0	1	0	0	0	1	0	0	1	1	0	0	0	0	0	0	2.35 : 1	12A;	Color	USA	Dan Trachtenberg	New Orleans, Louisiana, USA	Drama; Horror; Mystery; Sci-Fi; Thriller	English
10 Cloverfield Lane	9	1	173	0.00578035	-0.140533	-0.00369055	1	3.34124e-05	0.0197494	1.36202e-05	676	tt1179933	2016-03-11	PG-13	1 hr 43 min	7.2	273564	5	1	15	46	0	1	0	0	0	1	0	0	0	1	0	0	1	1	0	0	0	0	0	0	2.35 : 1	12A;	Color	USA	Dan Trachtenberg	New Orleans, Louisiana, USA	Drama; Horror; Mystery; Sci-Fi; Thriller	English
10 Cloverfield Lane	8	3	91	0.032967	1.85947	0.0234961	9	0.00108683	3.45762	0.000552068	676	tt1179933	2016-03-11	PG-13	1 hr 43 min	7.2	273564	5	1	15	46	0	1	0	0	0	1	0	0	0	1	0	0	1	1	0	0	0	0	0	0	2.35 : 1	12A;	Color	USA	Dan Trachtenberg	New Orleans, Louisiana, USA	Drama; Horror; Mystery; Sci-Fi; Thriller	English
10 Cloverfield Lane	6	0	29	0	-1.14053	-0.0094709	0	0	1.30081	8.96979e-05	676	tt1179933	2016-03-11	PG-13	1 hr 43 min	7.2	273564	5	1	15	46	0	1	0	0	0	1	0	0	0	1	0	0	1	1	0	0	0	0	0	0	2.35 : 1	12A;	Color	USA	Dan Trachtenberg	New Orleans, Louisiana, USA	Drama; Horror; Mystery; Sci-Fi; Thriller	English
10 Cloverfield Lane	9	1	12	0.0833333	-0.140533	0.0738624	1	0.00694444	0.0197494	0.00545566	676	tt1179933	2016-03-11	PG-13	1 hr 43 min	7.2	273564	5	1	15	46	0	1	0	0	0	1	0	0	0	1	0	0	1	1	0	0	0	0	0	0	2.35 : 1	12A;	Color	USA	Dan Trachtenberg	New Orleans, Louisiana, USA	Drama; Horror; Mystery; Sci-Fi; Thriller	English
10 Cloverfield Lane	5	0	48	0	-1.14053	-0.0094709	0	0	1.30081	8.96979e-05	676	tt1179933	2016-03-11	PG-13	1 hr 43 min	7.2	273564	5	1	15	46	0	1	0	0	0	1	0	0	0	1	0	0	1	1	0	0	0	0	0	0	2.35 : 1	12A;	Color	USA	Dan Trachtenberg	New Orleans, Louisiana, USA	Drama; Horror; Mystery; Sci-Fi; Thriller	English
10 Cloverfield Lane	8	0	17	0	-1.14053	-0.0094709	0	0	1.30081	8.96979e-05	676	tt1179933	2016-03-11	PG-13	1 hr 43 min	7.2	273564	5	1	15	46	0	1	0	0	0	1	0	0	0	1	0	0	1	1	0	0	0	0	0	0	2.35 : 1	12A;	Color	USA	Dan Trachtenberg	New Orleans, Louisiana, USA	Drama; Horror; Mystery; Sci-Fi; Thriller	English
10 Cloverfield Lane	8	0	46	0	-1.14053	-0.0094709	0	0	1.30081	8.96979e-05	676	tt1179933	2016-03-11	PG-13	1 hr 43 min	7.2	273564	5	1	15	46	0	1	0	0	0	1	0	0	0	1	0	0	1	1	0	0	0	0	0	0	2.35 : 1	12A;	Color	USA	Dan Trachtenberg	New Orleans, Louisiana, USA	Drama; Horror; Mystery; Sci-Fi; Thriller	English
10 Cloverfield Lane	9	0	42	0	-1.14053	-0.0094709	0	0	1.30081	8.96979e-05	676	tt1179933	2016-03-11	PG-13	1 hr 43 min	7.2	273564	5	1	15	46	0	1	0	0	0	1	0	0	0	1	0	0	1	1	0	0	0	0	0	0	2.35 : 1	12A;	Color	USA	Dan Trachtenberg	New Orleans, Louisiana, USA	Drama; Horror; Mystery; Sci-Fi; Thriller	English
10 Cloverfield Lane	4	1	21	0.047619	-0.140533	0.0381481	1	0.00226757	0.0197494	0.00145528	676	tt1179933	2016-03-11	PG-13	1 hr 43 min	7.2	273564	5	1	15	46	0	1	0	0	0	1	0	0	0	1	0	0	1	1	0	0	0	0	0	0	2.35 : 1	12A;	Color	USA	Dan Trachtenberg	New Orleans, Louisiana, USA	Drama; Horror; Mystery; Sci-Fi; Thriller	English
10 Cloverfield Lane	2	0	71	0	-1.14053	-0.0094709	0	0	1.30081	8.96979e-05	676	tt1179933	2016-03-11	PG-13	1 hr 43 min	7.2	273564	5	1	15	46	0	1	0	0	0	1	0	0	0	1	0	0	1	1	0	0	0	0	0	0	2.35 : 1	12A;	Color	USA	Dan Trachtenberg	New Orleans, Louisiana, USA	Drama; Horror; Mystery; Sci-Fi; Thriller	English
10 Cloverfield Lane	6	1	132	0.00757576	-0.140533	-0.00189514	1	5.73921e-05	0.0197494	3.59156e-06	676	tt1179933	2016-03-11	PG-13	1 hr 43 min	7.2	273564	5	1	15	46	0	1	0	0	0	1	0	0	0	1	0	0	1	1	0	0	0	0	0	0	2.35 : 1	12A;	Color	USA	Dan Trachtenberg	New Orleans, Louisiana, USA	Drama; Horror; Mystery; Sci-Fi; Thriller	English
10 Cloverfield Lane	9	0	24	0	-1.14053	-0.0094709	0	0	1.30081	8.96979e-05	676	tt1179933	2016-03-11	PG-13	1 hr 43 min	7.2	273564	5	1	15	46	0	1	0	0	0	1	0	0	0	1	0	0	1	1	0	0	0	0	0	0	2.35 : 1	12A;	Color	USA	Dan Trachtenberg	New Orleans, Louisiana, USA	Drama; Horror; Mystery; Sci-Fi; Thriller	English
10 Cloverfield Lane	8	1	92	0.0108696	-0.140533	0.00139867	1	0.000118147	0.0197494	1.95626e-06	676	tt1179933	2016-03-11	PG-13	1 hr 43 min	7.2	273564	5	1	15	46	0	1	0	0	0	1	0	0	0	1	0	0	1	1	0	0	0	0	0	0	2.35 : 1	12A;	Color	USA	Dan Trachtenberg	New Orleans, Louisiana, USA	Drama; Horror; Mystery; Sci-Fi; Thriller	English
10 Cloverfield Lane	6	1	71	0.0140845	-0.140533	0.00461361	1	0.000198373	0.0197494	2.12854e-05	676	tt1179933	2016-03-11	PG-13	1 hr 43 min	7.2	273564	5	1	15	46	0	1	0	0	0	1	0	0	0	1	0	0	1	1	0	0	0	0	0	0	2.35 : 1	12A;	Color	USA	Dan Trachtenberg	New Orleans, Louisiana, USA	Drama; Horror; Mystery; Sci-Fi; Thriller	English
10 Cloverfield Lane	6	1	98	0.0102041	-0.140533	0.000733182	1	0.000104123	0.0197494	5.37555e-07	676	tt1179933	2016-03-11	PG-13	1 hr 43 min	7.2	273564	5	1	15	46	0	1	0	0	0	1	0	0	0	1	0	0	1	1	0	0	0	0	0	0	2.35 : 1	12A;	Color	USA	Dan Trachtenberg	New Orleans, Louisiana, USA	Drama; Horror; Mystery; Sci-Fi; Thriller	English
10 Cloverfield Lane	7	0	158	0	-1.14053	-0.0094709	0	0	1.30081	8.96979e-05	676	tt1179933	2016-03-11	PG-13	1 hr 43 min	7.2	273564	5	1	15	46	0	1	0	0	0	1	0	0	0	1	0	0	1	1	0	0	0	0	0	0	2.35 : 1	12A;	Color	USA	Dan Trachtenberg	New Orleans, Louisiana, USA	Drama; Horror; Mystery; Sci-Fi; Thriller	English
10 Cloverfield Lane	1	0	19	0	-1.14053	-0.0094709	0	0	1.30081	8.96979e-05	676	tt1179933	2016-03-11	PG-13	1 hr 43 min	7.2	273564	5	1	15	46	0	1	0	0	0	1	0	0	0	1	0	0	1	1	0	0	0	0	0	0	2.35 : 1	12A;	Color	USA	Dan Trachtenberg	New Orleans, Louisiana, USA	Drama; Horror; Mystery; Sci-Fi; Thriller	English
10 Cloverfield Lane	7	0	39	0	-1.14053	-0.0094709	0	0	1.30081	8.96979e-05	676	tt1179933	2016-03-11	PG-13	1 hr 43 min	7.2	273564	5	1	15	46	0	1	0	0	0	1	0	0	0	1	0	0	1	1	0	0	0	0	0	0	2.35 : 1	12A;	Color	USA	Dan Trachtenberg	New Orleans, Louisiana, USA	Drama; Horror; Mystery; Sci-Fi; Thriller	English
10 Cloverfield Lane	10	1	29	0.0344828	-0.140533	0.0250119	1	0.00118906	0.0197494	0.000625593	676	tt1179933	2016-03-11	PG-13	1 hr 43 min	7.2	273564	5	1	15	46	0	1	0	0	0	1	0	0	0	1	0	0	1	1	0	0	0	0	0	0	2.35 : 1	12A;	Color	USA	Dan Trachtenberg	New Orleans, Louisiana, USA	Drama; Horror; Mystery; Sci-Fi; Thriller	English
10 Cloverfield Lane	7	1	236	0.00423729	-0.140533	-0.00523361	1	1.79546e-05	0.0197494	2.73907e-05	676	tt1179933	2016-03-11	PG-13	1 hr 43 min	7.2	273564	5	1	15	46	0	1	0	0	0	1	0	0	0	1	0	0	1	1	0	0	0	0	0	0	2.35 : 1	12A;	Color	USA	Dan Trachtenberg	New Orleans, Louisiana, USA	Drama; Horror; Mystery; Sci-Fi; Thriller	English
10 Cloverfield Lane	7	0	65	0	-1.14053	-0.0094709	0	0	1.30081	8.96979e-05	676	tt1179933	2016-03-11	PG-13	1 hr 43 min	7.2	273564	5	1	15	46	0	1	0	0	0	1	0	0	0	1	0	0	1	1	0	0	0	0	0	0	2.35 : 1	12A;	Color	USA	Dan Trachtenberg	New Orleans, Louisiana, USA	Drama; Horror; Mystery; Sci-Fi; Thriller	English
10 Cloverfield Lane	7	3	344	0.00872093	1.85947	-0.00074997	9	7.60546e-05	3.45762	5.62455e-07	676	tt1179933	2016-03-11	PG-13	1 hr 43 min	7.2	273564	5	1	15	46	0	1	0	0	0	1	0	0	0	1	0	0	1	1	0	0	0	0	0	0	2.35 : 1	12A;	Color	USA	Dan Trachtenberg	New Orleans, Louisiana, USA	Drama; Horror; Mystery; Sci-Fi; Thriller	English
10 Cloverfield Lane	3	0	25	0	-1.14053	-0.0094709	0	0	1.30081	8.96979e-05	676	tt1179933	2016-03-11	PG-13	1 hr 43 min	7.2	273564	5	1	15	46	0	1	0	0	0	1	0	0	0	1	0	0	1	1	0	0	0	0	0	0	2.35 : 1	12A;	Color	USA	Dan Trachtenberg	New Orleans, Louisiana, USA	Drama; Horror; Mystery; Sci-Fi; Thriller	English
10 Cloverfield Lane	10	6	297	0.020202	4.85947	0.0107311	36	0.000408122	23.6144	0.000115157	676	tt1179933	2016-03-11	PG-13	1 hr 43 min	7.2	273564	5	1	15	46	0	1	0	0	0	1	0	0	0	1	0	0	1	1	0	0	0	0	0	0	2.35 : 1	12A;	Color	USA	Dan Trachtenberg	New Orleans, Louisiana, USA	Drama; Horror; Mystery; Sci-Fi; Thriller	English
10 Cloverfield Lane	1	0	80	0	-1.14053	-0.0094709	0	0	1.30081	8.96979e-05	676	tt1179933	2016-03-11	PG-13	1 hr 43 min	7.2	273564	5	1	15	46	0	1	0	0	0	1	0	0	0	1	0	0	1	1	0	0	0	0	0	0	2.35 : 1	12A;	Color	USA	Dan Trachtenberg	New Orleans, Louisiana, USA	Drama; Horror; Mystery; Sci-Fi; Thriller	English
10 Cloverfield Lane	8	1	164	0.00609756	-0.140533	-0.00337334	1	3.71802e-05	0.0197494	1.13794e-05	676	tt1179933	2016-03-11	PG-13	1 hr 43 min	7.2	273564	5	1	15	46	0	1	0	0	0	1	0	0	0	1	0	0	1	1	0	0	0	0	0	0	2.35 : 1	12A;	Color	USA	Dan Trachtenberg	New Orleans, Louisiana, USA	Drama; Horror; Mystery; Sci-Fi; Thriller	English
10 Cloverfield Lane	6	2	96	0.0208333	0.859467	0.0113624	4	0.000434028	0.738684	0.000129105	676	tt1179933	2016-03-11	PG-13	1 hr 43 min	7.2	273564	5	1	15	46	0	1	0	0	0	1	0	0	0	1	0	0	1	1	0	0	0	0	0	0	2.35 : 1	12A;	Color	USA	Dan Trachtenberg	New Orleans, Louisiana, USA	Drama; Horror; Mystery; Sci-Fi; Thriller	English
10 Cloverfield Lane	5	2	135	0.0148148	0.859467	0.00534391	4	0.000219479	0.738684	2.85574e-05	676	tt1179933	2016-03-11	PG-13	1 hr 43 min	7.2	273564	5	1	15	46	0	1	0	0	0	1	0	0	0	1	0	0	1	1	0	0	0	0	0	0	2.35 : 1	12A;	Color	USA	Dan Trachtenberg	New Orleans, Louisiana, USA	Drama; Horror; Mystery; Sci-Fi; Thriller	English
10 Cloverfield Lane	5	0	119	0	-1.14053	-0.0094709	0	0	1.30081	8.96979e-05	676	tt1179933	2016-03-11	PG-13	1 hr 43 min	7.2	273564	5	1	15	46	0	1	0	0	0	1	0	0	0	1	0	0	1	1	0	0	0	0	0	0	2.35 : 1	12A;	Color	USA	Dan Trachtenberg	New Orleans, Louisiana, USA	Drama; Horror; Mystery; Sci-Fi; Thriller	English
10 Cloverfield Lane	7	1	80	0.0125	-0.140533	0.0030291	1	0.00015625	0.0197494	9.17545e-06	676	tt1179933	2016-03-11	PG-13	1 hr 43 min	7.2	273564	5	1	15	46	0	1	0	0	0	1	0	0	0	1	0	0	1	1	0	0	0	0	0	0	2.35 : 1	12A;	Color	USA	Dan Trachtenberg	New Orleans, Louisiana, USA	Drama; Horror; Mystery; Sci-Fi; Thriller	English
10 Cloverfield Lane	7	3	212	0.0141509	1.85947	0.00468004	9	0.000200249	3.45762	2.19028e-05	676	tt1179933	2016-03-11	PG-13	1 hr 43 min	7.2	273564	5	1	15	46	0	1	0	0	0	1	0	0	0	1	0	0	1	1	0	0	0	0	0	0	2.35 : 1	12A;	Color	USA	Dan Trachtenberg	New Orleans, Louisiana, USA	Drama; Horror; Mystery; Sci-Fi; Thriller	English
10 Cloverfield Lane	7	4	166	0.0240964	2.85947	0.0146255	16	0.000580636	8.17655	0.000213905	676	tt1179933	2016-03-11	PG-13	1 hr 43 min	7.2	273564	5	1	15	46	0	1	0	0	0	1	0	0	0	1	0	0	1	1	0	0	0	0	0	0	2.35 : 1	12A;	Color	USA	Dan Trachtenberg	New Orleans, Louisiana, USA	Drama; Horror; Mystery; Sci-Fi; Thriller	English
10 Cloverfield Lane	7	1	77	0.012987	-0.140533	0.00351611	1	0.000168663	0.0197494	1.23631e-05	676	tt1179933	2016-03-11	PG-13	1 hr 43 min	7.2	273564	5	1	15	46	0	1	0	0	0	1	0	0	0	1	0	0	1	1	0	0	0	0	0	0	2.35 : 1	12A;	Color	USA	Dan Trachtenberg	New Orleans, Louisiana, USA	Drama; Horror; Mystery; Sci-Fi; Thriller	English
10 Cloverfield Lane	9	1	148	0.00675676	-0.140533	-0.00271414	1	4.56538e-05	0.0197494	7.36657e-06	676	tt1179933	2016-03-11	PG-13	1 hr 43 min	7.2	273564	5	1	15	46	0	1	0	0	0	1	0	0	0	1	0	0	1	1	0	0	0	0	0	0	2.35 : 1	12A;	Color	USA	Dan Trachtenberg	New Orleans, Louisiana, USA	Drama; Horror; Mystery; Sci-Fi; Thriller	English
10 Cloverfield Lane	7	0	101	0	-1.14053	-0.0094709	0	0	1.30081	8.96979e-05	676	tt1179933	2016-03-11	PG-13	1 hr 43 min	7.2	273564	5	1	15	46	0	1	0	0	0	1	0	0	0	1	0	0	1	1	0	0	0	0	0	0	2.35 : 1	12A;	Color	USA	Dan Trachtenberg	New Orleans, Louisiana, USA	Drama; Horror; Mystery; Sci-Fi; Thriller	English
10 Cloverfield Lane	9	0	56	0	-1.14053	-0.0094709	0	0	1.30081	8.96979e-05	676	tt1179933	2016-03-11	PG-13	1 hr 43 min	7.2	273564	5	1	15	46	0	1	0	0	0	1	0	0	0	1	0	0	1	1	0	0	0	0	0	0	2.35 : 1	12A;	Color	USA	Dan Trachtenberg	New Orleans, Louisiana, USA	Drama; Horror; Mystery; Sci-Fi; Thriller	English
10 Cloverfield Lane	9	2	59	0.0338983	0.859467	0.0244274	4	0.0011491	0.738684	0.000596698	676	tt1179933	2016-03-11	PG-13	1 hr 43 min	7.2	273564	5	1	15	46	0	1	0	0	0	1	0	0	0	1	0	0	1	1	0	0	0	0	0	0	2.35 : 1	12A;	Color	USA	Dan Trachtenberg	New Orleans, Louisiana, USA	Drama; Horror; Mystery; Sci-Fi; Thriller	English
10 Cloverfield Lane	8	0	169	0	-1.14053	-0.0094709	0	0	1.30081	8.96979e-05	676	tt1179933	2016-03-11	PG-13	1 hr 43 min	7.2	273564	5	1	15	46	0	1	0	0	0	1	0	0	0	1	0	0	1	1	0	0	0	0	0	0	2.35 : 1	12A;	Color	USA	Dan Trachtenberg	New Orleans, Louisiana, USA	Drama; Horror; Mystery; Sci-Fi; Thriller	English
10 Cloverfield Lane	9	1	100	0.01	-0.140533	0.0005291	1	0.0001	0.0197494	2.79947e-07	676	tt1179933	2016-03-11	PG-13	1 hr 43 min	7.2	273564	5	1	15	46	0	1	0	0	0	1	0	0	0	1	0	0	1	1	0	0	0	0	0	0	2.35 : 1	12A;	Color	USA	Dan Trachtenberg	New Orleans, Louisiana, USA	Drama; Horror; Mystery; Sci-Fi; Thriller	English
10 Cloverfield Lane	9	2	127	0.015748	0.859467	0.00627713	4	0.000248	0.738684	3.94024e-05	676	tt1179933	2016-03-11	PG-13	1 hr 43 min	7.2	273564	5	1	15	46	0	1	0	0	0	1	0	0	0	1	0	0	1	1	0	0	0	0	0	0	2.35 : 1	12A;	Color	USA	Dan Trachtenberg	New Orleans, Louisiana, USA	Drama; Horror; Mystery; Sci-Fi; Thriller	English
10 Cloverfield Lane	7	4	496	0.00806452	2.85947	-0.00140638	16	6.50364e-05	8.17655	1.97792e-06	676	tt1179933	2016-03-11	PG-13	1 hr 43 min	7.2	273564	5	1	15	46	0	1	0	0	0	1	0	0	0	1	0	0	1	1	0	0	0	0	0	0	2.35 : 1	12A;	Color	USA	Dan Trachtenberg	New Orleans, Louisiana, USA	Drama; Horror; Mystery; Sci-Fi; Thriller	English
10 Cloverfield Lane	7	1	75	0.0133333	-0.140533	0.00386243	1	0.000177778	0.0197494	1.49184e-05	676	tt1179933	2016-03-11	PG-13	1 hr 43 min	7.2	273564	5	1	15	46	0	1	0	0	0	1	0	0	0	1	0	0	1	1	0	0	0	0	0	0	2.35 : 1	12A;	Color	USA	Dan Trachtenberg	New Orleans, Louisiana, USA	Drama; Horror; Mystery; Sci-Fi; Thriller	English
10 Cloverfield Lane	2	0	214	0	-1.14053	-0.0094709	0	0	1.30081	8.96979e-05	676	tt1179933	2016-03-11	PG-13	1 hr 43 min	7.2	273564	5	1	15	46	0	1	0	0	0	1	0	0	0	1	0	0	1	1	0	0	0	0	0	0	2.35 : 1	12A;	Color	USA	Dan Trachtenberg	New Orleans, Louisiana, USA	Drama; Horror; Mystery; Sci-Fi; Thriller	English
10 Cloverfield Lane	4	0	57	0	-1.14053	-0.0094709	0	0	1.30081	8.96979e-05	676	tt1179933	2016-03-11	PG-13	1 hr 43 min	7.2	273564	5	1	15	46	0	1	0	0	0	1	0	0	0	1	0	0	1	1	0	0	0	0	0	0	2.35 : 1	12A;	Color	USA	Dan Trachtenberg	New Orleans, Louisiana, USA	Drama; Horror; Mystery; Sci-Fi; Thriller	English
10 Cloverfield Lane	1	0	268	0	-1.14053	-0.0094709	0	0	1.30081	8.96979e-05	676	tt1179933	2016-03-11	PG-13	1 hr 43 min	7.2	273564	5	1	15	46	0	1	0	0	0	1	0	0	0	1	0	0	1	1	0	0	0	0	0	0	2.35 : 1	12A;	Color	USA	Dan Trachtenberg	New Orleans, Louisiana, USA	Drama; Horror; Mystery; Sci-Fi; Thriller	English
10 Cloverfield Lane	5	1	155	0.00645161	-0.140533	-0.00301929	1	4.16233e-05	0.0197494	9.11609e-06	676	tt1179933	2016-03-11	PG-13	1 hr 43 min	7.2	273564	5	1	15	46	0	1	0	0	0	1	0	0	0	1	0	0	1	1	0	0	0	0	0	0	2.35 : 1	12A;	Color	USA	Dan Trachtenberg	New Orleans, Louisiana, USA	Drama; Horror; Mystery; Sci-Fi; Thriller	English
10 Cloverfield Lane	2	4	216	0.0185185	2.85947	0.00904762	16	0.000342936	8.17655	8.18594e-05	676	tt1179933	2016-03-11	PG-13	1 hr 43 min	7.2	273564	5	1	15	46	0	1	0	0	0	1	0	0	0	1	0	0	1	1	0	0	0	0	0	0	2.35 : 1	12A;	Color	USA	Dan Trachtenberg	New Orleans, Louisiana, USA	Drama; Horror; Mystery; Sci-Fi; Thriller	English
10 Cloverfield Lane	4	3	201	0.0149254	1.85947	0.00545447	9	0.000222767	3.45762	2.97513e-05	676	tt1179933	2016-03-11	PG-13	1 hr 43 min	7.2	273564	5	1	15	46	0	1	0	0	0	1	0	0	0	1	0	0	1	1	0	0	0	0	0	0	2.35 : 1	12A;	Color	USA	Dan Trachtenberg	New Orleans, Louisiana, USA	Drama; Horror; Mystery; Sci-Fi; Thriller	English
10 Cloverfield Lane	8	0	151	0	-1.14053	-0.0094709	0	0	1.30081	8.96979e-05	676	tt1179933	2016-03-11	PG-13	1 hr 43 min	7.2	273564	5	1	15	46	0	1	0	0	0	1	0	0	0	1	0	0	1	1	0	0	0	0	0	0	2.35 : 1	12A;	Color	USA	Dan Trachtenberg	New Orleans, Louisiana, USA	Drama; Horror; Mystery; Sci-Fi; Thriller	English
10 Cloverfield Lane	7	2	59	0.0338983	0.859467	0.0244274	4	0.0011491	0.738684	0.000596698	676	tt1179933	2016-03-11	PG-13	1 hr 43 min	7.2	273564	5	1	15	46	0	1	0	0	0	1	0	0	0	1	0	0	1	1	0	0	0	0	0	0	2.35 : 1	12A;	Color	USA	Dan Trachtenberg	New Orleans, Louisiana, USA	Drama; Horror; Mystery; Sci-Fi; Thriller	English
10 Cloverfield Lane	8	0	61	0	-1.14053	-0.0094709	0	0	1.30081	8.96979e-05	676	tt1179933	2016-03-11	PG-13	1 hr 43 min	7.2	273564	5	1	15	46	0	1	0	0	0	1	0	0	0	1	0	0	1	1	0	0	0	0	0	0	2.35 : 1	12A;	Color	USA	Dan Trachtenberg	New Orleans, Louisiana, USA	Drama; Horror; Mystery; Sci-Fi; Thriller	English
10 Cloverfield Lane	10	1	249	0.00401606	-0.140533	-0.00545484	1	1.61288e-05	0.0197494	2.97552e-05	676	tt1179933	2016-03-11	PG-13	1 hr 43 min	7.2	273564	5	1	15	46	0	1	0	0	0	1	0	0	0	1	0	0	1	1	0	0	0	0	0	0	2.35 : 1	12A;	Color	USA	Dan Trachtenberg	New Orleans, Louisiana, USA	Drama; Horror; Mystery; Sci-Fi; Thriller	English
10 Cloverfield Lane	3	1	68	0.0147059	-0.140533	0.00523498	1	0.000216263	0.0197494	2.7405e-05	676	tt1179933	2016-03-11	PG-13	1 hr 43 min	7.2	273564	5	1	15	46	0	1	0	0	0	1	0	0	0	1	0	0	1	1	0	0	0	0	0	0	2.35 : 1	12A;	Color	USA	Dan Trachtenberg	New Orleans, Louisiana, USA	Drama; Horror; Mystery; Sci-Fi; Thriller	English
10 Cloverfield Lane	4	0	116	0	-1.14053	-0.0094709	0	0	1.30081	8.96979e-05	676	tt1179933	2016-03-11	PG-13	1 hr 43 min	7.2	273564	5	1	15	46	0	1	0	0	0	1	0	0	0	1	0	0	1	1	0	0	0	0	0	0	2.35 : 1	12A;	Color	USA	Dan Trachtenberg	New Orleans, Louisiana, USA	Drama; Horror; Mystery; Sci-Fi; Thriller	English
10 Cloverfield Lane	9	0	252	0	-1.14053	-0.0094709	0	0	1.30081	8.96979e-05	676	tt1179933	2016-03-11	PG-13	1 hr 43 min	7.2	273564	5	1	15	46	0	1	0	0	0	1	0	0	0	1	0	0	1	1	0	0	0	0	0	0	2.35 : 1	12A;	Color	USA	Dan Trachtenberg	New Orleans, Louisiana, USA	Drama; Horror; Mystery; Sci-Fi; Thriller	English
10 Cloverfield Lane	7	2	175	0.0114286	0.859467	0.00195767	4	0.000130612	0.738684	3.83248e-06	676	tt1179933	2016-03-11	PG-13	1 hr 43 min	7.2	273564	5	1	15	46	0	1	0	0	0	1	0	0	0	1	0	0	1	1	0	0	0	0	0	0	2.35 : 1	12A;	Color	USA	Dan Trachtenberg	New Orleans, Louisiana, USA	Drama; Horror; Mystery; Sci-Fi; Thriller	English
10 Cloverfield Lane	9	0	395	0	-1.14053	-0.0094709	0	0	1.30081	8.96979e-05	676	tt1179933	2016-03-11	PG-13	1 hr 43 min	7.2	273564	5	1	15	46	0	1	0	0	0	1	0	0	0	1	0	0	1	1	0	0	0	0	0	0	2.35 : 1	12A;	Color	USA	Dan Trachtenberg	New Orleans, Louisiana, USA	Drama; Horror; Mystery; Sci-Fi; Thriller	English
10 Cloverfield Lane	8	3	201	0.0149254	1.85947	0.00545447	9	0.000222767	3.45762	2.97513e-05	676	tt1179933	2016-03-11	PG-13	1 hr 43 min	7.2	273564	5	1	15	46	0	1	0	0	0	1	0	0	0	1	0	0	1	1	0	0	0	0	0	0	2.35 : 1	12A;	Color	USA	Dan Trachtenberg	New Orleans, Louisiana, USA	Drama; Horror; Mystery; Sci-Fi; Thriller	English
10 Cloverfield Lane	8	2	283	0.00706714	0.859467	-0.00240376	4	4.99444e-05	0.738684	5.77807e-06	676	tt1179933	2016-03-11	PG-13	1 hr 43 min	7.2	273564	5	1	15	46	0	1	0	0	0	1	0	0	0	1	0	0	1	1	0	0	0	0	0	0	2.35 : 1	12A;	Color	USA	Dan Trachtenberg	New Orleans, Louisiana, USA	Drama; Horror; Mystery; Sci-Fi; Thriller	English
10 Cloverfield Lane	10	1	72	0.0138889	-0.140533	0.00441799	1	0.000192901	0.0197494	1.95186e-05	676	tt1179933	2016-03-11	PG-13	1 hr 43 min	7.2	273564	5	1	15	46	0	1	0	0	0	1	0	0	0	1	0	0	1	1	0	0	0	0	0	0	2.35 : 1	12A;	Color	USA	Dan Trachtenberg	New Orleans, Louisiana, USA	Drama; Horror; Mystery; Sci-Fi; Thriller	English
10 Cloverfield Lane	1	0	77	0	-1.14053	-0.0094709	0	0	1.30081	8.96979e-05	676	tt1179933	2016-03-11	PG-13	1 hr 43 min	7.2	273564	5	1	15	46	0	1	0	0	0	1	0	0	0	1	0	0	1	1	0	0	0	0	0	0	2.35 : 1	12A;	Color	USA	Dan Trachtenberg	New Orleans, Louisiana, USA	Drama; Horror; Mystery; Sci-Fi; Thriller	English
10 Cloverfield Lane	4	1	91	0.010989	-0.140533	0.00151811	1	0.000120758	0.0197494	2.30466e-06	676	tt1179933	2016-03-11	PG-13	1 hr 43 min	7.2	273564	5	1	15	46	0	1	0	0	0	1	0	0	0	1	0	0	1	1	0	0	0	0	0	0	2.35 : 1	12A;	Color	USA	Dan Trachtenberg	New Orleans, Louisiana, USA	Drama; Horror; Mystery; Sci-Fi; Thriller	English
10 Cloverfield Lane	2	0	271	0	-1.14053	-0.0094709	0	0	1.30081	8.96979e-05	676	tt1179933	2016-03-11	PG-13	1 hr 43 min	7.2	273564	5	1	15	46	0	1	0	0	0	1	0	0	0	1	0	0	1	1	0	0	0	0	0	0	2.35 : 1	12A;	Color	USA	Dan Trachtenberg	New Orleans, Louisiana, USA	Drama; Horror; Mystery; Sci-Fi; Thriller	English
10 Cloverfield Lane	3	1	80	0.0125	-0.140533	0.0030291	1	0.00015625	0.0197494	9.17545e-06	676	tt1179933	2016-03-11	PG-13	1 hr 43 min	7.2	273564	5	1	15	46	0	1	0	0	0	1	0	0	0	1	0	0	1	1	0	0	0	0	0	0	2.35 : 1	12A;	Color	USA	Dan Trachtenberg	New Orleans, Louisiana, USA	Drama; Horror; Mystery; Sci-Fi; Thriller	English
10 Cloverfield Lane	4	1	312	0.00320513	-0.140533	-0.00626577	1	1.02728e-05	0.0197494	3.92599e-05	676	tt1179933	2016-03-11	PG-13	1 hr 43 min	7.2	273564	5	1	15	46	0	1	0	0	0	1	0	0	0	1	0	0	1	1	0	0	0	0	0	0	2.35 : 1	12A;	Color	USA	Dan Trachtenberg	New Orleans, Louisiana, USA	Drama; Horror; Mystery; Sci-Fi; Thriller	English
10 Cloverfield Lane	10	1	204	0.00490196	-0.140533	-0.00456894	1	2.40292e-05	0.0197494	2.08752e-05	676	tt1179933	2016-03-11	PG-13	1 hr 43 min	7.2	273564	5	1	15	46	0	1	0	0	0	1	0	0	0	1	0	0	1	1	0	0	0	0	0	0	2.35 : 1	12A;	Color	USA	Dan Trachtenberg	New Orleans, Louisiana, USA	Drama; Horror; Mystery; Sci-Fi; Thriller	English
10 Cloverfield Lane	5	1	299	0.00334448	-0.140533	-0.00612642	1	1.11856e-05	0.0197494	3.7533e-05	676	tt1179933	2016-03-11	PG-13	1 hr 43 min	7.2	273564	5	1	15	46	0	1	0	0	0	1	0	0	0	1	0	0	1	1	0	0	0	0	0	0	2.35 : 1	12A;	Color	USA	Dan Trachtenberg	New Orleans, Louisiana, USA	Drama; Horror; Mystery; Sci-Fi; Thriller	English
10 Cloverfield Lane	5	2	108	0.0185185	0.859467	0.00904762	4	0.000342936	0.738684	8.18594e-05	676	tt1179933	2016-03-11	PG-13	1 hr 43 min	7.2	273564	5	1	15	46	0	1	0	0	0	1	0	0	0	1	0	0	1	1	0	0	0	0	0	0	2.35 : 1	12A;	Color	USA	Dan Trachtenberg	New Orleans, Louisiana, USA	Drama; Horror; Mystery; Sci-Fi; Thriller	English
10 Cloverfield Lane	10	3	311	0.0096463	1.85947	0.000175402	9	9.30511e-05	3.45762	3.0766e-08	676	tt1179933	2016-03-11	PG-13	1 hr 43 min	7.2	273564	5	1	15	46	0	1	0	0	0	1	0	0	0	1	0	0	1	1	0	0	0	0	0	0	2.35 : 1	12A;	Color	USA	Dan Trachtenberg	New Orleans, Louisiana, USA	Drama; Horror; Mystery; Sci-Fi; Thriller	English
10 Cloverfield Lane	1	1	88	0.0113636	-0.140533	0.00189274	1	0.000129132	0.0197494	3.58245e-06	676	tt1179933	2016-03-11	PG-13	1 hr 43 min	7.2	273564	5	1	15	46	0	1	0	0	0	1	0	0	0	1	0	0	1	1	0	0	0	0	0	0	2.35 : 1	12A;	Color	USA	Dan Trachtenberg	New Orleans, Louisiana, USA	Drama; Horror; Mystery; Sci-Fi; Thriller	English
10 Cloverfield Lane	5	2	99	0.020202	0.859467	0.0107311	4	0.000408122	0.738684	0.000115157	676	tt1179933	2016-03-11	PG-13	1 hr 43 min	7.2	273564	5	1	15	46	0	1	0	0	0	1	0	0	0	1	0	0	1	1	0	0	0	0	0	0	2.35 : 1	12A;	Color	USA	Dan Trachtenberg	New Orleans, Louisiana, USA	Drama; Horror; Mystery; Sci-Fi; Thriller	English
10 Cloverfield Lane	7	0	49	0	-1.14053	-0.0094709	0	0	1.30081	8.96979e-05	676	tt1179933	2016-03-11	PG-13	1 hr 43 min	7.2	273564	5	1	15	46	0	1	0	0	0	1	0	0	0	1	0	0	1	1	0	0	0	0	0	0	2.35 : 1	12A;	Color	USA	Dan Trachtenberg	New Orleans, Louisiana, USA	Drama; Horror; Mystery; Sci-Fi; Thriller	English
10 Cloverfield Lane	8	2	157	0.0127389	0.859467	0.00326795	4	0.000162278	0.738684	1.06795e-05	676	tt1179933	2016-03-11	PG-13	1 hr 43 min	7.2	273564	5	1	15	46	0	1	0	0	0	1	0	0	0	1	0	0	1	1	0	0	0	0	0	0	2.35 : 1	12A;	Color	USA	Dan Trachtenberg	New Orleans, Louisiana, USA	Drama; Horror; Mystery; Sci-Fi; Thriller	English
10 Cloverfield Lane	7	1	68	0.0147059	-0.140533	0.00523498	1	0.000216263	0.0197494	2.7405e-05	676	tt1179933	2016-03-11	PG-13	1 hr 43 min	7.2	273564	5	1	15	46	0	1	0	0	0	1	0	0	0	1	0	0	1	1	0	0	0	0	0	0	2.35 : 1	12A;	Color	USA	Dan Trachtenberg	New Orleans, Louisiana, USA	Drama; Horror; Mystery; Sci-Fi; Thriller	English
10 Cloverfield Lane	8	1	58	0.0172414	-0.140533	0.00777048	1	0.000297265	0.0197494	6.03803e-05	676	tt1179933	2016-03-11	PG-13	1 hr 43 min	7.2	273564	5	1	15	46	0	1	0	0	0	1	0	0	0	1	0	0	1	1	0	0	0	0	0	0	2.35 : 1	12A;	Color	USA	Dan Trachtenberg	New Orleans, Louisiana, USA	Drama; Horror; Mystery; Sci-Fi; Thriller	English
10 Cloverfield Lane	8	3	458	0.00655022	1.85947	-0.00292068	9	4.29054e-05	3.45762	8.53038e-06	676	tt1179933	2016-03-11	PG-13	1 hr 43 min	7.2	273564	5	1	15	46	0	1	0	0	0	1	0	0	0	1	0	0	1	1	0	0	0	0	0	0	2.35 : 1	12A;	Color	USA	Dan Trachtenberg	New Orleans, Louisiana, USA	Drama; Horror; Mystery; Sci-Fi; Thriller	English
10 Cloverfield Lane	7	0	58	0	-1.14053	-0.0094709	0	0	1.30081	8.96979e-05	676	tt1179933	2016-03-11	PG-13	1 hr 43 min	7.2	273564	5	1	15	46	0	1	0	0	0	1	0	0	0	1	0	0	1	1	0	0	0	0	0	0	2.35 : 1	12A;	Color	USA	Dan Trachtenberg	New Orleans, Louisiana, USA	Drama; Horror; Mystery; Sci-Fi; Thriller	English
10 Cloverfield Lane	8	2	161	0.0124224	0.859467	0.00295146	4	0.000154315	0.738684	8.71112e-06	676	tt1179933	2016-03-11	PG-13	1 hr 43 min	7.2	273564	5	1	15	46	0	1	0	0	0	1	0	0	0	1	0	0	1	1	0	0	0	0	0	0	2.35 : 1	12A;	Color	USA	Dan Trachtenberg	New Orleans, Louisiana, USA	Drama; Horror; Mystery; Sci-Fi; Thriller	English
10 Cloverfield Lane	7	0	128	0	-1.14053	-0.0094709	0	0	1.30081	8.96979e-05	676	tt1179933	2016-03-11	PG-13	1 hr 43 min	7.2	273564	5	1	15	46	0	1	0	0	0	1	0	0	0	1	0	0	1	1	0	0	0	0	0	0	2.35 : 1	12A;	Color	USA	Dan Trachtenberg	New Orleans, Louisiana, USA	Drama; Horror; Mystery; Sci-Fi; Thriller	English
10 Cloverfield Lane	8	1	170	0.00588235	-0.140533	-0.00358855	1	3.46021e-05	0.0197494	1.28777e-05	676	tt1179933	2016-03-11	PG-13	1 hr 43 min	7.2	273564	5	1	15	46	0	1	0	0	0	1	0	0	0	1	0	0	1	1	0	0	0	0	0	0	2.35 : 1	12A;	Color	USA	Dan Trachtenberg	New Orleans, Louisiana, USA	Drama; Horror; Mystery; Sci-Fi; Thriller	English
10 Cloverfield Lane	8	1	325	0.00307692	-0.140533	-0.00639398	1	9.46746e-06	0.0197494	4.08829e-05	676	tt1179933	2016-03-11	PG-13	1 hr 43 min	7.2	273564	5	1	15	46	0	1	0	0	0	1	0	0	0	1	0	0	1	1	0	0	0	0	0	0	2.35 : 1	12A;	Color	USA	Dan Trachtenberg	New Orleans, Louisiana, USA	Drama; Horror; Mystery; Sci-Fi; Thriller	English
10 Cloverfield Lane	9	2	138	0.0144928	0.859467	0.00502185	4	0.00021004	0.738684	2.5219e-05	676	tt1179933	2016-03-11	PG-13	1 hr 43 min	7.2	273564	5	1	15	46	0	1	0	0	0	1	0	0	0	1	0	0	1	1	0	0	0	0	0	0	2.35 : 1	12A;	Color	USA	Dan Trachtenberg	New Orleans, Louisiana, USA	Drama; Horror; Mystery; Sci-Fi; Thriller	English
10 Cloverfield Lane	9	1	155	0.00645161	-0.140533	-0.00301929	1	4.16233e-05	0.0197494	9.11609e-06	676	tt1179933	2016-03-11	PG-13	1 hr 43 min	7.2	273564	5	1	15	46	0	1	0	0	0	1	0	0	0	1	0	0	1	1	0	0	0	0	0	0	2.35 : 1	12A;	Color	USA	Dan Trachtenberg	New Orleans, Louisiana, USA	Drama; Horror; Mystery; Sci-Fi; Thriller	English
10 Cloverfield Lane	7	1	99	0.010101	-0.140533	0.00063011	1	0.00010203	0.0197494	3.97039e-07	676	tt1179933	2016-03-11	PG-13	1 hr 43 min	7.2	273564	5	1	15	46	0	1	0	0	0	1	0	0	0	1	0	0	1	1	0	0	0	0	0	0	2.35 : 1	12A;	Color	USA	Dan Trachtenberg	New Orleans, Louisiana, USA	Drama; Horror; Mystery; Sci-Fi; Thriller	English
10 Cloverfield Lane	8	3	126	0.0238095	1.85947	0.0143386	9	0.000566893	3.45762	0.000205596	676	tt1179933	2016-03-11	PG-13	1 hr 43 min	7.2	273564	5	1	15	46	0	1	0	0	0	1	0	0	0	1	0	0	1	1	0	0	0	0	0	0	2.35 : 1	12A;	Color	USA	Dan Trachtenberg	New Orleans, Louisiana, USA	Drama; Horror; Mystery; Sci-Fi; Thriller	English
10 Cloverfield Lane	9	0	130	0	-1.14053	-0.0094709	0	0	1.30081	8.96979e-05	676	tt1179933	2016-03-11	PG-13	1 hr 43 min	7.2	273564	5	1	15	46	0	1	0	0	0	1	0	0	0	1	0	0	1	1	0	0	0	0	0	0	2.35 : 1	12A;	Color	USA	Dan Trachtenberg	New Orleans, Louisiana, USA	Drama; Horror; Mystery; Sci-Fi; Thriller	English
10 Cloverfield Lane	8	7	243	0.0288066	5.85947	0.0193357	49	0.000829819	34.3334	0.000373869	676	tt1179933	2016-03-11	PG-13	1 hr 43 min	7.2	273564	5	1	15	46	0	1	0	0	0	1	0	0	0	1	0	0	1	1	0	0	0	0	0	0	2.35 : 1	12A;	Color	USA	Dan Trachtenberg	New Orleans, Louisiana, USA	Drama; Horror; Mystery; Sci-Fi; Thriller	English
10 Cloverfield Lane	9	4	249	0.0160643	2.85947	0.00659336	16	0.00025806	8.17655	4.34724e-05	676	tt1179933	2016-03-11	PG-13	1 hr 43 min	7.2	273564	5	1	15	46	0	1	0	0	0	1	0	0	0	1	0	0	1	1	0	0	0	0	0	0	2.35 : 1	12A;	Color	USA	Dan Trachtenberg	New Orleans, Louisiana, USA	Drama; Horror; Mystery; Sci-Fi; Thriller	English
10 Cloverfield Lane	9	4	425	0.00941176	2.85947	-5.91353e-05	16	8.85813e-05	8.17655	3.49698e-09	676	tt1179933	2016-03-11	PG-13	1 hr 43 min	7.2	273564	5	1	15	46	0	1	0	0	0	1	0	0	0	1	0	0	1	1	0	0	0	0	0	0	2.35 : 1	12A;	Color	USA	Dan Trachtenberg	New Orleans, Louisiana, USA	Drama; Horror; Mystery; Sci-Fi; Thriller	English
10 Cloverfield Lane	10	3	169	0.0177515	1.85947	0.00828058	9	0.000315115	3.45762	6.8568e-05	676	tt1179933	2016-03-11	PG-13	1 hr 43 min	7.2	273564	5	1	15	46	0	1	0	0	0	1	0	0	0	1	0	0	1	1	0	0	0	0	0	0	2.35 : 1	12A;	Color	USA	Dan Trachtenberg	New Orleans, Louisiana, USA	Drama; Horror; Mystery; Sci-Fi; Thriller	English
10 Cloverfield Lane	10	0	61	0	-1.14053	-0.0094709	0	0	1.30081	8.96979e-05	676	tt1179933	2016-03-11	PG-13	1 hr 43 min	7.2	273564	5	1	15	46	0	1	0	0	0	1	0	0	0	1	0	0	1	1	0	0	0	0	0	0	2.35 : 1	12A;	Color	USA	Dan Trachtenberg	New Orleans, Louisiana, USA	Drama; Horror; Mystery; Sci-Fi; Thriller	English
10 Cloverfield Lane	10	0	123	0	-1.14053	-0.0094709	0	0	1.30081	8.96979e-05	676	tt1179933	2016-03-11	PG-13	1 hr 43 min	7.2	273564	5	1	15	46	0	1	0	0	0	1	0	0	0	1	0	0	1	1	0	0	0	0	0	0	2.35 : 1	12A;	Color	USA	Dan Trachtenberg	New Orleans, Louisiana, USA	Drama; Horror; Mystery; Sci-Fi; Thriller	English
10 Cloverfield Lane	10	2	69	0.0289855	0.859467	0.0195146	4	0.00084016	0.738684	0.00038082	676	tt1179933	2016-03-11	PG-13	1 hr 43 min	7.2	273564	5	1	15	46	0	1	0	0	0	1	0	0	0	1	0	0	1	1	0	0	0	0	0	0	2.35 : 1	12A;	Color	USA	Dan Trachtenberg	New Orleans, Louisiana, USA	Drama; Horror; Mystery; Sci-Fi; Thriller	English
10 Cloverfield Lane	8	2	70	0.0285714	0.859467	0.0191005	4	0.000816327	0.738684	0.00036483	676	tt1179933	2016-03-11	PG-13	1 hr 43 min	7.2	273564	5	1	15	46	0	1	0	0	0	1	0	0	0	1	0	0	1	1	0	0	0	0	0	0	2.35 : 1	12A;	Color	USA	Dan Trachtenberg	New Orleans, Louisiana, USA	Drama; Horror; Mystery; Sci-Fi; Thriller	English
10 Cloverfield Lane	7	1	138	0.00724638	-0.140533	-0.00222452	1	5.251e-05	0.0197494	4.9485e-06	676	tt1179933	2016-03-11	PG-13	1 hr 43 min	7.2	273564	5	1	15	46	0	1	0	0	0	1	0	0	0	1	0	0	1	1	0	0	0	0	0	0	2.35 : 1	12A;	Color	USA	Dan Trachtenberg	New Orleans, Louisiana, USA	Drama; Horror; Mystery; Sci-Fi; Thriller	English
10 Cloverfield Lane	8	2	184	0.0108696	0.859467	0.00139867	4	0.000118147	0.738684	1.95626e-06	676	tt1179933	2016-03-11	PG-13	1 hr 43 min	7.2	273564	5	1	15	46	0	1	0	0	0	1	0	0	0	1	0	0	1	1	0	0	0	0	0	0	2.35 : 1	12A;	Color	USA	Dan Trachtenberg	New Orleans, Louisiana, USA	Drama; Horror; Mystery; Sci-Fi; Thriller	English
10 Cloverfield Lane	9	4	396	0.010101	2.85947	0.00063011	16	0.00010203	8.17655	3.97039e-07	676	tt1179933	2016-03-11	PG-13	1 hr 43 min	7.2	273564	5	1	15	46	0	1	0	0	0	1	0	0	0	1	0	0	1	1	0	0	0	0	0	0	2.35 : 1	12A;	Color	USA	Dan Trachtenberg	New Orleans, Louisiana, USA	Drama; Horror; Mystery; Sci-Fi; Thriller	English
10 Cloverfield Lane	9	0	66	0	-1.14053	-0.0094709	0	0	1.30081	8.96979e-05	676	tt1179933	2016-03-11	PG-13	1 hr 43 min	7.2	273564	5	1	15	46	0	1	0	0	0	1	0	0	0	1	0	0	1	1	0	0	0	0	0	0	2.35 : 1	12A;	Color	USA	Dan Trachtenberg	New Orleans, Louisiana, USA	Drama; Horror; Mystery; Sci-Fi; Thriller	English
10 Cloverfield Lane	7	1	503	0.00198807	-0.140533	-0.00748283	1	3.95243e-06	0.0197494	5.59927e-05	676	tt1179933	2016-03-11	PG-13	1 hr 43 min	7.2	273564	5	1	15	46	0	1	0	0	0	1	0	0	0	1	0	0	1	1	0	0	0	0	0	0	2.35 : 1	12A;	Color	USA	Dan Trachtenberg	New Orleans, Louisiana, USA	Drama; Horror; Mystery; Sci-Fi; Thriller	English
10 Cloverfield Lane	8	0	253	0	-1.14053	-0.0094709	0	0	1.30081	8.96979e-05	676	tt1179933	2016-03-11	PG-13	1 hr 43 min	7.2	273564	5	1	15	46	0	1	0	0	0	1	0	0	0	1	0	0	1	1	0	0	0	0	0	0	2.35 : 1	12A;	Color	USA	Dan Trachtenberg	New Orleans, Louisiana, USA	Drama; Horror; Mystery; Sci-Fi; Thriller	English
10 Cloverfield Lane	8	0	99	0	-1.14053	-0.0094709	0	0	1.30081	8.96979e-05	676	tt1179933	2016-03-11	PG-13	1 hr 43 min	7.2	273564	5	1	15	46	0	1	0	0	0	1	0	0	0	1	0	0	1	1	0	0	0	0	0	0	2.35 : 1	12A;	Color	USA	Dan Trachtenberg	New Orleans, Louisiana, USA	Drama; Horror; Mystery; Sci-Fi; Thriller	English
10 Cloverfield Lane	9	0	10	0	-1.14053	-0.0094709	0	0	1.30081	8.96979e-05	676	tt1179933	2016-03-11	PG-13	1 hr 43 min	7.2	273564	5	1	15	46	0	1	0	0	0	1	0	0	0	1	0	0	1	1	0	0	0	0	0	0	2.35 : 1	12A;	Color	USA	Dan Trachtenberg	New Orleans, Louisiana, USA	Drama; Horror; Mystery; Sci-Fi; Thriller	English
10 Cloverfield Lane	10	1	10	0.1	-0.140533	0.0905291	1	0.01	0.0197494	0.00819552	676	tt1179933	2016-03-11	PG-13	1 hr 43 min	7.2	273564	5	1	15	46	0	1	0	0	0	1	0	0	0	1	0	0	1	1	0	0	0	0	0	0	2.35 : 1	12A;	Color	USA	Dan Trachtenberg	New Orleans, Louisiana, USA	Drama; Horror; Mystery; Sci-Fi; Thriller	English
10 Cloverfield Lane	9	1	101	0.00990099	-0.140533	0.00043009	1	9.80296e-05	0.0197494	1.84978e-07	676	tt1179933	2016-03-11	PG-13	1 hr 43 min	7.2	273564	5	1	15	46	0	1	0	0	0	1	0	0	0	1	0	0	1	1	0	0	0	0	0	0	2.35 : 1	12A;	Color	USA	Dan Trachtenberg	New Orleans, Louisiana, USA	Drama; Horror; Mystery; Sci-Fi; Thriller	English
10 Cloverfield Lane	7	0	15	0	-1.14053	-0.0094709	0	0	1.30081	8.96979e-05	676	tt1179933	2016-03-11	PG-13	1 hr 43 min	7.2	273564	5	1	15	46	0	1	0	0	0	1	0	0	0	1	0	0	1	1	0	0	0	0	0	0	2.35 : 1	12A;	Color	USA	Dan Trachtenberg	New Orleans, Louisiana, USA	Drama; Horror; Mystery; Sci-Fi; Thriller	English
10 Cloverfield Lane	8	1	37	0.027027	-0.140533	0.0175561	1	0.00073046	0.0197494	0.000308218	676	tt1179933	2016-03-11	PG-13	1 hr 43 min	7.2	273564	5	1	15	46	0	1	0	0	0	1	0	0	0	1	0	0	1	1	0	0	0	0	0	0	2.35 : 1	12A;	Color	USA	Dan Trachtenberg	New Orleans, Louisiana, USA	Drama; Horror; Mystery; Sci-Fi; Thriller	English
10 Cloverfield Lane	7	2	70	0.0285714	0.859467	0.0191005	4	0.000816327	0.738684	0.00036483	676	tt1179933	2016-03-11	PG-13	1 hr 43 min	7.2	273564	5	1	15	46	0	1	0	0	0	1	0	0	0	1	0	0	1	1	0	0	0	0	0	0	2.35 : 1	12A;	Color	USA	Dan Trachtenberg	New Orleans, Louisiana, USA	Drama; Horror; Mystery; Sci-Fi; Thriller	English
10 Cloverfield Lane	8	0	24	0	-1.14053	-0.0094709	0	0	1.30081	8.96979e-05	676	tt1179933	2016-03-11	PG-13	1 hr 43 min	7.2	273564	5	1	15	46	0	1	0	0	0	1	0	0	0	1	0	0	1	1	0	0	0	0	0	0	2.35 : 1	12A;	Color	USA	Dan Trachtenberg	New Orleans, Louisiana, USA	Drama; Horror; Mystery; Sci-Fi; Thriller	English
10 Cloverfield Lane	8	0	25	0	-1.14053	-0.0094709	0	0	1.30081	8.96979e-05	676	tt1179933	2016-03-11	PG-13	1 hr 43 min	7.2	273564	5	1	15	46	0	1	0	0	0	1	0	0	0	1	0	0	1	1	0	0	0	0	0	0	2.35 : 1	12A;	Color	USA	Dan Trachtenberg	New Orleans, Louisiana, USA	Drama; Horror; Mystery; Sci-Fi; Thriller	English
10 Cloverfield Lane	10	1	18	0.0555556	-0.140533	0.0460847	1	0.00308642	0.0197494	0.0021238	676	tt1179933	2016-03-11	PG-13	1 hr 43 min	7.2	273564	5	1	15	46	0	1	0	0	0	1	0	0	0	1	0	0	1	1	0	0	0	0	0	0	2.35 : 1	12A;	Color	USA	Dan Trachtenberg	New Orleans, Louisiana, USA	Drama; Horror; Mystery; Sci-Fi; Thriller	English
10 Cloverfield Lane	8	1	24	0.0416667	-0.140533	0.0321958	1	0.00173611	0.0197494	0.00103657	676	tt1179933	2016-03-11	PG-13	1 hr 43 min	7.2	273564	5	1	15	46	0	1	0	0	0	1	0	0	0	1	0	0	1	1	0	0	0	0	0	0	2.35 : 1	12A;	Color	USA	Dan Trachtenberg	New Orleans, Louisiana, USA	Drama; Horror; Mystery; Sci-Fi; Thriller	English
10 Cloverfield Lane	6	1	207	0.00483092	-0.140533	-0.00463998	1	2.33378e-05	0.0197494	2.15294e-05	676	tt1179933	2016-03-11	PG-13	1 hr 43 min	7.2	273564	5	1	15	46	0	1	0	0	0	1	0	0	0	1	0	0	1	1	0	0	0	0	0	0	2.35 : 1	12A;	Color	USA	Dan Trachtenberg	New Orleans, Louisiana, USA	Drama; Horror; Mystery; Sci-Fi; Thriller	English
10 Cloverfield Lane	8	0	30	0	-1.14053	-0.0094709	0	0	1.30081	8.96979e-05	676	tt1179933	2016-03-11	PG-13	1 hr 43 min	7.2	273564	5	1	15	46	0	1	0	0	0	1	0	0	0	1	0	0	1	1	0	0	0	0	0	0	2.35 : 1	12A;	Color	USA	Dan Trachtenberg	New Orleans, Louisiana, USA	Drama; Horror; Mystery; Sci-Fi; Thriller	English
10 Cloverfield Lane	5	0	19	0	-1.14053	-0.0094709	0	0	1.30081	8.96979e-05	676	tt1179933	2016-03-11	PG-13	1 hr 43 min	7.2	273564	5	1	15	46	0	1	0	0	0	1	0	0	0	1	0	0	1	1	0	0	0	0	0	0	2.35 : 1	12A;	Color	USA	Dan Trachtenberg	New Orleans, Louisiana, USA	Drama; Horror; Mystery; Sci-Fi; Thriller	English
10 Cloverfield Lane	9	0	62	0	-1.14053	-0.0094709	0	0	1.30081	8.96979e-05	676	tt1179933	2016-03-11	PG-13	1 hr 43 min	7.2	273564	5	1	15	46	0	1	0	0	0	1	0	0	0	1	0	0	1	1	0	0	0	0	0	0	2.35 : 1	12A;	Color	USA	Dan Trachtenberg	New Orleans, Louisiana, USA	Drama; Horror; Mystery; Sci-Fi; Thriller	English
10 Cloverfield Lane	8	0	24	0	-1.14053	-0.0094709	0	0	1.30081	8.96979e-05	676	tt1179933	2016-03-11	PG-13	1 hr 43 min	7.2	273564	5	1	15	46	0	1	0	0	0	1	0	0	0	1	0	0	1	1	0	0	0	0	0	0	2.35 : 1	12A;	Color	USA	Dan Trachtenberg	New Orleans, Louisiana, USA	Drama; Horror; Mystery; Sci-Fi; Thriller	English
10 Cloverfield Lane	5	0	12	0	-1.14053	-0.0094709	0	0	1.30081	8.96979e-05	676	tt1179933	2016-03-11	PG-13	1 hr 43 min	7.2	273564	5	1	15	46	0	1	0	0	0	1	0	0	0	1	0	0	1	1	0	0	0	0	0	0	2.35 : 1	12A;	Color	USA	Dan Trachtenberg	New Orleans, Louisiana, USA	Drama; Horror; Mystery; Sci-Fi; Thriller	English
10 Cloverfield Lane	7	0	27	0	-1.14053	-0.0094709	0	0	1.30081	8.96979e-05	676	tt1179933	2016-03-11	PG-13	1 hr 43 min	7.2	273564	5	1	15	46	0	1	0	0	0	1	0	0	0	1	0	0	1	1	0	0	0	0	0	0	2.35 : 1	12A;	Color	USA	Dan Trachtenberg	New Orleans, Louisiana, USA	Drama; Horror; Mystery; Sci-Fi; Thriller	English
10 Cloverfield Lane	7	0	69	0	-1.14053	-0.0094709	0	0	1.30081	8.96979e-05	676	tt1179933	2016-03-11	PG-13	1 hr 43 min	7.2	273564	5	1	15	46	0	1	0	0	0	1	0	0	0	1	0	0	1	1	0	0	0	0	0	0	2.35 : 1	12A;	Color	USA	Dan Trachtenberg	New Orleans, Louisiana, USA	Drama; Horror; Mystery; Sci-Fi; Thriller	English
10 Cloverfield Lane	7	0	64	0	-1.14053	-0.0094709	0	0	1.30081	8.96979e-05	676	tt1179933	2016-03-11	PG-13	1 hr 43 min	7.2	273564	5	1	15	46	0	1	0	0	0	1	0	0	0	1	0	0	1	1	0	0	0	0	0	0	2.35 : 1	12A;	Color	USA	Dan Trachtenberg	New Orleans, Louisiana, USA	Drama; Horror; Mystery; Sci-Fi; Thriller	English
10 Cloverfield Lane	6	0	19	0	-1.14053	-0.0094709	0	0	1.30081	8.96979e-05	676	tt1179933	2016-03-11	PG-13	1 hr 43 min	7.2	273564	5	1	15	46	0	1	0	0	0	1	0	0	0	1	0	0	1	1	0	0	0	0	0	0	2.35 : 1	12A;	Color	USA	Dan Trachtenberg	New Orleans, Louisiana, USA	Drama; Horror; Mystery; Sci-Fi; Thriller	English
10 Cloverfield Lane	9	0	16	0	-1.14053	-0.0094709	0	0	1.30081	8.96979e-05	676	tt1179933	2016-03-11	PG-13	1 hr 43 min	7.2	273564	5	1	15	46	0	1	0	0	0	1	0	0	0	1	0	0	1	1	0	0	0	0	0	0	2.35 : 1	12A;	Color	USA	Dan Trachtenberg	New Orleans, Louisiana, USA	Drama; Horror; Mystery; Sci-Fi; Thriller	English
10 Cloverfield Lane	8	1	66	0.0151515	-0.140533	0.00568062	1	0.000229568	0.0197494	3.22694e-05	676	tt1179933	2016-03-11	PG-13	1 hr 43 min	7.2	273564	5	1	15	46	0	1	0	0	0	1	0	0	0	1	0	0	1	1	0	0	0	0	0	0	2.35 : 1	12A;	Color	USA	Dan Trachtenberg	New Orleans, Louisiana, USA	Drama; Horror; Mystery; Sci-Fi; Thriller	English
10 Cloverfield Lane	6	1	58	0.0172414	-0.140533	0.00777048	1	0.000297265	0.0197494	6.03803e-05	676	tt1179933	2016-03-11	PG-13	1 hr 43 min	7.2	273564	5	1	15	46	0	1	0	0	0	1	0	0	0	1	0	0	1	1	0	0	0	0	0	0	2.35 : 1	12A;	Color	USA	Dan Trachtenberg	New Orleans, Louisiana, USA	Drama; Horror; Mystery; Sci-Fi; Thriller	English
10 Cloverfield Lane	8	0	14	0	-1.14053	-0.0094709	0	0	1.30081	8.96979e-05	676	tt1179933	2016-03-11	PG-13	1 hr 43 min	7.2	273564	5	1	15	46	0	1	0	0	0	1	0	0	0	1	0	0	1	1	0	0	0	0	0	0	2.35 : 1	12A;	Color	USA	Dan Trachtenberg	New Orleans, Louisiana, USA	Drama; Horror; Mystery; Sci-Fi; Thriller	English
10 Cloverfield Lane	3	0	13	0	-1.14053	-0.0094709	0	0	1.30081	8.96979e-05	676	tt1179933	2016-03-11	PG-13	1 hr 43 min	7.2	273564	5	1	15	46	0	1	0	0	0	1	0	0	0	1	0	0	1	1	0	0	0	0	0	0	2.35 : 1	12A;	Color	USA	Dan Trachtenberg	New Orleans, Louisiana, USA	Drama; Horror; Mystery; Sci-Fi; Thriller	English
10 Cloverfield Lane	7	1	215	0.00465116	-0.140533	-0.00481974	1	2.16333e-05	0.0197494	2.32299e-05	676	tt1179933	2016-03-11	PG-13	1 hr 43 min	7.2	273564	5	1	15	46	0	1	0	0	0	1	0	0	0	1	0	0	1	1	0	0	0	0	0	0	2.35 : 1	12A;	Color	USA	Dan Trachtenberg	New Orleans, Louisiana, USA	Drama; Horror; Mystery; Sci-Fi; Thriller	English
10 Cloverfield Lane	10	0	12	0	-1.14053	-0.0094709	0	0	1.30081	8.96979e-05	676	tt1179933	2016-03-11	PG-13	1 hr 43 min	7.2	273564	5	1	15	46	0	1	0	0	0	1	0	0	0	1	0	0	1	1	0	0	0	0	0	0	2.35 : 1	12A;	Color	USA	Dan Trachtenberg	New Orleans, Louisiana, USA	Drama; Horror; Mystery; Sci-Fi; Thriller	English
10 Cloverfield Lane	8	1	26	0.0384615	-0.140533	0.0289906	1	0.00147929	0.0197494	0.000840457	676	tt1179933	2016-03-11	PG-13	1 hr 43 min	7.2	273564	5	1	15	46	0	1	0	0	0	1	0	0	0	1	0	0	1	1	0	0	0	0	0	0	2.35 : 1	12A;	Color	USA	Dan Trachtenberg	New Orleans, Louisiana, USA	Drama; Horror; Mystery; Sci-Fi; Thriller	English
10 Cloverfield Lane	7	2	52	0.0384615	0.859467	0.0289906	4	0.00147929	0.738684	0.000840457	676	tt1179933	2016-03-11	PG-13	1 hr 43 min	7.2	273564	5	1	15	46	0	1	0	0	0	1	0	0	0	1	0	0	1	1	0	0	0	0	0	0	2.35 : 1	12A;	Color	USA	Dan Trachtenberg	New Orleans, Louisiana, USA	Drama; Horror; Mystery; Sci-Fi; Thriller	English
10 Cloverfield Lane	7	0	89	0	-1.14053	-0.0094709	0	0	1.30081	8.96979e-05	676	tt1179933	2016-03-11	PG-13	1 hr 43 min	7.2	273564	5	1	15	46	0	1	0	0	0	1	0	0	0	1	0	0	1	1	0	0	0	0	0	0	2.35 : 1	12A;	Color	USA	Dan Trachtenberg	New Orleans, Louisiana, USA	Drama; Horror; Mystery; Sci-Fi; Thriller	English
10 Cloverfield Lane	7	1	409	0.00244499	-0.140533	-0.00702591	1	5.97797e-06	0.0197494	4.93634e-05	676	tt1179933	2016-03-11	PG-13	1 hr 43 min	7.2	273564	5	1	15	46	0	1	0	0	0	1	0	0	0	1	0	0	1	1	0	0	0	0	0	0	2.35 : 1	12A;	Color	USA	Dan Trachtenberg	New Orleans, Louisiana, USA	Drama; Horror; Mystery; Sci-Fi; Thriller	English
10 Cloverfield Lane	10	0	33	0	-1.14053	-0.0094709	0	0	1.30081	8.96979e-05	676	tt1179933	2016-03-11	PG-13	1 hr 43 min	7.2	273564	5	1	15	46	0	1	0	0	0	1	0	0	0	1	0	0	1	1	0	0	0	0	0	0	2.35 : 1	12A;	Color	USA	Dan Trachtenberg	New Orleans, Louisiana, USA	Drama; Horror; Mystery; Sci-Fi; Thriller	English
10 Cloverfield Lane	7	0	12	0	-1.14053	-0.0094709	0	0	1.30081	8.96979e-05	676	tt1179933	2016-03-11	PG-13	1 hr 43 min	7.2	273564	5	1	15	46	0	1	0	0	0	1	0	0	0	1	0	0	1	1	0	0	0	0	0	0	2.35 : 1	12A;	Color	USA	Dan Trachtenberg	New Orleans, Louisiana, USA	Drama; Horror; Mystery; Sci-Fi; Thriller	English
10 Cloverfield Lane	5	0	37	0	-1.14053	-0.0094709	0	0	1.30081	8.96979e-05	676	tt1179933	2016-03-11	PG-13	1 hr 43 min	7.2	273564	5	1	15	46	0	1	0	0	0	1	0	0	0	1	0	0	1	1	0	0	0	0	0	0	2.35 : 1	12A;	Color	USA	Dan Trachtenberg	New Orleans, Louisiana, USA	Drama; Horror; Mystery; Sci-Fi; Thriller	English
10 Cloverfield Lane	6	3	228	0.0131579	1.85947	0.00368699	9	0.00017313	3.45762	1.35939e-05	676	tt1179933	2016-03-11	PG-13	1 hr 43 min	7.2	273564	5	1	15	46	0	1	0	0	0	1	0	0	0	1	0	0	1	1	0	0	0	0	0	0	2.35 : 1	12A;	Color	USA	Dan Trachtenberg	New Orleans, Louisiana, USA	Drama; Horror; Mystery; Sci-Fi; Thriller	English
10 Cloverfield Lane	9	0	68	0	-1.14053	-0.0094709	0	0	1.30081	8.96979e-05	676	tt1179933	2016-03-11	PG-13	1 hr 43 min	7.2	273564	5	1	15	46	0	1	0	0	0	1	0	0	0	1	0	0	1	1	0	0	0	0	0	0	2.35 : 1	12A;	Color	USA	Dan Trachtenberg	New Orleans, Louisiana, USA	Drama; Horror; Mystery; Sci-Fi; Thriller	English
10 Cloverfield Lane	7	1	38	0.0263158	-0.140533	0.0168449	1	0.000692521	0.0197494	0.00028375	676	tt1179933	2016-03-11	PG-13	1 hr 43 min	7.2	273564	5	1	15	46	0	1	0	0	0	1	0	0	0	1	0	0	1	1	0	0	0	0	0	0	2.35 : 1	12A;	Color	USA	Dan Trachtenberg	New Orleans, Louisiana, USA	Drama; Horror; Mystery; Sci-Fi; Thriller	English
10 Cloverfield Lane	8	0	38	0	-1.14053	-0.0094709	0	0	1.30081	8.96979e-05	676	tt1179933	2016-03-11	PG-13	1 hr 43 min	7.2	273564	5	1	15	46	0	1	0	0	0	1	0	0	0	1	0	0	1	1	0	0	0	0	0	0	2.35 : 1	12A;	Color	USA	Dan Trachtenberg	New Orleans, Louisiana, USA	Drama; Horror; Mystery; Sci-Fi; Thriller	English
10 Cloverfield Lane	7	0	128	0	-1.14053	-0.0094709	0	0	1.30081	8.96979e-05	676	tt1179933	2016-03-11	PG-13	1 hr 43 min	7.2	273564	5	1	15	46	0	1	0	0	0	1	0	0	0	1	0	0	1	1	0	0	0	0	0	0	2.35 : 1	12A;	Color	USA	Dan Trachtenberg	New Orleans, Louisiana, USA	Drama; Horror; Mystery; Sci-Fi; Thriller	English
10 Cloverfield Lane	5	1	37	0.027027	-0.140533	0.0175561	1	0.00073046	0.0197494	0.000308218	676	tt1179933	2016-03-11	PG-13	1 hr 43 min	7.2	273564	5	1	15	46	0	1	0	0	0	1	0	0	0	1	0	0	1	1	0	0	0	0	0	0	2.35 : 1	12A;	Color	USA	Dan Trachtenberg	New Orleans, Louisiana, USA	Drama; Horror; Mystery; Sci-Fi; Thriller	English
10 Cloverfield Lane	8	1	19	0.0526316	-0.140533	0.0431607	1	0.00277008	0.0197494	0.00186284	676	tt1179933	2016-03-11	PG-13	1 hr 43 min	7.2	273564	5	1	15	46	0	1	0	0	0	1	0	0	0	1	0	0	1	1	0	0	0	0	0	0	2.35 : 1	12A;	Color	USA	Dan Trachtenberg	New Orleans, Louisiana, USA	Drama; Horror; Mystery; Sci-Fi; Thriller	English
10 Cloverfield Lane	7	1	24	0.0416667	-0.140533	0.0321958	1	0.00173611	0.0197494	0.00103657	676	tt1179933	2016-03-11	PG-13	1 hr 43 min	7.2	273564	5	1	15	46	0	1	0	0	0	1	0	0	0	1	0	0	1	1	0	0	0	0	0	0	2.35 : 1	12A;	Color	USA	Dan Trachtenberg	New Orleans, Louisiana, USA	Drama; Horror; Mystery; Sci-Fi; Thriller	English
10 Cloverfield Lane	5	0	58	0	-1.14053	-0.0094709	0	0	1.30081	8.96979e-05	676	tt1179933	2016-03-11	PG-13	1 hr 43 min	7.2	273564	5	1	15	46	0	1	0	0	0	1	0	0	0	1	0	0	1	1	0	0	0	0	0	0	2.35 : 1	12A;	Color	USA	Dan Trachtenberg	New Orleans, Louisiana, USA	Drama; Horror; Mystery; Sci-Fi; Thriller	English
10 Cloverfield Lane	7	0	13	0	-1.14053	-0.0094709	0	0	1.30081	8.96979e-05	676	tt1179933	2016-03-11	PG-13	1 hr 43 min	7.2	273564	5	1	15	46	0	1	0	0	0	1	0	0	0	1	0	0	1	1	0	0	0	0	0	0	2.35 : 1	12A;	Color	USA	Dan Trachtenberg	New Orleans, Louisiana, USA	Drama; Horror; Mystery; Sci-Fi; Thriller	English
10 Cloverfield Lane	7	0	37	0	-1.14053	-0.0094709	0	0	1.30081	8.96979e-05	676	tt1179933	2016-03-11	PG-13	1 hr 43 min	7.2	273564	5	1	15	46	0	1	0	0	0	1	0	0	0	1	0	0	1	1	0	0	0	0	0	0	2.35 : 1	12A;	Color	USA	Dan Trachtenberg	New Orleans, Louisiana, USA	Drama; Horror; Mystery; Sci-Fi; Thriller	English
10 Cloverfield Lane	8	1	28	0.0357143	-0.140533	0.0262434	1	0.00127551	0.0197494	0.000688715	676	tt1179933	2016-03-11	PG-13	1 hr 43 min	7.2	273564	5	1	15	46	0	1	0	0	0	1	0	0	0	1	0	0	1	1	0	0	0	0	0	0	2.35 : 1	12A;	Color	USA	Dan Trachtenberg	New Orleans, Louisiana, USA	Drama; Horror; Mystery; Sci-Fi; Thriller	English
10 Cloverfield Lane	8	2	63	0.031746	0.859467	0.0222751	4	0.00100781	0.738684	0.000496181	676	tt1179933	2016-03-11	PG-13	1 hr 43 min	7.2	273564	5	1	15	46	0	1	0	0	0	1	0	0	0	1	0	0	1	1	0	0	0	0	0	0	2.35 : 1	12A;	Color	USA	Dan Trachtenberg	New Orleans, Louisiana, USA	Drama; Horror; Mystery; Sci-Fi; Thriller	English
10 Cloverfield Lane	7	0	18	0	-1.14053	-0.0094709	0	0	1.30081	8.96979e-05	676	tt1179933	2016-03-11	PG-13	1 hr 43 min	7.2	273564	5	1	15	46	0	1	0	0	0	1	0	0	0	1	0	0	1	1	0	0	0	0	0	0	2.35 : 1	12A;	Color	USA	Dan Trachtenberg	New Orleans, Louisiana, USA	Drama; Horror; Mystery; Sci-Fi; Thriller	English
10 Cloverfield Lane	6	1	101	0.00990099	-0.140533	0.00043009	1	9.80296e-05	0.0197494	1.84978e-07	676	tt1179933	2016-03-11	PG-13	1 hr 43 min	7.2	273564	5	1	15	46	0	1	0	0	0	1	0	0	0	1	0	0	1	1	0	0	0	0	0	0	2.35 : 1	12A;	Color	USA	Dan Trachtenberg	New Orleans, Louisiana, USA	Drama; Horror; Mystery; Sci-Fi; Thriller	English
10 Cloverfield Lane	7	0	35	0	-1.14053	-0.0094709	0	0	1.30081	8.96979e-05	676	tt1179933	2016-03-11	PG-13	1 hr 43 min	7.2	273564	5	1	15	46	0	1	0	0	0	1	0	0	0	1	0	0	1	1	0	0	0	0	0	0	2.35 : 1	12A;	Color	USA	Dan Trachtenberg	New Orleans, Louisiana, USA	Drama; Horror; Mystery; Sci-Fi; Thriller	English
10 Cloverfield Lane	9	0	97	0	-1.14053	-0.0094709	0	0	1.30081	8.96979e-05	676	tt1179933	2016-03-11	PG-13	1 hr 43 min	7.2	273564	5	1	15	46	0	1	0	0	0	1	0	0	0	1	0	0	1	1	0	0	0	0	0	0	2.35 : 1	12A;	Color	USA	Dan Trachtenberg	New Orleans, Louisiana, USA	Drama; Horror; Mystery; Sci-Fi; Thriller	English
10 Cloverfield Lane	7	1	41	0.0243902	-0.140533	0.0149193	1	0.000594884	0.0197494	0.000222587	676	tt1179933	2016-03-11	PG-13	1 hr 43 min	7.2	273564	5	1	15	46	0	1	0	0	0	1	0	0	0	1	0	0	1	1	0	0	0	0	0	0	2.35 : 1	12A;	Color	USA	Dan Trachtenberg	New Orleans, Louisiana, USA	Drama; Horror; Mystery; Sci-Fi; Thriller	English
10 Cloverfield Lane	8	0	10	0	-1.14053	-0.0094709	0	0	1.30081	8.96979e-05	676	tt1179933	2016-03-11	PG-13	1 hr 43 min	7.2	273564	5	1	15	46	0	1	0	0	0	1	0	0	0	1	0	0	1	1	0	0	0	0	0	0	2.35 : 1	12A;	Color	USA	Dan Trachtenberg	New Orleans, Louisiana, USA	Drama; Horror; Mystery; Sci-Fi; Thriller	English
10 Cloverfield Lane	5	0	12	0	-1.14053	-0.0094709	0	0	1.30081	8.96979e-05	676	tt1179933	2016-03-11	PG-13	1 hr 43 min	7.2	273564	5	1	15	46	0	1	0	0	0	1	0	0	0	1	0	0	1	1	0	0	0	0	0	0	2.35 : 1	12A;	Color	USA	Dan Trachtenberg	New Orleans, Louisiana, USA	Drama; Horror; Mystery; Sci-Fi; Thriller	English
10 Cloverfield Lane	3	0	48	0	-1.14053	-0.0094709	0	0	1.30081	8.96979e-05	676	tt1179933	2016-03-11	PG-13	1 hr 43 min	7.2	273564	5	1	15	46	0	1	0	0	0	1	0	0	0	1	0	0	1	1	0	0	0	0	0	0	2.35 : 1	12A;	Color	USA	Dan Trachtenberg	New Orleans, Louisiana, USA	Drama; Horror; Mystery; Sci-Fi; Thriller	English
10 Cloverfield Lane	8	1	218	0.00458716	-0.140533	-0.00488374	1	2.1042e-05	0.0197494	2.3851e-05	676	tt1179933	2016-03-11	PG-13	1 hr 43 min	7.2	273564	5	1	15	46	0	1	0	0	0	1	0	0	0	1	0	0	1	1	0	0	0	0	0	0	2.35 : 1	12A;	Color	USA	Dan Trachtenberg	New Orleans, Louisiana, USA	Drama; Horror; Mystery; Sci-Fi; Thriller	English
10 Cloverfield Lane	7	1	41	0.0243902	-0.140533	0.0149193	1	0.000594884	0.0197494	0.000222587	676	tt1179933	2016-03-11	PG-13	1 hr 43 min	7.2	273564	5	1	15	46	0	1	0	0	0	1	0	0	0	1	0	0	1	1	0	0	0	0	0	0	2.35 : 1	12A;	Color	USA	Dan Trachtenberg	New Orleans, Louisiana, USA	Drama; Horror; Mystery; Sci-Fi; Thriller	English
10 Cloverfield Lane	9	1	128	0.0078125	-0.140533	-0.0016584	1	6.10352e-05	0.0197494	2.75029e-06	676	tt1179933	2016-03-11	PG-13	1 hr 43 min	7.2	273564	5	1	15	46	0	1	0	0	0	1	0	0	0	1	0	0	1	1	0	0	0	0	0	0	2.35 : 1	12A;	Color	USA	Dan Trachtenberg	New Orleans, Louisiana, USA	Drama; Horror; Mystery; Sci-Fi; Thriller	English
10 Cloverfield Lane	8	0	20	0	-1.14053	-0.0094709	0	0	1.30081	8.96979e-05	676	tt1179933	2016-03-11	PG-13	1 hr 43 min	7.2	273564	5	1	15	46	0	1	0	0	0	1	0	0	0	1	0	0	1	1	0	0	0	0	0	0	2.35 : 1	12A;	Color	USA	Dan Trachtenberg	New Orleans, Louisiana, USA	Drama; Horror; Mystery; Sci-Fi; Thriller	English
10 Cloverfield Lane	6	0	106	0	-1.14053	-0.0094709	0	0	1.30081	8.96979e-05	676	tt1179933	2016-03-11	PG-13	1 hr 43 min	7.2	273564	5	1	15	46	0	1	0	0	0	1	0	0	0	1	0	0	1	1	0	0	0	0	0	0	2.35 : 1	12A;	Color	USA	Dan Trachtenberg	New Orleans, Louisiana, USA	Drama; Horror; Mystery; Sci-Fi; Thriller	English
10 Cloverfield Lane	7	0	15	0	-1.14053	-0.0094709	0	0	1.30081	8.96979e-05	676	tt1179933	2016-03-11	PG-13	1 hr 43 min	7.2	273564	5	1	15	46	0	1	0	0	0	1	0	0	0	1	0	0	1	1	0	0	0	0	0	0	2.35 : 1	12A;	Color	USA	Dan Trachtenberg	New Orleans, Louisiana, USA	Drama; Horror; Mystery; Sci-Fi; Thriller	English
10 Cloverfield Lane	8	1	122	0.00819672	-0.140533	-0.00127418	1	6.71862e-05	0.0197494	1.62353e-06	676	tt1179933	2016-03-11	PG-13	1 hr 43 min	7.2	273564	5	1	15	46	0	1	0	0	0	1	0	0	0	1	0	0	1	1	0	0	0	0	0	0	2.35 : 1	12A;	Color	USA	Dan Trachtenberg	New Orleans, Louisiana, USA	Drama; Horror; Mystery; Sci-Fi; Thriller	English
10 Cloverfield Lane	2	2	158	0.0126582	0.859467	0.00318733	4	0.000160231	0.738684	1.01591e-05	676	tt1179933	2016-03-11	PG-13	1 hr 43 min	7.2	273564	5	1	15	46	0	1	0	0	0	1	0	0	0	1	0	0	1	1	0	0	0	0	0	0	2.35 : 1	12A;	Color	USA	Dan Trachtenberg	New Orleans, Louisiana, USA	Drama; Horror; Mystery; Sci-Fi; Thriller	English
10 Cloverfield Lane	4	0	17	0	-1.14053	-0.0094709	0	0	1.30081	8.96979e-05	676	tt1179933	2016-03-11	PG-13	1 hr 43 min	7.2	273564	5	1	15	46	0	1	0	0	0	1	0	0	0	1	0	0	1	1	0	0	0	0	0	0	2.35 : 1	12A;	Color	USA	Dan Trachtenberg	New Orleans, Louisiana, USA	Drama; Horror; Mystery; Sci-Fi; Thriller	English
10 Cloverfield Lane	8	6	125	0.048	4.85947	0.0385291	36	0.002304	23.6144	0.00148449	676	tt1179933	2016-03-11	PG-13	1 hr 43 min	7.2	273564	5	1	15	46	0	1	0	0	0	1	0	0	0	1	0	0	1	1	0	0	0	0	0	0	2.35 : 1	12A;	Color	USA	Dan Trachtenberg	New Orleans, Louisiana, USA	Drama; Horror; Mystery; Sci-Fi; Thriller	English
10 Cloverfield Lane	6	0	36	0	-1.14053	-0.0094709	0	0	1.30081	8.96979e-05	676	tt1179933	2016-03-11	PG-13	1 hr 43 min	7.2	273564	5	1	15	46	0	1	0	0	0	1	0	0	0	1	0	0	1	1	0	0	0	0	0	0	2.35 : 1	12A;	Color	USA	Dan Trachtenberg	New Orleans, Louisiana, USA	Drama; Horror; Mystery; Sci-Fi; Thriller	English
10 Cloverfield Lane	8	1	61	0.0163934	-0.140533	0.00692254	1	0.000268745	0.0197494	4.79216e-05	676	tt1179933	2016-03-11	PG-13	1 hr 43 min	7.2	273564	5	1	15	46	0	1	0	0	0	1	0	0	0	1	0	0	1	1	0	0	0	0	0	0	2.35 : 1	12A;	Color	USA	Dan Trachtenberg	New Orleans, Louisiana, USA	Drama; Horror; Mystery; Sci-Fi; Thriller	English
10 Cloverfield Lane	7	1	23	0.0434783	-0.140533	0.0340074	1	0.00189036	0.0197494	0.0011565	676	tt1179933	2016-03-11	PG-13	1 hr 43 min	7.2	273564	5	1	15	46	0	1	0	0	0	1	0	0	0	1	0	0	1	1	0	0	0	0	0	0	2.35 : 1	12A;	Color	USA	Dan Trachtenberg	New Orleans, Louisiana, USA	Drama; Horror; Mystery; Sci-Fi; Thriller	English
10 Cloverfield Lane	8	0	107	0	-1.14053	-0.0094709	0	0	1.30081	8.96979e-05	676	tt1179933	2016-03-11	PG-13	1 hr 43 min	7.2	273564	5	1	15	46	0	1	0	0	0	1	0	0	0	1	0	0	1	1	0	0	0	0	0	0	2.35 : 1	12A;	Color	USA	Dan Trachtenberg	New Orleans, Louisiana, USA	Drama; Horror; Mystery; Sci-Fi; Thriller	English
10 Cloverfield Lane	10	0	48	0	-1.14053	-0.0094709	0	0	1.30081	8.96979e-05	676	tt1179933	2016-03-11	PG-13	1 hr 43 min	7.2	273564	5	1	15	46	0	1	0	0	0	1	0	0	0	1	0	0	1	1	0	0	0	0	0	0	2.35 : 1	12A;	Color	USA	Dan Trachtenberg	New Orleans, Louisiana, USA	Drama; Horror; Mystery; Sci-Fi; Thriller	English
10 Cloverfield Lane	6	0	31	0	-1.14053	-0.0094709	0	0	1.30081	8.96979e-05	676	tt1179933	2016-03-11	PG-13	1 hr 43 min	7.2	273564	5	1	15	46	0	1	0	0	0	1	0	0	0	1	0	0	1	1	0	0	0	0	0	0	2.35 : 1	12A;	Color	USA	Dan Trachtenberg	New Orleans, Louisiana, USA	Drama; Horror; Mystery; Sci-Fi; Thriller	English
10 Cloverfield Lane	4	3	43	0.0697674	1.85947	0.0602965	9	0.0048675	3.45762	0.00363567	676	tt1179933	2016-03-11	PG-13	1 hr 43 min	7.2	273564	5	1	15	46	0	1	0	0	0	1	0	0	0	1	0	0	1	1	0	0	0	0	0	0	2.35 : 1	12A;	Color	USA	Dan Trachtenberg	New Orleans, Louisiana, USA	Drama; Horror; Mystery; Sci-Fi; Thriller	English
10 Cloverfield Lane	8	2	131	0.0152672	0.859467	0.00579628	4	0.000233087	0.738684	3.35968e-05	676	tt1179933	2016-03-11	PG-13	1 hr 43 min	7.2	273564	5	1	15	46	0	1	0	0	0	1	0	0	0	1	0	0	1	1	0	0	0	0	0	0	2.35 : 1	12A;	Color	USA	Dan Trachtenberg	New Orleans, Louisiana, USA	Drama; Horror; Mystery; Sci-Fi; Thriller	English
10 Cloverfield Lane	8	0	14	0	-1.14053	-0.0094709	0	0	1.30081	8.96979e-05	676	tt1179933	2016-03-11	PG-13	1 hr 43 min	7.2	273564	5	1	15	46	0	1	0	0	0	1	0	0	0	1	0	0	1	1	0	0	0	0	0	0	2.35 : 1	12A;	Color	USA	Dan Trachtenberg	New Orleans, Louisiana, USA	Drama; Horror; Mystery; Sci-Fi; Thriller	English
10 Cloverfield Lane	7	0	80	0	-1.14053	-0.0094709	0	0	1.30081	8.96979e-05	676	tt1179933	2016-03-11	PG-13	1 hr 43 min	7.2	273564	5	1	15	46	0	1	0	0	0	1	0	0	0	1	0	0	1	1	0	0	0	0	0	0	2.35 : 1	12A;	Color	USA	Dan Trachtenberg	New Orleans, Louisiana, USA	Drama; Horror; Mystery; Sci-Fi; Thriller	English
10 Cloverfield Lane	2	0	29	0	-1.14053	-0.0094709	0	0	1.30081	8.96979e-05	676	tt1179933	2016-03-11	PG-13	1 hr 43 min	7.2	273564	5	1	15	46	0	1	0	0	0	1	0	0	0	1	0	0	1	1	0	0	0	0	0	0	2.35 : 1	12A;	Color	USA	Dan Trachtenberg	New Orleans, Louisiana, USA	Drama; Horror; Mystery; Sci-Fi; Thriller	English
10 Cloverfield Lane	9	6	507	0.0118343	4.85947	0.00236342	36	0.000140051	23.6144	5.58575e-06	676	tt1179933	2016-03-11	PG-13	1 hr 43 min	7.2	273564	5	1	15	46	0	1	0	0	0	1	0	0	0	1	0	0	1	1	0	0	0	0	0	0	2.35 : 1	12A;	Color	USA	Dan Trachtenberg	New Orleans, Louisiana, USA	Drama; Horror; Mystery; Sci-Fi; Thriller	English
10 Cloverfield Lane	9	0	128	0	-1.14053	-0.0094709	0	0	1.30081	8.96979e-05	676	tt1179933	2016-03-11	PG-13	1 hr 43 min	7.2	273564	5	1	15	46	0	1	0	0	0	1	0	0	0	1	0	0	1	1	0	0	0	0	0	0	2.35 : 1	12A;	Color	USA	Dan Trachtenberg	New Orleans, Louisiana, USA	Drama; Horror; Mystery; Sci-Fi; Thriller	English
10 Cloverfield Lane	10	1	60	0.0166667	-0.140533	0.00719577	1	0.000277778	0.0197494	5.17791e-05	676	tt1179933	2016-03-11	PG-13	1 hr 43 min	7.2	273564	5	1	15	46	0	1	0	0	0	1	0	0	0	1	0	0	1	1	0	0	0	0	0	0	2.35 : 1	12A;	Color	USA	Dan Trachtenberg	New Orleans, Louisiana, USA	Drama; Horror; Mystery; Sci-Fi; Thriller	English
10 Cloverfield Lane	7	1	70	0.0142857	-0.140533	0.00481481	1	0.000204082	0.0197494	2.31824e-05	676	tt1179933	2016-03-11	PG-13	1 hr 43 min	7.2	273564	5	1	15	46	0	1	0	0	0	1	0	0	0	1	0	0	1	1	0	0	0	0	0	0	2.35 : 1	12A;	Color	USA	Dan Trachtenberg	New Orleans, Louisiana, USA	Drama; Horror; Mystery; Sci-Fi; Thriller	English
10 Cloverfield Lane	7	1	102	0.00980392	-0.140533	0.000333022	1	9.61169e-05	0.0197494	1.10903e-07	676	tt1179933	2016-03-11	PG-13	1 hr 43 min	7.2	273564	5	1	15	46	0	1	0	0	0	1	0	0	0	1	0	0	1	1	0	0	0	0	0	0	2.35 : 1	12A;	Color	USA	Dan Trachtenberg	New Orleans, Louisiana, USA	Drama; Horror; Mystery; Sci-Fi; Thriller	English
10 Cloverfield Lane	6	4	183	0.0218579	2.85947	0.012387	16	0.000477769	8.17655	0.000153438	676	tt1179933	2016-03-11	PG-13	1 hr 43 min	7.2	273564	5	1	15	46	0	1	0	0	0	1	0	0	0	1	0	0	1	1	0	0	0	0	0	0	2.35 : 1	12A;	Color	USA	Dan Trachtenberg	New Orleans, Louisiana, USA	Drama; Horror; Mystery; Sci-Fi; Thriller	English
10 Cloverfield Lane	10	0	73	0	-1.14053	-0.0094709	0	0	1.30081	8.96979e-05	676	tt1179933	2016-03-11	PG-13	1 hr 43 min	7.2	273564	5	1	15	46	0	1	0	0	0	1	0	0	0	1	0	0	1	1	0	0	0	0	0	0	2.35 : 1	12A;	Color	USA	Dan Trachtenberg	New Orleans, Louisiana, USA	Drama; Horror; Mystery; Sci-Fi; Thriller	English
10 Cloverfield Lane	6	2	50	0.04	0.859467	0.0305291	4	0.0016	0.738684	0.000932026	676	tt1179933	2016-03-11	PG-13	1 hr 43 min	7.2	273564	5	1	15	46	0	1	0	0	0	1	0	0	0	1	0	0	1	1	0	0	0	0	0	0	2.35 : 1	12A;	Color	USA	Dan Trachtenberg	New Orleans, Louisiana, USA	Drama; Horror; Mystery; Sci-Fi; Thriller	English
10 Cloverfield Lane	8	1	16	0.0625	-0.140533	0.0530291	1	0.00390625	0.0197494	0.00281209	676	tt1179933	2016-03-11	PG-13	1 hr 43 min	7.2	273564	5	1	15	46	0	1	0	0	0	1	0	0	0	1	0	0	1	1	0	0	0	0	0	0	2.35 : 1	12A;	Color	USA	Dan Trachtenberg	New Orleans, Louisiana, USA	Drama; Horror; Mystery; Sci-Fi; Thriller	English
10 Cloverfield Lane	9	1	76	0.0131579	-0.140533	0.00368699	1	0.00017313	0.0197494	1.35939e-05	676	tt1179933	2016-03-11	PG-13	1 hr 43 min	7.2	273564	5	1	15	46	0	1	0	0	0	1	0	0	0	1	0	0	1	1	0	0	0	0	0	0	2.35 : 1	12A;	Color	USA	Dan Trachtenberg	New Orleans, Louisiana, USA	Drama; Horror; Mystery; Sci-Fi; Thriller	English
10 Cloverfield Lane	6	1	50	0.02	-0.140533	0.0105291	1	0.0004	0.0197494	0.000110862	676	tt1179933	2016-03-11	PG-13	1 hr 43 min	7.2	273564	5	1	15	46	0	1	0	0	0	1	0	0	0	1	0	0	1	1	0	0	0	0	0	0	2.35 : 1	12A;	Color	USA	Dan Trachtenberg	New Orleans, Louisiana, USA	Drama; Horror; Mystery; Sci-Fi; Thriller	English
10 Cloverfield Lane	6	1	85	0.0117647	-0.140533	0.00229381	1	0.000138408	0.0197494	5.26155e-06	676	tt1179933	2016-03-11	PG-13	1 hr 43 min	7.2	273564	5	1	15	46	0	1	0	0	0	1	0	0	0	1	0	0	1	1	0	0	0	0	0	0	2.35 : 1	12A;	Color	USA	Dan Trachtenberg	New Orleans, Louisiana, USA	Drama; Horror; Mystery; Sci-Fi; Thriller	English
10 Cloverfield Lane	8	2	85	0.0235294	0.859467	0.0140585	4	0.000553633	0.738684	0.000197642	676	tt1179933	2016-03-11	PG-13	1 hr 43 min	7.2	273564	5	1	15	46	0	1	0	0	0	1	0	0	0	1	0	0	1	1	0	0	0	0	0	0	2.35 : 1	12A;	Color	USA	Dan Trachtenberg	New Orleans, Louisiana, USA	Drama; Horror; Mystery; Sci-Fi; Thriller	English
10 Cloverfield Lane	9	0	45	0	-1.14053	-0.0094709	0	0	1.30081	8.96979e-05	676	tt1179933	2016-03-11	PG-13	1 hr 43 min	7.2	273564	5	1	15	46	0	1	0	0	0	1	0	0	0	1	0	0	1	1	0	0	0	0	0	0	2.35 : 1	12A;	Color	USA	Dan Trachtenberg	New Orleans, Louisiana, USA	Drama; Horror; Mystery; Sci-Fi; Thriller	English
10 Cloverfield Lane	8	2	97	0.0206186	0.859467	0.0111477	4	0.000425125	0.738684	0.00012427	676	tt1179933	2016-03-11	PG-13	1 hr 43 min	7.2	273564	5	1	15	46	0	1	0	0	0	1	0	0	0	1	0	0	1	1	0	0	0	0	0	0	2.35 : 1	12A;	Color	USA	Dan Trachtenberg	New Orleans, Louisiana, USA	Drama; Horror; Mystery; Sci-Fi; Thriller	English
10 Cloverfield Lane	8	1	118	0.00847458	-0.140533	-0.000996324	1	7.18184e-05	0.0197494	9.92661e-07	676	tt1179933	2016-03-11	PG-13	1 hr 43 min	7.2	273564	5	1	15	46	0	1	0	0	0	1	0	0	0	1	0	0	1	1	0	0	0	0	0	0	2.35 : 1	12A;	Color	USA	Dan Trachtenberg	New Orleans, Louisiana, USA	Drama; Horror; Mystery; Sci-Fi; Thriller	English
10 Cloverfield Lane	4	0	44	0	-1.14053	-0.0094709	0	0	1.30081	8.96979e-05	676	tt1179933	2016-03-11	PG-13	1 hr 43 min	7.2	273564	5	1	15	46	0	1	0	0	0	1	0	0	0	1	0	0	1	1	0	0	0	0	0	0	2.35 : 1	12A;	Color	USA	Dan Trachtenberg	New Orleans, Louisiana, USA	Drama; Horror; Mystery; Sci-Fi; Thriller	English
10 Cloverfield Lane	10	1	98	0.0102041	-0.140533	0.000733182	1	0.000104123	0.0197494	5.37555e-07	676	tt1179933	2016-03-11	PG-13	1 hr 43 min	7.2	273564	5	1	15	46	0	1	0	0	0	1	0	0	0	1	0	0	1	1	0	0	0	0	0	0	2.35 : 1	12A;	Color	USA	Dan Trachtenberg	New Orleans, Louisiana, USA	Drama; Horror; Mystery; Sci-Fi; Thriller	English
10 Cloverfield Lane	10	0	134	0	-1.14053	-0.0094709	0	0	1.30081	8.96979e-05	676	tt1179933	2016-03-11	PG-13	1 hr 43 min	7.2	273564	5	1	15	46	0	1	0	0	0	1	0	0	0	1	0	0	1	1	0	0	0	0	0	0	2.35 : 1	12A;	Color	USA	Dan Trachtenberg	New Orleans, Louisiana, USA	Drama; Horror; Mystery; Sci-Fi; Thriller	English
10 Cloverfield Lane	8	0	345	0	-1.14053	-0.0094709	0	0	1.30081	8.96979e-05	676	tt1179933	2016-03-11	PG-13	1 hr 43 min	7.2	273564	5	1	15	46	0	1	0	0	0	1	0	0	0	1	0	0	1	1	0	0	0	0	0	0	2.35 : 1	12A;	Color	USA	Dan Trachtenberg	New Orleans, Louisiana, USA	Drama; Horror; Mystery; Sci-Fi; Thriller	English
10 Cloverfield Lane	9	0	91	0	-1.14053	-0.0094709	0	0	1.30081	8.96979e-05	676	tt1179933	2016-03-11	PG-13	1 hr 43 min	7.2	273564	5	1	15	46	0	1	0	0	0	1	0	0	0	1	0	0	1	1	0	0	0	0	0	0	2.35 : 1	12A;	Color	USA	Dan Trachtenberg	New Orleans, Louisiana, USA	Drama; Horror; Mystery; Sci-Fi; Thriller	English
10 Cloverfield Lane	3	1	34	0.0294118	-0.140533	0.0199409	1	0.000865052	0.0197494	0.000397638	676	tt1179933	2016-03-11	PG-13	1 hr 43 min	7.2	273564	5	1	15	46	0	1	0	0	0	1	0	0	0	1	0	0	1	1	0	0	0	0	0	0	2.35 : 1	12A;	Color	USA	Dan Trachtenberg	New Orleans, Louisiana, USA	Drama; Horror; Mystery; Sci-Fi; Thriller	English
10 Cloverfield Lane	10	0	33	0	-1.14053	-0.0094709	0	0	1.30081	8.96979e-05	676	tt1179933	2016-03-11	PG-13	1 hr 43 min	7.2	273564	5	1	15	46	0	1	0	0	0	1	0	0	0	1	0	0	1	1	0	0	0	0	0	0	2.35 : 1	12A;	Color	USA	Dan Trachtenberg	New Orleans, Louisiana, USA	Drama; Horror; Mystery; Sci-Fi; Thriller	English
10 Cloverfield Lane	8	0	104	0	-1.14053	-0.0094709	0	0	1.30081	8.96979e-05	676	tt1179933	2016-03-11	PG-13	1 hr 43 min	7.2	273564	5	1	15	46	0	1	0	0	0	1	0	0	0	1	0	0	1	1	0	0	0	0	0	0	2.35 : 1	12A;	Color	USA	Dan Trachtenberg	New Orleans, Louisiana, USA	Drama; Horror; Mystery; Sci-Fi; Thriller	English
10 Cloverfield Lane	9	0	58	0	-1.14053	-0.0094709	0	0	1.30081	8.96979e-05	676	tt1179933	2016-03-11	PG-13	1 hr 43 min	7.2	273564	5	1	15	46	0	1	0	0	0	1	0	0	0	1	0	0	1	1	0	0	0	0	0	0	2.35 : 1	12A;	Color	USA	Dan Trachtenberg	New Orleans, Louisiana, USA	Drama; Horror; Mystery; Sci-Fi; Thriller	English
10 Cloverfield Lane	6	1	218	0.00458716	-0.140533	-0.00488374	1	2.1042e-05	0.0197494	2.3851e-05	676	tt1179933	2016-03-11	PG-13	1 hr 43 min	7.2	273564	5	1	15	46	0	1	0	0	0	1	0	0	0	1	0	0	1	1	0	0	0	0	0	0	2.35 : 1	12A;	Color	USA	Dan Trachtenberg	New Orleans, Louisiana, USA	Drama; Horror; Mystery; Sci-Fi; Thriller	English
10 Cloverfield Lane	7	3	266	0.0112782	1.85947	0.0018073	9	0.000127198	3.45762	3.26632e-06	676	tt1179933	2016-03-11	PG-13	1 hr 43 min	7.2	273564	5	1	15	46	0	1	0	0	0	1	0	0	0	1	0	0	1	1	0	0	0	0	0	0	2.35 : 1	12A;	Color	USA	Dan Trachtenberg	New Orleans, Louisiana, USA	Drama; Horror; Mystery; Sci-Fi; Thriller	English
10 Cloverfield Lane	7	3	257	0.0116732	1.85947	0.00220225	9	0.000136262	3.45762	4.84991e-06	676	tt1179933	2016-03-11	PG-13	1 hr 43 min	7.2	273564	5	1	15	46	0	1	0	0	0	1	0	0	0	1	0	0	1	1	0	0	0	0	0	0	2.35 : 1	12A;	Color	USA	Dan Trachtenberg	New Orleans, Louisiana, USA	Drama; Horror; Mystery; Sci-Fi; Thriller	English
10 Cloverfield Lane	8	1	301	0.00332226	-0.140533	-0.00614864	1	1.10374e-05	0.0197494	3.78058e-05	676	tt1179933	2016-03-11	PG-13	1 hr 43 min	7.2	273564	5	1	15	46	0	1	0	0	0	1	0	0	0	1	0	0	1	1	0	0	0	0	0	0	2.35 : 1	12A;	Color	USA	Dan Trachtenberg	New Orleans, Louisiana, USA	Drama; Horror; Mystery; Sci-Fi; Thriller	English
10 Cloverfield Lane	4	0	52	0	-1.14053	-0.0094709	0	0	1.30081	8.96979e-05	676	tt1179933	2016-03-11	PG-13	1 hr 43 min	7.2	273564	5	1	15	46	0	1	0	0	0	1	0	0	0	1	0	0	1	1	0	0	0	0	0	0	2.35 : 1	12A;	Color	USA	Dan Trachtenberg	New Orleans, Louisiana, USA	Drama; Horror; Mystery; Sci-Fi; Thriller	English
10 Cloverfield Lane	6	0	46	0	-1.14053	-0.0094709	0	0	1.30081	8.96979e-05	676	tt1179933	2016-03-11	PG-13	1 hr 43 min	7.2	273564	5	1	15	46	0	1	0	0	0	1	0	0	0	1	0	0	1	1	0	0	0	0	0	0	2.35 : 1	12A;	Color	USA	Dan Trachtenberg	New Orleans, Louisiana, USA	Drama; Horror; Mystery; Sci-Fi; Thriller	English
10 Cloverfield Lane	8	0	39	0	-1.14053	-0.0094709	0	0	1.30081	8.96979e-05	676	tt1179933	2016-03-11	PG-13	1 hr 43 min	7.2	273564	5	1	15	46	0	1	0	0	0	1	0	0	0	1	0	0	1	1	0	0	0	0	0	0	2.35 : 1	12A;	Color	USA	Dan Trachtenberg	New Orleans, Louisiana, USA	Drama; Horror; Mystery; Sci-Fi; Thriller	English
10 Cloverfield Lane	6	1	122	0.00819672	-0.140533	-0.00127418	1	6.71862e-05	0.0197494	1.62353e-06	676	tt1179933	2016-03-11	PG-13	1 hr 43 min	7.2	273564	5	1	15	46	0	1	0	0	0	1	0	0	0	1	0	0	1	1	0	0	0	0	0	0	2.35 : 1	12A;	Color	USA	Dan Trachtenberg	New Orleans, Louisiana, USA	Drama; Horror; Mystery; Sci-Fi; Thriller	English
10 Cloverfield Lane	9	0	131	0	-1.14053	-0.0094709	0	0	1.30081	8.96979e-05	676	tt1179933	2016-03-11	PG-13	1 hr 43 min	7.2	273564	5	1	15	46	0	1	0	0	0	1	0	0	0	1	0	0	1	1	0	0	0	0	0	0	2.35 : 1	12A;	Color	USA	Dan Trachtenberg	New Orleans, Louisiana, USA	Drama; Horror; Mystery; Sci-Fi; Thriller	English
10 Cloverfield Lane	4	0	50	0	-1.14053	-0.0094709	0	0	1.30081	8.96979e-05	676	tt1179933	2016-03-11	PG-13	1 hr 43 min	7.2	273564	5	1	15	46	0	1	0	0	0	1	0	0	0	1	0	0	1	1	0	0	0	0	0	0	2.35 : 1	12A;	Color	USA	Dan Trachtenberg	New Orleans, Louisiana, USA	Drama; Horror; Mystery; Sci-Fi; Thriller	English
10 Cloverfield Lane	8	2	148	0.0135135	0.859467	0.00404261	4	0.000182615	0.738684	1.63427e-05	676	tt1179933	2016-03-11	PG-13	1 hr 43 min	7.2	273564	5	1	15	46	0	1	0	0	0	1	0	0	0	1	0	0	1	1	0	0	0	0	0	0	2.35 : 1	12A;	Color	USA	Dan Trachtenberg	New Orleans, Louisiana, USA	Drama; Horror; Mystery; Sci-Fi; Thriller	English
10 Cloverfield Lane	8	2	446	0.0044843	0.859467	-0.0049866	4	2.0109e-05	0.738684	2.48661e-05	676	tt1179933	2016-03-11	PG-13	1 hr 43 min	7.2	273564	5	1	15	46	0	1	0	0	0	1	0	0	0	1	0	0	1	1	0	0	0	0	0	0	2.35 : 1	12A;	Color	USA	Dan Trachtenberg	New Orleans, Louisiana, USA	Drama; Horror; Mystery; Sci-Fi; Thriller	English
10 Cloverfield Lane	7	1	52	0.0192308	-0.140533	0.00975987	1	0.000369822	0.0197494	9.5255e-05	676	tt1179933	2016-03-11	PG-13	1 hr 43 min	7.2	273564	5	1	15	46	0	1	0	0	0	1	0	0	0	1	0	0	1	1	0	0	0	0	0	0	2.35 : 1	12A;	Color	USA	Dan Trachtenberg	New Orleans, Louisiana, USA	Drama; Horror; Mystery; Sci-Fi; Thriller	English
10 Cloverfield Lane	9	1	88	0.0113636	-0.140533	0.00189274	1	0.000129132	0.0197494	3.58245e-06	676	tt1179933	2016-03-11	PG-13	1 hr 43 min	7.2	273564	5	1	15	46	0	1	0	0	0	1	0	0	0	1	0	0	1	1	0	0	0	0	0	0	2.35 : 1	12A;	Color	USA	Dan Trachtenberg	New Orleans, Louisiana, USA	Drama; Horror; Mystery; Sci-Fi; Thriller	English
10 Cloverfield Lane	7	2	54	0.037037	0.859467	0.0275661	4	0.00137174	0.738684	0.000759892	676	tt1179933	2016-03-11	PG-13	1 hr 43 min	7.2	273564	5	1	15	46	0	1	0	0	0	1	0	0	0	1	0	0	1	1	0	0	0	0	0	0	2.35 : 1	12A;	Color	USA	Dan Trachtenberg	New Orleans, Louisiana, USA	Drama; Horror; Mystery; Sci-Fi; Thriller	English
10 Cloverfield Lane	7	5	471	0.0106157	3.85947	0.00114481	25	0.000112693	14.8955	1.31059e-06	676	tt1179933	2016-03-11	PG-13	1 hr 43 min	7.2	273564	5	1	15	46	0	1	0	0	0	1	0	0	0	1	0	0	1	1	0	0	0	0	0	0	2.35 : 1	12A;	Color	USA	Dan Trachtenberg	New Orleans, Louisiana, USA	Drama; Horror; Mystery; Sci-Fi; Thriller	English
10 Cloverfield Lane	7	1	65	0.0153846	-0.140533	0.00591372	1	0.000236686	0.0197494	3.4972e-05	676	tt1179933	2016-03-11	PG-13	1 hr 43 min	7.2	273564	5	1	15	46	0	1	0	0	0	1	0	0	0	1	0	0	1	1	0	0	0	0	0	0	2.35 : 1	12A;	Color	USA	Dan Trachtenberg	New Orleans, Louisiana, USA	Drama; Horror; Mystery; Sci-Fi; Thriller	English
10 Cloverfield Lane	8	1	33	0.030303	-0.140533	0.0208321	1	0.000918274	0.0197494	0.000433978	676	tt1179933	2016-03-11	PG-13	1 hr 43 min	7.2	273564	5	1	15	46	0	1	0	0	0	1	0	0	0	1	0	0	1	1	0	0	0	0	0	0	2.35 : 1	12A;	Color	USA	Dan Trachtenberg	New Orleans, Louisiana, USA	Drama; Horror; Mystery; Sci-Fi; Thriller	English
10 Cloverfield Lane	7	2	138	0.0144928	0.859467	0.00502185	4	0.00021004	0.738684	2.5219e-05	676	tt1179933	2016-03-11	PG-13	1 hr 43 min	7.2	273564	5	1	15	46	0	1	0	0	0	1	0	0	0	1	0	0	1	1	0	0	0	0	0	0	2.35 : 1	12A;	Color	USA	Dan Trachtenberg	New Orleans, Louisiana, USA	Drama; Horror; Mystery; Sci-Fi; Thriller	English
10 Cloverfield Lane	9	1	77	0.012987	-0.140533	0.00351611	1	0.000168663	0.0197494	1.23631e-05	676	tt1179933	2016-03-11	PG-13	1 hr 43 min	7.2	273564	5	1	15	46	0	1	0	0	0	1	0	0	0	1	0	0	1	1	0	0	0	0	0	0	2.35 : 1	12A;	Color	USA	Dan Trachtenberg	New Orleans, Louisiana, USA	Drama; Horror; Mystery; Sci-Fi; Thriller	English
10 Cloverfield Lane	8	3	242	0.0123967	1.85947	0.00292579	9	0.000153678	3.45762	8.56027e-06	676	tt1179933	2016-03-11	PG-13	1 hr 43 min	7.2	273564	5	1	15	46	0	1	0	0	0	1	0	0	0	1	0	0	1	1	0	0	0	0	0	0	2.35 : 1	12A;	Color	USA	Dan Trachtenberg	New Orleans, Louisiana, USA	Drama; Horror; Mystery; Sci-Fi; Thriller	English
10 Cloverfield Lane	8	0	61	0	-1.14053	-0.0094709	0	0	1.30081	8.96979e-05	676	tt1179933	2016-03-11	PG-13	1 hr 43 min	7.2	273564	5	1	15	46	0	1	0	0	0	1	0	0	0	1	0	0	1	1	0	0	0	0	0	0	2.35 : 1	12A;	Color	USA	Dan Trachtenberg	New Orleans, Louisiana, USA	Drama; Horror; Mystery; Sci-Fi; Thriller	English
10 Cloverfield Lane	6	0	33	0	-1.14053	-0.0094709	0	0	1.30081	8.96979e-05	676	tt1179933	2016-03-11	PG-13	1 hr 43 min	7.2	273564	5	1	15	46	0	1	0	0	0	1	0	0	0	1	0	0	1	1	0	0	0	0	0	0	2.35 : 1	12A;	Color	USA	Dan Trachtenberg	New Orleans, Louisiana, USA	Drama; Horror; Mystery; Sci-Fi; Thriller	English
10 Cloverfield Lane	10	1	72	0.0138889	-0.140533	0.00441799	1	0.000192901	0.0197494	1.95186e-05	676	tt1179933	2016-03-11	PG-13	1 hr 43 min	7.2	273564	5	1	15	46	0	1	0	0	0	1	0	0	0	1	0	0	1	1	0	0	0	0	0	0	2.35 : 1	12A;	Color	USA	Dan Trachtenberg	New Orleans, Louisiana, USA	Drama; Horror; Mystery; Sci-Fi; Thriller	English
10 Cloverfield Lane	6	1	342	0.00292398	-0.140533	-0.00654692	1	8.54964e-06	0.0197494	4.28622e-05	676	tt1179933	2016-03-11	PG-13	1 hr 43 min	7.2	273564	5	1	15	46	0	1	0	0	0	1	0	0	0	1	0	0	1	1	0	0	0	0	0	0	2.35 : 1	12A;	Color	USA	Dan Trachtenberg	New Orleans, Louisiana, USA	Drama; Horror; Mystery; Sci-Fi; Thriller	English
10 Cloverfield Lane	7	1	287	0.00348432	-0.140533	-0.00598658	1	1.21405e-05	0.0197494	3.58391e-05	676	tt1179933	2016-03-11	PG-13	1 hr 43 min	7.2	273564	5	1	15	46	0	1	0	0	0	1	0	0	0	1	0	0	1	1	0	0	0	0	0	0	2.35 : 1	12A;	Color	USA	Dan Trachtenberg	New Orleans, Louisiana, USA	Drama; Horror; Mystery; Sci-Fi; Thriller	English
10 Cloverfield Lane	8	0	72	0	-1.14053	-0.0094709	0	0	1.30081	8.96979e-05	676	tt1179933	2016-03-11	PG-13	1 hr 43 min	7.2	273564	5	1	15	46	0	1	0	0	0	1	0	0	0	1	0	0	1	1	0	0	0	0	0	0	2.35 : 1	12A;	Color	USA	Dan Trachtenberg	New Orleans, Louisiana, USA	Drama; Horror; Mystery; Sci-Fi; Thriller	English
10 Cloverfield Lane	6	0	195	0	-1.14053	-0.0094709	0	0	1.30081	8.96979e-05	676	tt1179933	2016-03-11	PG-13	1 hr 43 min	7.2	273564	5	1	15	46	0	1	0	0	0	1	0	0	0	1	0	0	1	1	0	0	0	0	0	0	2.35 : 1	12A;	Color	USA	Dan Trachtenberg	New Orleans, Louisiana, USA	Drama; Horror; Mystery; Sci-Fi; Thriller	English
10 Cloverfield Lane	8	1	74	0.0135135	-0.140533	0.00404261	1	0.000182615	0.0197494	1.63427e-05	676	tt1179933	2016-03-11	PG-13	1 hr 43 min	7.2	273564	5	1	15	46	0	1	0	0	0	1	0	0	0	1	0	0	1	1	0	0	0	0	0	0	2.35 : 1	12A;	Color	USA	Dan Trachtenberg	New Orleans, Louisiana, USA	Drama; Horror; Mystery; Sci-Fi; Thriller	English
10 Cloverfield Lane	7	0	123	0	-1.14053	-0.0094709	0	0	1.30081	8.96979e-05	676	tt1179933	2016-03-11	PG-13	1 hr 43 min	7.2	273564	5	1	15	46	0	1	0	0	0	1	0	0	0	1	0	0	1	1	0	0	0	0	0	0	2.35 : 1	12A;	Color	USA	Dan Trachtenberg	New Orleans, Louisiana, USA	Drama; Horror; Mystery; Sci-Fi; Thriller	English
10 Cloverfield Lane	6	2	244	0.00819672	0.859467	-0.00127418	4	6.71862e-05	0.738684	1.62353e-06	676	tt1179933	2016-03-11	PG-13	1 hr 43 min	7.2	273564	5	1	15	46	0	1	0	0	0	1	0	0	0	1	0	0	1	1	0	0	0	0	0	0	2.35 : 1	12A;	Color	USA	Dan Trachtenberg	New Orleans, Louisiana, USA	Drama; Horror; Mystery; Sci-Fi; Thriller	English
10 Cloverfield Lane	9	0	124	0	-1.14053	-0.0094709	0	0	1.30081	8.96979e-05	676	tt1179933	2016-03-11	PG-13	1 hr 43 min	7.2	273564	5	1	15	46	0	1	0	0	0	1	0	0	0	1	0	0	1	1	0	0	0	0	0	0	2.35 : 1	12A;	Color	USA	Dan Trachtenberg	New Orleans, Louisiana, USA	Drama; Horror; Mystery; Sci-Fi; Thriller	English
10 Cloverfield Lane	10	2	67	0.0298507	0.859467	0.0203798	4	0.000891067	0.738684	0.000415338	676	tt1179933	2016-03-11	PG-13	1 hr 43 min	7.2	273564	5	1	15	46	0	1	0	0	0	1	0	0	0	1	0	0	1	1	0	0	0	0	0	0	2.35 : 1	12A;	Color	USA	Dan Trachtenberg	New Orleans, Louisiana, USA	Drama; Horror; Mystery; Sci-Fi; Thriller	English
10 Cloverfield Lane	8	1	86	0.0116279	-0.140533	0.00215701	1	0.000135208	0.0197494	4.65268e-06	676	tt1179933	2016-03-11	PG-13	1 hr 43 min	7.2	273564	5	1	15	46	0	1	0	0	0	1	0	0	0	1	0	0	1	1	0	0	0	0	0	0	2.35 : 1	12A;	Color	USA	Dan Trachtenberg	New Orleans, Louisiana, USA	Drama; Horror; Mystery; Sci-Fi; Thriller	English
10 Cloverfield Lane	8	6	195	0.0307692	4.85947	0.0212983	36	0.000946746	23.6144	0.000453619	676	tt1179933	2016-03-11	PG-13	1 hr 43 min	7.2	273564	5	1	15	46	0	1	0	0	0	1	0	0	0	1	0	0	1	1	0	0	0	0	0	0	2.35 : 1	12A;	Color	USA	Dan Trachtenberg	New Orleans, Louisiana, USA	Drama; Horror; Mystery; Sci-Fi; Thriller	English
10 Cloverfield Lane	9	0	101	0	-1.14053	-0.0094709	0	0	1.30081	8.96979e-05	676	tt1179933	2016-03-11	PG-13	1 hr 43 min	7.2	273564	5	1	15	46	0	1	0	0	0	1	0	0	0	1	0	0	1	1	0	0	0	0	0	0	2.35 : 1	12A;	Color	USA	Dan Trachtenberg	New Orleans, Louisiana, USA	Drama; Horror; Mystery; Sci-Fi; Thriller	English
10 Cloverfield Lane	7	0	84	0	-1.14053	-0.0094709	0	0	1.30081	8.96979e-05	676	tt1179933	2016-03-11	PG-13	1 hr 43 min	7.2	273564	5	1	15	46	0	1	0	0	0	1	0	0	0	1	0	0	1	1	0	0	0	0	0	0	2.35 : 1	12A;	Color	USA	Dan Trachtenberg	New Orleans, Louisiana, USA	Drama; Horror; Mystery; Sci-Fi; Thriller	English
10 Cloverfield Lane	7	0	55	0	-1.14053	-0.0094709	0	0	1.30081	8.96979e-05	676	tt1179933	2016-03-11	PG-13	1 hr 43 min	7.2	273564	5	1	15	46	0	1	0	0	0	1	0	0	0	1	0	0	1	1	0	0	0	0	0	0	2.35 : 1	12A;	Color	USA	Dan Trachtenberg	New Orleans, Louisiana, USA	Drama; Horror; Mystery; Sci-Fi; Thriller	English
10 Cloverfield Lane	6	2	97	0.0206186	0.859467	0.0111477	4	0.000425125	0.738684	0.00012427	676	tt1179933	2016-03-11	PG-13	1 hr 43 min	7.2	273564	5	1	15	46	0	1	0	0	0	1	0	0	0	1	0	0	1	1	0	0	0	0	0	0	2.35 : 1	12A;	Color	USA	Dan Trachtenberg	New Orleans, Louisiana, USA	Drama; Horror; Mystery; Sci-Fi; Thriller	English
10 Cloverfield Lane	4	1	63	0.015873	-0.140533	0.00640212	1	0.000251953	0.0197494	4.09871e-05	676	tt1179933	2016-03-11	PG-13	1 hr 43 min	7.2	273564	5	1	15	46	0	1	0	0	0	1	0	0	0	1	0	0	1	1	0	0	0	0	0	0	2.35 : 1	12A;	Color	USA	Dan Trachtenberg	New Orleans, Louisiana, USA	Drama; Horror; Mystery; Sci-Fi; Thriller	English
10 Cloverfield Lane	6	0	110	0	-1.14053	-0.0094709	0	0	1.30081	8.96979e-05	676	tt1179933	2016-03-11	PG-13	1 hr 43 min	7.2	273564	5	1	15	46	0	1	0	0	0	1	0	0	0	1	0	0	1	1	0	0	0	0	0	0	2.35 : 1	12A;	Color	USA	Dan Trachtenberg	New Orleans, Louisiana, USA	Drama; Horror; Mystery; Sci-Fi; Thriller	English
10 Cloverfield Lane	8	3	371	0.00808625	1.85947	-0.00138465	9	6.53875e-05	3.45762	1.91725e-06	676	tt1179933	2016-03-11	PG-13	1 hr 43 min	7.2	273564	5	1	15	46	0	1	0	0	0	1	0	0	0	1	0	0	1	1	0	0	0	0	0	0	2.35 : 1	12A;	Color	USA	Dan Trachtenberg	New Orleans, Louisiana, USA	Drama; Horror; Mystery; Sci-Fi; Thriller	English
10 Cloverfield Lane	8	1	210	0.0047619	-0.140533	-0.004709	1	2.26757e-05	0.0197494	2.21746e-05	676	tt1179933	2016-03-11	PG-13	1 hr 43 min	7.2	273564	5	1	15	46	0	1	0	0	0	1	0	0	0	1	0	0	1	1	0	0	0	0	0	0	2.35 : 1	12A;	Color	USA	Dan Trachtenberg	New Orleans, Louisiana, USA	Drama; Horror; Mystery; Sci-Fi; Thriller	English
10 Cloverfield Lane	8	0	148	0	-1.14053	-0.0094709	0	0	1.30081	8.96979e-05	676	tt1179933	2016-03-11	PG-13	1 hr 43 min	7.2	273564	5	1	15	46	0	1	0	0	0	1	0	0	0	1	0	0	1	1	0	0	0	0	0	0	2.35 : 1	12A;	Color	USA	Dan Trachtenberg	New Orleans, Louisiana, USA	Drama; Horror; Mystery; Sci-Fi; Thriller	English
10 Cloverfield Lane	7	2	127	0.015748	0.859467	0.00627713	4	0.000248	0.738684	3.94024e-05	676	tt1179933	2016-03-11	PG-13	1 hr 43 min	7.2	273564	5	1	15	46	0	1	0	0	0	1	0	0	0	1	0	0	1	1	0	0	0	0	0	0	2.35 : 1	12A;	Color	USA	Dan Trachtenberg	New Orleans, Louisiana, USA	Drama; Horror; Mystery; Sci-Fi; Thriller	English
10 Cloverfield Lane	8	0	55	0	-1.14053	-0.0094709	0	0	1.30081	8.96979e-05	676	tt1179933	2016-03-11	PG-13	1 hr 43 min	7.2	273564	5	1	15	46	0	1	0	0	0	1	0	0	0	1	0	0	1	1	0	0	0	0	0	0	2.35 : 1	12A;	Color	USA	Dan Trachtenberg	New Orleans, Louisiana, USA	Drama; Horror; Mystery; Sci-Fi; Thriller	English
10 Cloverfield Lane	8	5	323	0.0154799	3.85947	0.00600898	25	0.000239627	14.8955	3.61078e-05	676	tt1179933	2016-03-11	PG-13	1 hr 43 min	7.2	273564	5	1	15	46	0	1	0	0	0	1	0	0	0	1	0	0	1	1	0	0	0	0	0	0	2.35 : 1	12A;	Color	USA	Dan Trachtenberg	New Orleans, Louisiana, USA	Drama; Horror; Mystery; Sci-Fi; Thriller	English
10 Cloverfield Lane	8	1	311	0.00321543	-0.140533	-0.00625547	1	1.0339e-05	0.0197494	3.91309e-05	676	tt1179933	2016-03-11	PG-13	1 hr 43 min	7.2	273564	5	1	15	46	0	1	0	0	0	1	0	0	0	1	0	0	1	1	0	0	0	0	0	0	2.35 : 1	12A;	Color	USA	Dan Trachtenberg	New Orleans, Louisiana, USA	Drama; Horror; Mystery; Sci-Fi; Thriller	English
10 Cloverfield Lane	1	0	12	0	-1.14053	-0.0094709	0	0	1.30081	8.96979e-05	676	tt1179933	2016-03-11	PG-13	1 hr 43 min	7.2	273564	5	1	15	46	0	1	0	0	0	1	0	0	0	1	0	0	1	1	0	0	0	0	0	0	2.35 : 1	12A;	Color	USA	Dan Trachtenberg	New Orleans, Louisiana, USA	Drama; Horror; Mystery; Sci-Fi; Thriller	English
10 Cloverfield Lane	1	3	95	0.0315789	1.85947	0.022108	9	0.00099723	3.45762	0.000488766	676	tt1179933	2016-03-11	PG-13	1 hr 43 min	7.2	273564	5	1	15	46	0	1	0	0	0	1	0	0	0	1	0	0	1	1	0	0	0	0	0	0	2.35 : 1	12A;	Color	USA	Dan Trachtenberg	New Orleans, Louisiana, USA	Drama; Horror; Mystery; Sci-Fi; Thriller	English
10 Cloverfield Lane	6	5	442	0.0113122	3.85947	0.00184132	25	0.000127966	14.8955	3.39045e-06	676	tt1179933	2016-03-11	PG-13	1 hr 43 min	7.2	273564	5	1	15	46	0	1	0	0	0	1	0	0	0	1	0	0	1	1	0	0	0	0	0	0	2.35 : 1	12A;	Color	USA	Dan Trachtenberg	New Orleans, Louisiana, USA	Drama; Horror; Mystery; Sci-Fi; Thriller	English
10 Cloverfield Lane	6	1	88	0.0113636	-0.140533	0.00189274	1	0.000129132	0.0197494	3.58245e-06	676	tt1179933	2016-03-11	PG-13	1 hr 43 min	7.2	273564	5	1	15	46	0	1	0	0	0	1	0	0	0	1	0	0	1	1	0	0	0	0	0	0	2.35 : 1	12A;	Color	USA	Dan Trachtenberg	New Orleans, Louisiana, USA	Drama; Horror; Mystery; Sci-Fi; Thriller	English
10 Cloverfield Lane	7	3	102	0.0294118	1.85947	0.0199409	9	0.000865052	3.45762	0.000397638	676	tt1179933	2016-03-11	PG-13	1 hr 43 min	7.2	273564	5	1	15	46	0	1	0	0	0	1	0	0	0	1	0	0	1	1	0	0	0	0	0	0	2.35 : 1	12A;	Color	USA	Dan Trachtenberg	New Orleans, Louisiana, USA	Drama; Horror; Mystery; Sci-Fi; Thriller	English
10 Cloverfield Lane	8	1	102	0.00980392	-0.140533	0.000333022	1	9.61169e-05	0.0197494	1.10903e-07	676	tt1179933	2016-03-11	PG-13	1 hr 43 min	7.2	273564	5	1	15	46	0	1	0	0	0	1	0	0	0	1	0	0	1	1	0	0	0	0	0	0	2.35 : 1	12A;	Color	USA	Dan Trachtenberg	New Orleans, Louisiana, USA	Drama; Horror; Mystery; Sci-Fi; Thriller	English
10 Cloverfield Lane	9	1	79	0.0126582	-0.140533	0.00318733	1	0.000160231	0.0197494	1.01591e-05	676	tt1179933	2016-03-11	PG-13	1 hr 43 min	7.2	273564	5	1	15	46	0	1	0	0	0	1	0	0	0	1	0	0	1	1	0	0	0	0	0	0	2.35 : 1	12A;	Color	USA	Dan Trachtenberg	New Orleans, Louisiana, USA	Drama; Horror; Mystery; Sci-Fi; Thriller	English
10 Cloverfield Lane	6	0	61	0	-1.14053	-0.0094709	0	0	1.30081	8.96979e-05	676	tt1179933	2016-03-11	PG-13	1 hr 43 min	7.2	273564	5	1	15	46	0	1	0	0	0	1	0	0	0	1	0	0	1	1	0	0	0	0	0	0	2.35 : 1	12A;	Color	USA	Dan Trachtenberg	New Orleans, Louisiana, USA	Drama; Horror; Mystery; Sci-Fi; Thriller	English
10 Cloverfield Lane	9	1	153	0.00653595	-0.140533	-0.00293495	1	4.27186e-05	0.0197494	8.61394e-06	676	tt1179933	2016-03-11	PG-13	1 hr 43 min	7.2	273564	5	1	15	46	0	1	0	0	0	1	0	0	0	1	0	0	1	1	0	0	0	0	0	0	2.35 : 1	12A;	Color	USA	Dan Trachtenberg	New Orleans, Louisiana, USA	Drama; Horror; Mystery; Sci-Fi; Thriller	English
10 Cloverfield Lane	5	1	116	0.00862069	-0.140533	-0.00085021	1	7.43163e-05	0.0197494	7.22858e-07	676	tt1179933	2016-03-11	PG-13	1 hr 43 min	7.2	273564	5	1	15	46	0	1	0	0	0	1	0	0	0	1	0	0	1	1	0	0	0	0	0	0	2.35 : 1	12A;	Color	USA	Dan Trachtenberg	New Orleans, Louisiana, USA	Drama; Horror; Mystery; Sci-Fi; Thriller	English
10 Cloverfield Lane	5	0	68	0	-1.14053	-0.0094709	0	0	1.30081	8.96979e-05	676	tt1179933	2016-03-11	PG-13	1 hr 43 min	7.2	273564	5	1	15	46	0	1	0	0	0	1	0	0	0	1	0	0	1	1	0	0	0	0	0	0	2.35 : 1	12A;	Color	USA	Dan Trachtenberg	New Orleans, Louisiana, USA	Drama; Horror; Mystery; Sci-Fi; Thriller	English
10 Cloverfield Lane	6	1	179	0.00558659	-0.140533	-0.00388431	1	3.121e-05	0.0197494	1.50878e-05	676	tt1179933	2016-03-11	PG-13	1 hr 43 min	7.2	273564	5	1	15	46	0	1	0	0	0	1	0	0	0	1	0	0	1	1	0	0	0	0	0	0	2.35 : 1	12A;	Color	USA	Dan Trachtenberg	New Orleans, Louisiana, USA	Drama; Horror; Mystery; Sci-Fi; Thriller	English
10 Cloverfield Lane	7	0	55	0	-1.14053	-0.0094709	0	0	1.30081	8.96979e-05	676	tt1179933	2016-03-11	PG-13	1 hr 43 min	7.2	273564	5	1	15	46	0	1	0	0	0	1	0	0	0	1	0	0	1	1	0	0	0	0	0	0	2.35 : 1	12A;	Color	USA	Dan Trachtenberg	New Orleans, Louisiana, USA	Drama; Horror; Mystery; Sci-Fi; Thriller	English
10 Cloverfield Lane	1	0	72	0	-1.14053	-0.0094709	0	0	1.30081	8.96979e-05	676	tt1179933	2016-03-11	PG-13	1 hr 43 min	7.2	273564	5	1	15	46	0	1	0	0	0	1	0	0	0	1	0	0	1	1	0	0	0	0	0	0	2.35 : 1	12A;	Color	USA	Dan Trachtenberg	New Orleans, Louisiana, USA	Drama; Horror; Mystery; Sci-Fi; Thriller	English
10 Cloverfield Lane	2	3	60	0.05	1.85947	0.0405291	9	0.0025	3.45762	0.00164261	676	tt1179933	2016-03-11	PG-13	1 hr 43 min	7.2	273564	5	1	15	46	0	1	0	0	0	1	0	0	0	1	0	0	1	1	0	0	0	0	0	0	2.35 : 1	12A;	Color	USA	Dan Trachtenberg	New Orleans, Louisiana, USA	Drama; Horror; Mystery; Sci-Fi; Thriller	English
10 Cloverfield Lane	5	1	359	0.00278552	-0.140533	-0.00668538	1	7.7591e-06	0.0197494	4.46944e-05	676	tt1179933	2016-03-11	PG-13	1 hr 43 min	7.2	273564	5	1	15	46	0	1	0	0	0	1	0	0	0	1	0	0	1	1	0	0	0	0	0	0	2.35 : 1	12A;	Color	USA	Dan Trachtenberg	New Orleans, Louisiana, USA	Drama; Horror; Mystery; Sci-Fi; Thriller	English
10 Cloverfield Lane	4	0	63	0	-1.14053	-0.0094709	0	0	1.30081	8.96979e-05	676	tt1179933	2016-03-11	PG-13	1 hr 43 min	7.2	273564	5	1	15	46	0	1	0	0	0	1	0	0	0	1	0	0	1	1	0	0	0	0	0	0	2.35 : 1	12A;	Color	USA	Dan Trachtenberg	New Orleans, Louisiana, USA	Drama; Horror; Mystery; Sci-Fi; Thriller	English
10 Cloverfield Lane	3	0	110	0	-1.14053	-0.0094709	0	0	1.30081	8.96979e-05	676	tt1179933	2016-03-11	PG-13	1 hr 43 min	7.2	273564	5	1	15	46	0	1	0	0	0	1	0	0	0	1	0	0	1	1	0	0	0	0	0	0	2.35 : 1	12A;	Color	USA	Dan Trachtenberg	New Orleans, Louisiana, USA	Drama; Horror; Mystery; Sci-Fi; Thriller	English
10 Cloverfield Lane	8	2	223	0.00896861	0.859467	-0.00050229	4	8.0436e-05	0.738684	2.52295e-07	676	tt1179933	2016-03-11	PG-13	1 hr 43 min	7.2	273564	5	1	15	46	0	1	0	0	0	1	0	0	0	1	0	0	1	1	0	0	0	0	0	0	2.35 : 1	12A;	Color	USA	Dan Trachtenberg	New Orleans, Louisiana, USA	Drama; Horror; Mystery; Sci-Fi; Thriller	English
10 Cloverfield Lane	10	3	461	0.00650759	1.85947	-0.00296331	9	4.23488e-05	3.45762	8.78119e-06	676	tt1179933	2016-03-11	PG-13	1 hr 43 min	7.2	273564	5	1	15	46	0	1	0	0	0	1	0	0	0	1	0	0	1	1	0	0	0	0	0	0	2.35 : 1	12A;	Color	USA	Dan Trachtenberg	New Orleans, Louisiana, USA	Drama; Horror; Mystery; Sci-Fi; Thriller	English
10 Cloverfield Lane	6	1	73	0.0136986	-0.140533	0.00422773	1	0.000187652	0.0197494	1.78737e-05	676	tt1179933	2016-03-11	PG-13	1 hr 43 min	7.2	273564	5	1	15	46	0	1	0	0	0	1	0	0	0	1	0	0	1	1	0	0	0	0	0	0	2.35 : 1	12A;	Color	USA	Dan Trachtenberg	New Orleans, Louisiana, USA	Drama; Horror; Mystery; Sci-Fi; Thriller	English
10 Cloverfield Lane	9	3	510	0.00588235	1.85947	-0.00358855	9	3.46021e-05	3.45762	1.28777e-05	676	tt1179933	2016-03-11	PG-13	1 hr 43 min	7.2	273564	5	1	15	46	0	1	0	0	0	1	0	0	0	1	0	0	1	1	0	0	0	0	0	0	2.35 : 1	12A;	Color	USA	Dan Trachtenberg	New Orleans, Louisiana, USA	Drama; Horror; Mystery; Sci-Fi; Thriller	English
10 Cloverfield Lane	1	0	19	0	-1.14053	-0.0094709	0	0	1.30081	8.96979e-05	676	tt1179933	2016-03-11	PG-13	1 hr 43 min	7.2	273564	5	1	15	46	0	1	0	0	0	1	0	0	0	1	0	0	1	1	0	0	0	0	0	0	2.35 : 1	12A;	Color	USA	Dan Trachtenberg	New Orleans, Louisiana, USA	Drama; Horror; Mystery; Sci-Fi; Thriller	English
10 Cloverfield Lane	7	1	136	0.00735294	-0.140533	-0.00211796	1	5.40657e-05	0.0197494	4.48575e-06	676	tt1179933	2016-03-11	PG-13	1 hr 43 min	7.2	273564	5	1	15	46	0	1	0	0	0	1	0	0	0	1	0	0	1	1	0	0	0	0	0	0	2.35 : 1	12A;	Color	USA	Dan Trachtenberg	New Orleans, Louisiana, USA	Drama; Horror; Mystery; Sci-Fi; Thriller	English
10 Cloverfield Lane	6	1	50	0.02	-0.140533	0.0105291	1	0.0004	0.0197494	0.000110862	676	tt1179933	2016-03-11	PG-13	1 hr 43 min	7.2	273564	5	1	15	46	0	1	0	0	0	1	0	0	0	1	0	0	1	1	0	0	0	0	0	0	2.35 : 1	12A;	Color	USA	Dan Trachtenberg	New Orleans, Louisiana, USA	Drama; Horror; Mystery; Sci-Fi; Thriller	English
10 Cloverfield Lane	9	1	113	0.00884956	-0.140533	-0.000621342	1	7.83147e-05	0.0197494	3.86066e-07	676	tt1179933	2016-03-11	PG-13	1 hr 43 min	7.2	273564	5	1	15	46	0	1	0	0	0	1	0	0	0	1	0	0	1	1	0	0	0	0	0	0	2.35 : 1	12A;	Color	USA	Dan Trachtenberg	New Orleans, Louisiana, USA	Drama; Horror; Mystery; Sci-Fi; Thriller	English
10 Cloverfield Lane	7	0	12	0	-1.14053	-0.0094709	0	0	1.30081	8.96979e-05	676	tt1179933	2016-03-11	PG-13	1 hr 43 min	7.2	273564	5	1	15	46	0	1	0	0	0	1	0	0	0	1	0	0	1	1	0	0	0	0	0	0	2.35 : 1	12A;	Color	USA	Dan Trachtenberg	New Orleans, Louisiana, USA	Drama; Horror; Mystery; Sci-Fi; Thriller	English
10 Cloverfield Lane	8	1	116	0.00862069	-0.140533	-0.00085021	1	7.43163e-05	0.0197494	7.22858e-07	676	tt1179933	2016-03-11	PG-13	1 hr 43 min	7.2	273564	5	1	15	46	0	1	0	0	0	1	0	0	0	1	0	0	1	1	0	0	0	0	0	0	2.35 : 1	12A;	Color	USA	Dan Trachtenberg	New Orleans, Louisiana, USA	Drama; Horror; Mystery; Sci-Fi; Thriller	English
10 Cloverfield Lane	4	1	158	0.00632911	-0.140533	-0.00314179	1	4.00577e-05	0.0197494	9.87082e-06	676	tt1179933	2016-03-11	PG-13	1 hr 43 min	7.2	273564	5	1	15	46	0	1	0	0	0	1	0	0	0	1	0	0	1	1	0	0	0	0	0	0	2.35 : 1	12A;	Color	USA	Dan Trachtenberg	New Orleans, Louisiana, USA	Drama; Horror; Mystery; Sci-Fi; Thriller	English
10 Cloverfield Lane	8	3	144	0.0208333	1.85947	0.0113624	9	0.000434028	3.45762	0.000129105	676	tt1179933	2016-03-11	PG-13	1 hr 43 min	7.2	273564	5	1	15	46	0	1	0	0	0	1	0	0	0	1	0	0	1	1	0	0	0	0	0	0	2.35 : 1	12A;	Color	USA	Dan Trachtenberg	New Orleans, Louisiana, USA	Drama; Horror; Mystery; Sci-Fi; Thriller	English
10 Cloverfield Lane	9	1	238	0.00420168	-0.140533	-0.00526922	1	1.76541e-05	0.0197494	2.77647e-05	676	tt1179933	2016-03-11	PG-13	1 hr 43 min	7.2	273564	5	1	15	46	0	1	0	0	0	1	0	0	0	1	0	0	1	1	0	0	0	0	0	0	2.35 : 1	12A;	Color	USA	Dan Trachtenberg	New Orleans, Louisiana, USA	Drama; Horror; Mystery; Sci-Fi; Thriller	English
10 Cloverfield Lane	10	2	86	0.0232558	0.859467	0.0137849	4	0.000540833	0.738684	0.000190024	676	tt1179933	2016-03-11	PG-13	1 hr 43 min	7.2	273564	5	1	15	46	0	1	0	0	0	1	0	0	0	1	0	0	1	1	0	0	0	0	0	0	2.35 : 1	12A;	Color	USA	Dan Trachtenberg	New Orleans, Louisiana, USA	Drama; Horror; Mystery; Sci-Fi; Thriller	English
10 Cloverfield Lane	8	1	107	0.00934579	-0.140533	-0.000125106	1	8.73439e-05	0.0197494	1.56514e-08	676	tt1179933	2016-03-11	PG-13	1 hr 43 min	7.2	273564	5	1	15	46	0	1	0	0	0	1	0	0	0	1	0	0	1	1	0	0	0	0	0	0	2.35 : 1	12A;	Color	USA	Dan Trachtenberg	New Orleans, Louisiana, USA	Drama; Horror; Mystery; Sci-Fi; Thriller	English
10 Cloverfield Lane	9	0	61	0	-1.14053	-0.0094709	0	0	1.30081	8.96979e-05	676	tt1179933	2016-03-11	PG-13	1 hr 43 min	7.2	273564	5	1	15	46	0	1	0	0	0	1	0	0	0	1	0	0	1	1	0	0	0	0	0	0	2.35 : 1	12A;	Color	USA	Dan Trachtenberg	New Orleans, Louisiana, USA	Drama; Horror; Mystery; Sci-Fi; Thriller	English
10 Cloverfield Lane	8	1	62	0.016129	-0.140533	0.00665813	1	0.000260146	0.0197494	4.43307e-05	676	tt1179933	2016-03-11	PG-13	1 hr 43 min	7.2	273564	5	1	15	46	0	1	0	0	0	1	0	0	0	1	0	0	1	1	0	0	0	0	0	0	2.35 : 1	12A;	Color	USA	Dan Trachtenberg	New Orleans, Louisiana, USA	Drama; Horror; Mystery; Sci-Fi; Thriller	English
10 Cloverfield Lane	9	3	321	0.00934579	1.85947	-0.000125106	9	8.73439e-05	3.45762	1.56514e-08	676	tt1179933	2016-03-11	PG-13	1 hr 43 min	7.2	273564	5	1	15	46	0	1	0	0	0	1	0	0	0	1	0	0	1	1	0	0	0	0	0	0	2.35 : 1	12A;	Color	USA	Dan Trachtenberg	New Orleans, Louisiana, USA	Drama; Horror; Mystery; Sci-Fi; Thriller	English
10 Cloverfield Lane	8	1	82	0.0121951	-0.140533	0.00272422	1	0.000148721	0.0197494	7.42139e-06	676	tt1179933	2016-03-11	PG-13	1 hr 43 min	7.2	273564	5	1	15	46	0	1	0	0	0	1	0	0	0	1	0	0	1	1	0	0	0	0	0	0	2.35 : 1	12A;	Color	USA	Dan Trachtenberg	New Orleans, Louisiana, USA	Drama; Horror; Mystery; Sci-Fi; Thriller	English
10 Cloverfield Lane	6	0	60	0	-1.14053	-0.0094709	0	0	1.30081	8.96979e-05	676	tt1179933	2016-03-11	PG-13	1 hr 43 min	7.2	273564	5	1	15	46	0	1	0	0	0	1	0	0	0	1	0	0	1	1	0	0	0	0	0	0	2.35 : 1	12A;	Color	USA	Dan Trachtenberg	New Orleans, Louisiana, USA	Drama; Horror; Mystery; Sci-Fi; Thriller	English
10 Cloverfield Lane	6	2	145	0.0137931	0.859467	0.0043222	4	0.00019025	0.738684	1.86814e-05	676	tt1179933	2016-03-11	PG-13	1 hr 43 min	7.2	273564	5	1	15	46	0	1	0	0	0	1	0	0	0	1	0	0	1	1	0	0	0	0	0	0	2.35 : 1	12A;	Color	USA	Dan Trachtenberg	New Orleans, Louisiana, USA	Drama; Horror; Mystery; Sci-Fi; Thriller	English
10 Cloverfield Lane	8	0	65	0	-1.14053	-0.0094709	0	0	1.30081	8.96979e-05	676	tt1179933	2016-03-11	PG-13	1 hr 43 min	7.2	273564	5	1	15	46	0	1	0	0	0	1	0	0	0	1	0	0	1	1	0	0	0	0	0	0	2.35 : 1	12A;	Color	USA	Dan Trachtenberg	New Orleans, Louisiana, USA	Drama; Horror; Mystery; Sci-Fi; Thriller	English
10 Cloverfield Lane	8	2	60	0.0333333	0.859467	0.0238624	4	0.00111111	0.738684	0.000569416	676	tt1179933	2016-03-11	PG-13	1 hr 43 min	7.2	273564	5	1	15	46	0	1	0	0	0	1	0	0	0	1	0	0	1	1	0	0	0	0	0	0	2.35 : 1	12A;	Color	USA	Dan Trachtenberg	New Orleans, Louisiana, USA	Drama; Horror; Mystery; Sci-Fi; Thriller	English
10 Cloverfield Lane	8	0	58	0	-1.14053	-0.0094709	0	0	1.30081	8.96979e-05	676	tt1179933	2016-03-11	PG-13	1 hr 43 min	7.2	273564	5	1	15	46	0	1	0	0	0	1	0	0	0	1	0	0	1	1	0	0	0	0	0	0	2.35 : 1	12A;	Color	USA	Dan Trachtenberg	New Orleans, Louisiana, USA	Drama; Horror; Mystery; Sci-Fi; Thriller	English
10 Cloverfield Lane	8	2	163	0.0122699	0.859467	0.00279904	4	0.000150551	0.738684	7.83462e-06	676	tt1179933	2016-03-11	PG-13	1 hr 43 min	7.2	273564	5	1	15	46	0	1	0	0	0	1	0	0	0	1	0	0	1	1	0	0	0	0	0	0	2.35 : 1	12A;	Color	USA	Dan Trachtenberg	New Orleans, Louisiana, USA	Drama; Horror; Mystery; Sci-Fi; Thriller	English
10 Cloverfield Lane	9	3	392	0.00765306	1.85947	-0.00181784	9	5.85693e-05	3.45762	3.30454e-06	676	tt1179933	2016-03-11	PG-13	1 hr 43 min	7.2	273564	5	1	15	46	0	1	0	0	0	1	0	0	0	1	0	0	1	1	0	0	0	0	0	0	2.35 : 1	12A;	Color	USA	Dan Trachtenberg	New Orleans, Louisiana, USA	Drama; Horror; Mystery; Sci-Fi; Thriller	English
10 Cloverfield Lane	4	0	50	0	-1.14053	-0.0094709	0	0	1.30081	8.96979e-05	676	tt1179933	2016-03-11	PG-13	1 hr 43 min	7.2	273564	5	1	15	46	0	1	0	0	0	1	0	0	0	1	0	0	1	1	0	0	0	0	0	0	2.35 : 1	12A;	Color	USA	Dan Trachtenberg	New Orleans, Louisiana, USA	Drama; Horror; Mystery; Sci-Fi; Thriller	English
10 Cloverfield Lane	8	0	91	0	-1.14053	-0.0094709	0	0	1.30081	8.96979e-05	676	tt1179933	2016-03-11	PG-13	1 hr 43 min	7.2	273564	5	1	15	46	0	1	0	0	0	1	0	0	0	1	0	0	1	1	0	0	0	0	0	0	2.35 : 1	12A;	Color	USA	Dan Trachtenberg	New Orleans, Louisiana, USA	Drama; Horror; Mystery; Sci-Fi; Thriller	English
10 Cloverfield Lane	8	4	476	0.00840336	2.85947	-0.00106754	16	7.06165e-05	8.17655	1.13964e-06	676	tt1179933	2016-03-11	PG-13	1 hr 43 min	7.2	273564	5	1	15	46	0	1	0	0	0	1	0	0	0	1	0	0	1	1	0	0	0	0	0	0	2.35 : 1	12A;	Color	USA	Dan Trachtenberg	New Orleans, Louisiana, USA	Drama; Horror; Mystery; Sci-Fi; Thriller	English
10 Cloverfield Lane	3	1	84	0.0119048	-0.140533	0.00243386	1	0.000141723	0.0197494	5.92368e-06	676	tt1179933	2016-03-11	PG-13	1 hr 43 min	7.2	273564	5	1	15	46	0	1	0	0	0	1	0	0	0	1	0	0	1	1	0	0	0	0	0	0	2.35 : 1	12A;	Color	USA	Dan Trachtenberg	New Orleans, Louisiana, USA	Drama; Horror; Mystery; Sci-Fi; Thriller	English
10 Cloverfield Lane	5	2	107	0.0186916	0.859467	0.00922069	4	0.000349375	0.738684	8.50211e-05	676	tt1179933	2016-03-11	PG-13	1 hr 43 min	7.2	273564	5	1	15	46	0	1	0	0	0	1	0	0	0	1	0	0	1	1	0	0	0	0	0	0	2.35 : 1	12A;	Color	USA	Dan Trachtenberg	New Orleans, Louisiana, USA	Drama; Horror; Mystery; Sci-Fi; Thriller	English
10 Cloverfield Lane	5	1	69	0.0144928	-0.140533	0.00502185	1	0.00021004	0.0197494	2.5219e-05	676	tt1179933	2016-03-11	PG-13	1 hr 43 min	7.2	273564	5	1	15	46	0	1	0	0	0	1	0	0	0	1	0	0	1	1	0	0	0	0	0	0	2.35 : 1	12A;	Color	USA	Dan Trachtenberg	New Orleans, Louisiana, USA	Drama; Horror; Mystery; Sci-Fi; Thriller	English
10 Cloverfield Lane	8	2	47	0.0425532	0.859467	0.0330823	4	0.00181077	0.738684	0.00109444	676	tt1179933	2016-03-11	PG-13	1 hr 43 min	7.2	273564	5	1	15	46	0	1	0	0	0	1	0	0	0	1	0	0	1	1	0	0	0	0	0	0	2.35 : 1	12A;	Color	USA	Dan Trachtenberg	New Orleans, Louisiana, USA	Drama; Horror; Mystery; Sci-Fi; Thriller	English
10 Cloverfield Lane	7	3	150	0.02	1.85947	0.0105291	9	0.0004	3.45762	0.000110862	676	tt1179933	2016-03-11	PG-13	1 hr 43 min	7.2	273564	5	1	15	46	0	1	0	0	0	1	0	0	0	1	0	0	1	1	0	0	0	0	0	0	2.35 : 1	12A;	Color	USA	Dan Trachtenberg	New Orleans, Louisiana, USA	Drama; Horror; Mystery; Sci-Fi; Thriller	English
10 Cloverfield Lane	7	0	92	0	-1.14053	-0.0094709	0	0	1.30081	8.96979e-05	676	tt1179933	2016-03-11	PG-13	1 hr 43 min	7.2	273564	5	1	15	46	0	1	0	0	0	1	0	0	0	1	0	0	1	1	0	0	0	0	0	0	2.35 : 1	12A;	Color	USA	Dan Trachtenberg	New Orleans, Louisiana, USA	Drama; Horror; Mystery; Sci-Fi; Thriller	English
10 Cloverfield Lane	9	4	212	0.0188679	2.85947	0.00939702	16	0.000355999	8.17655	8.83041e-05	676	tt1179933	2016-03-11	PG-13	1 hr 43 min	7.2	273564	5	1	15	46	0	1	0	0	0	1	0	0	0	1	0	0	1	1	0	0	0	0	0	0	2.35 : 1	12A;	Color	USA	Dan Trachtenberg	New Orleans, Louisiana, USA	Drama; Horror; Mystery; Sci-Fi; Thriller	English
10 Cloverfield Lane	9	2	81	0.0246914	0.859467	0.0152205	4	0.000609663	0.738684	0.000231662	676	tt1179933	2016-03-11	PG-13	1 hr 43 min	7.2	273564	5	1	15	46	0	1	0	0	0	1	0	0	0	1	0	0	1	1	0	0	0	0	0	0	2.35 : 1	12A;	Color	USA	Dan Trachtenberg	New Orleans, Louisiana, USA	Drama; Horror; Mystery; Sci-Fi; Thriller	English
10 Cloverfield Lane	8	2	104	0.0192308	0.859467	0.00975987	4	0.000369822	0.738684	9.5255e-05	676	tt1179933	2016-03-11	PG-13	1 hr 43 min	7.2	273564	5	1	15	46	0	1	0	0	0	1	0	0	0	1	0	0	1	1	0	0	0	0	0	0	2.35 : 1	12A;	Color	USA	Dan Trachtenberg	New Orleans, Louisiana, USA	Drama; Horror; Mystery; Sci-Fi; Thriller	English
10 Cloverfield Lane	8	1	116	0.00862069	-0.140533	-0.00085021	1	7.43163e-05	0.0197494	7.22858e-07	676	tt1179933	2016-03-11	PG-13	1 hr 43 min	7.2	273564	5	1	15	46	0	1	0	0	0	1	0	0	0	1	0	0	1	1	0	0	0	0	0	0	2.35 : 1	12A;	Color	USA	Dan Trachtenberg	New Orleans, Louisiana, USA	Drama; Horror; Mystery; Sci-Fi; Thriller	English
10 Cloverfield Lane	8	0	122	0	-1.14053	-0.0094709	0	0	1.30081	8.96979e-05	676	tt1179933	2016-03-11	PG-13	1 hr 43 min	7.2	273564	5	1	15	46	0	1	0	0	0	1	0	0	0	1	0	0	1	1	0	0	0	0	0	0	2.35 : 1	12A;	Color	USA	Dan Trachtenberg	New Orleans, Louisiana, USA	Drama; Horror; Mystery; Sci-Fi; Thriller	English
10 Cloverfield Lane	9	2	86	0.0232558	0.859467	0.0137849	4	0.000540833	0.738684	0.000190024	676	tt1179933	2016-03-11	PG-13	1 hr 43 min	7.2	273564	5	1	15	46	0	1	0	0	0	1	0	0	0	1	0	0	1	1	0	0	0	0	0	0	2.35 : 1	12A;	Color	USA	Dan Trachtenberg	New Orleans, Louisiana, USA	Drama; Horror; Mystery; Sci-Fi; Thriller	English
10 Cloverfield Lane	8	1	116	0.00862069	-0.140533	-0.00085021	1	7.43163e-05	0.0197494	7.22858e-07	676	tt1179933	2016-03-11	PG-13	1 hr 43 min	7.2	273564	5	1	15	46	0	1	0	0	0	1	0	0	0	1	0	0	1	1	0	0	0	0	0	0	2.35 : 1	12A;	Color	USA	Dan Trachtenberg	New Orleans, Louisiana, USA	Drama; Horror; Mystery; Sci-Fi; Thriller	English
10 Cloverfield Lane	8	1	59	0.0169492	-0.140533	0.00747825	1	0.000287274	0.0197494	5.59243e-05	676	tt1179933	2016-03-11	PG-13	1 hr 43 min	7.2	273564	5	1	15	46	0	1	0	0	0	1	0	0	0	1	0	0	1	1	0	0	0	0	0	0	2.35 : 1	12A;	Color	USA	Dan Trachtenberg	New Orleans, Louisiana, USA	Drama; Horror; Mystery; Sci-Fi; Thriller	English
10 Cloverfield Lane	8	0	94	0	-1.14053	-0.0094709	0	0	1.30081	8.96979e-05	676	tt1179933	2016-03-11	PG-13	1 hr 43 min	7.2	273564	5	1	15	46	0	1	0	0	0	1	0	0	0	1	0	0	1	1	0	0	0	0	0	0	2.35 : 1	12A;	Color	USA	Dan Trachtenberg	New Orleans, Louisiana, USA	Drama; Horror; Mystery; Sci-Fi; Thriller	English
10 Cloverfield Lane	9	0	104	0	-1.14053	-0.0094709	0	0	1.30081	8.96979e-05	676	tt1179933	2016-03-11	PG-13	1 hr 43 min	7.2	273564	5	1	15	46	0	1	0	0	0	1	0	0	0	1	0	0	1	1	0	0	0	0	0	0	2.35 : 1	12A;	Color	USA	Dan Trachtenberg	New Orleans, Louisiana, USA	Drama; Horror; Mystery; Sci-Fi; Thriller	English
10 Cloverfield Lane	8	2	96	0.0208333	0.859467	0.0113624	4	0.000434028	0.738684	0.000129105	676	tt1179933	2016-03-11	PG-13	1 hr 43 min	7.2	273564	5	1	15	46	0	1	0	0	0	1	0	0	0	1	0	0	1	1	0	0	0	0	0	0	2.35 : 1	12A;	Color	USA	Dan Trachtenberg	New Orleans, Louisiana, USA	Drama; Horror; Mystery; Sci-Fi; Thriller	English
10 Cloverfield Lane	5	0	60	0	-1.14053	-0.0094709	0	0	1.30081	8.96979e-05	676	tt1179933	2016-03-11	PG-13	1 hr 43 min	7.2	273564	5	1	15	46	0	1	0	0	0	1	0	0	0	1	0	0	1	1	0	0	0	0	0	0	2.35 : 1	12A;	Color	USA	Dan Trachtenberg	New Orleans, Louisiana, USA	Drama; Horror; Mystery; Sci-Fi; Thriller	English
10 Cloverfield Lane	9	4	436	0.00917431	2.85947	-0.000296588	16	8.4168e-05	8.17655	8.79645e-08	676	tt1179933	2016-03-11	PG-13	1 hr 43 min	7.2	273564	5	1	15	46	0	1	0	0	0	1	0	0	0	1	0	0	1	1	0	0	0	0	0	0	2.35 : 1	12A;	Color	USA	Dan Trachtenberg	New Orleans, Louisiana, USA	Drama; Horror; Mystery; Sci-Fi; Thriller	English
10 Cloverfield Lane	5	0	81	0	-1.14053	-0.0094709	0	0	1.30081	8.96979e-05	676	tt1179933	2016-03-11	PG-13	1 hr 43 min	7.2	273564	5	1	15	46	0	1	0	0	0	1	0	0	0	1	0	0	1	1	0	0	0	0	0	0	2.35 : 1	12A;	Color	USA	Dan Trachtenberg	New Orleans, Louisiana, USA	Drama; Horror; Mystery; Sci-Fi; Thriller	English
10 Cloverfield Lane	6	1	78	0.0128205	-0.140533	0.00334961	1	0.000164366	0.0197494	1.12199e-05	676	tt1179933	2016-03-11	PG-13	1 hr 43 min	7.2	273564	5	1	15	46	0	1	0	0	0	1	0	0	0	1	0	0	1	1	0	0	0	0	0	0	2.35 : 1	12A;	Color	USA	Dan Trachtenberg	New Orleans, Louisiana, USA	Drama; Horror; Mystery; Sci-Fi; Thriller	English
10 Cloverfield Lane	2	0	81	0	-1.14053	-0.0094709	0	0	1.30081	8.96979e-05	676	tt1179933	2016-03-11	PG-13	1 hr 43 min	7.2	273564	5	1	15	46	0	1	0	0	0	1	0	0	0	1	0	0	1	1	0	0	0	0	0	0	2.35 : 1	12A;	Color	USA	Dan Trachtenberg	New Orleans, Louisiana, USA	Drama; Horror; Mystery; Sci-Fi; Thriller	English
10 Cloverfield Lane	6	1	138	0.00724638	-0.140533	-0.00222452	1	5.251e-05	0.0197494	4.9485e-06	676	tt1179933	2016-03-11	PG-13	1 hr 43 min	7.2	273564	5	1	15	46	0	1	0	0	0	1	0	0	0	1	0	0	1	1	0	0	0	0	0	0	2.35 : 1	12A;	Color	USA	Dan Trachtenberg	New Orleans, Louisiana, USA	Drama; Horror; Mystery; Sci-Fi; Thriller	English
10 Cloverfield Lane	4	1	49	0.0204082	-0.140533	0.0109373	1	0.000416493	0.0197494	0.000119624	676	tt1179933	2016-03-11	PG-13	1 hr 43 min	7.2	273564	5	1	15	46	0	1	0	0	0	1	0	0	0	1	0	0	1	1	0	0	0	0	0	0	2.35 : 1	12A;	Color	USA	Dan Trachtenberg	New Orleans, Louisiana, USA	Drama; Horror; Mystery; Sci-Fi; Thriller	English
10 Cloverfield Lane	5	1	154	0.00649351	-0.140533	-0.00297739	1	4.21656e-05	0.0197494	8.86487e-06	676	tt1179933	2016-03-11	PG-13	1 hr 43 min	7.2	273564	5	1	15	46	0	1	0	0	0	1	0	0	0	1	0	0	1	1	0	0	0	0	0	0	2.35 : 1	12A;	Color	USA	Dan Trachtenberg	New Orleans, Louisiana, USA	Drama; Horror; Mystery; Sci-Fi; Thriller	English
10 Cloverfield Lane	6	0	55	0	-1.14053	-0.0094709	0	0	1.30081	8.96979e-05	676	tt1179933	2016-03-11	PG-13	1 hr 43 min	7.2	273564	5	1	15	46	0	1	0	0	0	1	0	0	0	1	0	0	1	1	0	0	0	0	0	0	2.35 : 1	12A;	Color	USA	Dan Trachtenberg	New Orleans, Louisiana, USA	Drama; Horror; Mystery; Sci-Fi; Thriller	English
10 Cloverfield Lane	10	3	111	0.027027	1.85947	0.0175561	9	0.00073046	3.45762	0.000308218	676	tt1179933	2016-03-11	PG-13	1 hr 43 min	7.2	273564	5	1	15	46	0	1	0	0	0	1	0	0	0	1	0	0	1	1	0	0	0	0	0	0	2.35 : 1	12A;	Color	USA	Dan Trachtenberg	New Orleans, Louisiana, USA	Drama; Horror; Mystery; Sci-Fi; Thriller	English
10 Cloverfield Lane	2	1	190	0.00526316	-0.140533	-0.00420774	1	2.77008e-05	0.0197494	1.77051e-05	676	tt1179933	2016-03-11	PG-13	1 hr 43 min	7.2	273564	5	1	15	46	0	1	0	0	0	1	0	0	0	1	0	0	1	1	0	0	0	0	0	0	2.35 : 1	12A;	Color	USA	Dan Trachtenberg	New Orleans, Louisiana, USA	Drama; Horror; Mystery; Sci-Fi; Thriller	English
10 Cloverfield Lane	7	1	273	0.003663	-0.140533	-0.0058079	1	1.34176e-05	0.0197494	3.37317e-05	676	tt1179933	2016-03-11	PG-13	1 hr 43 min	7.2	273564	5	1	15	46	0	1	0	0	0	1	0	0	0	1	0	0	1	1	0	0	0	0	0	0	2.35 : 1	12A;	Color	USA	Dan Trachtenberg	New Orleans, Louisiana, USA	Drama; Horror; Mystery; Sci-Fi; Thriller	English
10 Cloverfield Lane	6	1	271	0.00369004	-0.140533	-0.00578086	1	1.36164e-05	0.0197494	3.34184e-05	676	tt1179933	2016-03-11	PG-13	1 hr 43 min	7.2	273564	5	1	15	46	0	1	0	0	0	1	0	0	0	1	0	0	1	1	0	0	0	0	0	0	2.35 : 1	12A;	Color	USA	Dan Trachtenberg	New Orleans, Louisiana, USA	Drama; Horror; Mystery; Sci-Fi; Thriller	English
10 Cloverfield Lane	4	0	83	0	-1.14053	-0.0094709	0	0	1.30081	8.96979e-05	676	tt1179933	2016-03-11	PG-13	1 hr 43 min	7.2	273564	5	1	15	46	0	1	0	0	0	1	0	0	0	1	0	0	1	1	0	0	0	0	0	0	2.35 : 1	12A;	Color	USA	Dan Trachtenberg	New Orleans, Louisiana, USA	Drama; Horror; Mystery; Sci-Fi; Thriller	English
10 Cloverfield Lane	9	1	79	0.0126582	-0.140533	0.00318733	1	0.000160231	0.0197494	1.01591e-05	676	tt1179933	2016-03-11	PG-13	1 hr 43 min	7.2	273564	5	1	15	46	0	1	0	0	0	1	0	0	0	1	0	0	1	1	0	0	0	0	0	0	2.35 : 1	12A;	Color	USA	Dan Trachtenberg	New Orleans, Louisiana, USA	Drama; Horror; Mystery; Sci-Fi; Thriller	English
10 Cloverfield Lane	7	1	100	0.01	-0.140533	0.0005291	1	0.0001	0.0197494	2.79947e-07	676	tt1179933	2016-03-11	PG-13	1 hr 43 min	7.2	273564	5	1	15	46	0	1	0	0	0	1	0	0	0	1	0	0	1	1	0	0	0	0	0	0	2.35 : 1	12A;	Color	USA	Dan Trachtenberg	New Orleans, Louisiana, USA	Drama; Horror; Mystery; Sci-Fi; Thriller	English
10 Cloverfield Lane	8	1	65	0.0153846	-0.140533	0.00591372	1	0.000236686	0.0197494	3.4972e-05	676	tt1179933	2016-03-11	PG-13	1 hr 43 min	7.2	273564	5	1	15	46	0	1	0	0	0	1	0	0	0	1	0	0	1	1	0	0	0	0	0	0	2.35 : 1	12A;	Color	USA	Dan Trachtenberg	New Orleans, Louisiana, USA	Drama; Horror; Mystery; Sci-Fi; Thriller	English
10 Cloverfield Lane	9	1	75	0.0133333	-0.140533	0.00386243	1	0.000177778	0.0197494	1.49184e-05	676	tt1179933	2016-03-11	PG-13	1 hr 43 min	7.2	273564	5	1	15	46	0	1	0	0	0	1	0	0	0	1	0	0	1	1	0	0	0	0	0	0	2.35 : 1	12A;	Color	USA	Dan Trachtenberg	New Orleans, Louisiana, USA	Drama; Horror; Mystery; Sci-Fi; Thriller	English
10 Cloverfield Lane	9	0	79	0	-1.14053	-0.0094709	0	0	1.30081	8.96979e-05	676	tt1179933	2016-03-11	PG-13	1 hr 43 min	7.2	273564	5	1	15	46	0	1	0	0	0	1	0	0	0	1	0	0	1	1	0	0	0	0	0	0	2.35 : 1	12A;	Color	USA	Dan Trachtenberg	New Orleans, Louisiana, USA	Drama; Horror; Mystery; Sci-Fi; Thriller	English
10 Cloverfield Lane	8	0	105	0	-1.14053	-0.0094709	0	0	1.30081	8.96979e-05	676	tt1179933	2016-03-11	PG-13	1 hr 43 min	7.2	273564	5	1	15	46	0	1	0	0	0	1	0	0	0	1	0	0	1	1	0	0	0	0	0	0	2.35 : 1	12A;	Color	USA	Dan Trachtenberg	New Orleans, Louisiana, USA	Drama; Horror; Mystery; Sci-Fi; Thriller	English
10 Cloverfield Lane	8	1	58	0.0172414	-0.140533	0.00777048	1	0.000297265	0.0197494	6.03803e-05	676	tt1179933	2016-03-11	PG-13	1 hr 43 min	7.2	273564	5	1	15	46	0	1	0	0	0	1	0	0	0	1	0	0	1	1	0	0	0	0	0	0	2.35 : 1	12A;	Color	USA	Dan Trachtenberg	New Orleans, Louisiana, USA	Drama; Horror; Mystery; Sci-Fi; Thriller	English
10 Cloverfield Lane	9	1	70	0.0142857	-0.140533	0.00481481	1	0.000204082	0.0197494	2.31824e-05	676	tt1179933	2016-03-11	PG-13	1 hr 43 min	7.2	273564	5	1	15	46	0	1	0	0	0	1	0	0	0	1	0	0	1	1	0	0	0	0	0	0	2.35 : 1	12A;	Color	USA	Dan Trachtenberg	New Orleans, Louisiana, USA	Drama; Horror; Mystery; Sci-Fi; Thriller	English
10 Cloverfield Lane	8	1	446	0.00224215	-0.140533	-0.00722875	1	5.02725e-06	0.0197494	5.22548e-05	676	tt1179933	2016-03-11	PG-13	1 hr 43 min	7.2	273564	5	1	15	46	0	1	0	0	0	1	0	0	0	1	0	0	1	1	0	0	0	0	0	0	2.35 : 1	12A;	Color	USA	Dan Trachtenberg	New Orleans, Louisiana, USA	Drama; Horror; Mystery; Sci-Fi; Thriller	English
10 Cloverfield Lane	7	4	144	0.0277778	2.85947	0.0183069	16	0.000771605	8.17655	0.000335142	676	tt1179933	2016-03-11	PG-13	1 hr 43 min	7.2	273564	5	1	15	46	0	1	0	0	0	1	0	0	0	1	0	0	1	1	0	0	0	0	0	0	2.35 : 1	12A;	Color	USA	Dan Trachtenberg	New Orleans, Louisiana, USA	Drama; Horror; Mystery; Sci-Fi; Thriller	English
10 Cloverfield Lane	8	1	105	0.00952381	-0.140533	5.29096e-05	1	9.07029e-05	0.0197494	2.79942e-09	676	tt1179933	2016-03-11	PG-13	1 hr 43 min	7.2	273564	5	1	15	46	0	1	0	0	0	1	0	0	0	1	0	0	1	1	0	0	0	0	0	0	2.35 : 1	12A;	Color	USA	Dan Trachtenberg	New Orleans, Louisiana, USA	Drama; Horror; Mystery; Sci-Fi; Thriller	English
10 Cloverfield Lane	4	1	66	0.0151515	-0.140533	0.00568062	1	0.000229568	0.0197494	3.22694e-05	676	tt1179933	2016-03-11	PG-13	1 hr 43 min	7.2	273564	5	1	15	46	0	1	0	0	0	1	0	0	0	1	0	0	1	1	0	0	0	0	0	0	2.35 : 1	12A;	Color	USA	Dan Trachtenberg	New Orleans, Louisiana, USA	Drama; Horror; Mystery; Sci-Fi; Thriller	English
10 Cloverfield Lane	1	1	121	0.00826446	-0.140533	-0.00120644	1	6.83013e-05	0.0197494	1.45549e-06	676	tt1179933	2016-03-11	PG-13	1 hr 43 min	7.2	273564	5	1	15	46	0	1	0	0	0	1	0	0	0	1	0	0	1	1	0	0	0	0	0	0	2.35 : 1	12A;	Color	USA	Dan Trachtenberg	New Orleans, Louisiana, USA	Drama; Horror; Mystery; Sci-Fi; Thriller	English
10 Cloverfield Lane	2	2	97	0.0206186	0.859467	0.0111477	4	0.000425125	0.738684	0.00012427	676	tt1179933	2016-03-11	PG-13	1 hr 43 min	7.2	273564	5	1	15	46	0	1	0	0	0	1	0	0	0	1	0	0	1	1	0	0	0	0	0	0	2.35 : 1	12A;	Color	USA	Dan Trachtenberg	New Orleans, Louisiana, USA	Drama; Horror; Mystery; Sci-Fi; Thriller	English
10 Cloverfield Lane	8	5	416	0.0120192	3.85947	0.00254833	25	0.000144462	14.8955	6.49399e-06	676	tt1179933	2016-03-11	PG-13	1 hr 43 min	7.2	273564	5	1	15	46	0	1	0	0	0	1	0	0	0	1	0	0	1	1	0	0	0	0	0	0	2.35 : 1	12A;	Color	USA	Dan Trachtenberg	New Orleans, Louisiana, USA	Drama; Horror; Mystery; Sci-Fi; Thriller	English
10 Cloverfield Lane	7	2	72	0.0277778	0.859467	0.0183069	4	0.000771605	0.738684	0.000335142	676	tt1179933	2016-03-11	PG-13	1 hr 43 min	7.2	273564	5	1	15	46	0	1	0	0	0	1	0	0	0	1	0	0	1	1	0	0	0	0	0	0	2.35 : 1	12A;	Color	USA	Dan Trachtenberg	New Orleans, Louisiana, USA	Drama; Horror; Mystery; Sci-Fi; Thriller	English
10 Cloverfield Lane	5	2	75	0.0266667	0.859467	0.0171958	4	0.000711111	0.738684	0.000295694	676	tt1179933	2016-03-11	PG-13	1 hr 43 min	7.2	273564	5	1	15	46	0	1	0	0	0	1	0	0	0	1	0	0	1	1	0	0	0	0	0	0	2.35 : 1	12A;	Color	USA	Dan Trachtenberg	New Orleans, Louisiana, USA	Drama; Horror; Mystery; Sci-Fi; Thriller	English
10 Cloverfield Lane	5	0	46	0	-1.14053	-0.0094709	0	0	1.30081	8.96979e-05	676	tt1179933	2016-03-11	PG-13	1 hr 43 min	7.2	273564	5	1	15	46	0	1	0	0	0	1	0	0	0	1	0	0	1	1	0	0	0	0	0	0	2.35 : 1	12A;	Color	USA	Dan Trachtenberg	New Orleans, Louisiana, USA	Drama; Horror; Mystery; Sci-Fi; Thriller	English
10 Cloverfield Lane	8	1	183	0.00546448	-0.140533	-0.00400642	1	2.98606e-05	0.0197494	1.60514e-05	676	tt1179933	2016-03-11	PG-13	1 hr 43 min	7.2	273564	5	1	15	46	0	1	0	0	0	1	0	0	0	1	0	0	1	1	0	0	0	0	0	0	2.35 : 1	12A;	Color	USA	Dan Trachtenberg	New Orleans, Louisiana, USA	Drama; Horror; Mystery; Sci-Fi; Thriller	English
10 Cloverfield Lane	8	1	131	0.00763359	-0.140533	-0.00183731	1	5.82717e-05	0.0197494	3.37572e-06	676	tt1179933	2016-03-11	PG-13	1 hr 43 min	7.2	273564	5	1	15	46	0	1	0	0	0	1	0	0	0	1	0	0	1	1	0	0	0	0	0	0	2.35 : 1	12A;	Color	USA	Dan Trachtenberg	New Orleans, Louisiana, USA	Drama; Horror; Mystery; Sci-Fi; Thriller	English
10 Cloverfield Lane	10	1	72	0.0138889	-0.140533	0.00441799	1	0.000192901	0.0197494	1.95186e-05	676	tt1179933	2016-03-11	PG-13	1 hr 43 min	7.2	273564	5	1	15	46	0	1	0	0	0	1	0	0	0	1	0	0	1	1	0	0	0	0	0	0	2.35 : 1	12A;	Color	USA	Dan Trachtenberg	New Orleans, Louisiana, USA	Drama; Horror; Mystery; Sci-Fi; Thriller	English
10 Cloverfield Lane	8	0	66	0	-1.14053	-0.0094709	0	0	1.30081	8.96979e-05	676	tt1179933	2016-03-11	PG-13	1 hr 43 min	7.2	273564	5	1	15	46	0	1	0	0	0	1	0	0	0	1	0	0	1	1	0	0	0	0	0	0	2.35 : 1	12A;	Color	USA	Dan Trachtenberg	New Orleans, Louisiana, USA	Drama; Horror; Mystery; Sci-Fi; Thriller	English
10 Cloverfield Lane	8	0	117	0	-1.14053	-0.0094709	0	0	1.30081	8.96979e-05	676	tt1179933	2016-03-11	PG-13	1 hr 43 min	7.2	273564	5	1	15	46	0	1	0	0	0	1	0	0	0	1	0	0	1	1	0	0	0	0	0	0	2.35 : 1	12A;	Color	USA	Dan Trachtenberg	New Orleans, Louisiana, USA	Drama; Horror; Mystery; Sci-Fi; Thriller	English
10 Cloverfield Lane	7	0	86	0	-1.14053	-0.0094709	0	0	1.30081	8.96979e-05	676	tt1179933	2016-03-11	PG-13	1 hr 43 min	7.2	273564	5	1	15	46	0	1	0	0	0	1	0	0	0	1	0	0	1	1	0	0	0	0	0	0	2.35 : 1	12A;	Color	USA	Dan Trachtenberg	New Orleans, Louisiana, USA	Drama; Horror; Mystery; Sci-Fi; Thriller	English
10 Cloverfield Lane	8	2	240	0.00833333	0.859467	-0.00113757	4	6.94444e-05	0.738684	1.29406e-06	676	tt1179933	2016-03-11	PG-13	1 hr 43 min	7.2	273564	5	1	15	46	0	1	0	0	0	1	0	0	0	1	0	0	1	1	0	0	0	0	0	0	2.35 : 1	12A;	Color	USA	Dan Trachtenberg	New Orleans, Louisiana, USA	Drama; Horror; Mystery; Sci-Fi; Thriller	English
10 Cloverfield Lane	7	0	94	0	-1.14053	-0.0094709	0	0	1.30081	8.96979e-05	676	tt1179933	2016-03-11	PG-13	1 hr 43 min	7.2	273564	5	1	15	46	0	1	0	0	0	1	0	0	0	1	0	0	1	1	0	0	0	0	0	0	2.35 : 1	12A;	Color	USA	Dan Trachtenberg	New Orleans, Louisiana, USA	Drama; Horror; Mystery; Sci-Fi; Thriller	English
10 Cloverfield Lane	9	0	72	0	-1.14053	-0.0094709	0	0	1.30081	8.96979e-05	676	tt1179933	2016-03-11	PG-13	1 hr 43 min	7.2	273564	5	1	15	46	0	1	0	0	0	1	0	0	0	1	0	0	1	1	0	0	0	0	0	0	2.35 : 1	12A;	Color	USA	Dan Trachtenberg	New Orleans, Louisiana, USA	Drama; Horror; Mystery; Sci-Fi; Thriller	English
10 Cloverfield Lane	10	0	81	0	-1.14053	-0.0094709	0	0	1.30081	8.96979e-05	676	tt1179933	2016-03-11	PG-13	1 hr 43 min	7.2	273564	5	1	15	46	0	1	0	0	0	1	0	0	0	1	0	0	1	1	0	0	0	0	0	0	2.35 : 1	12A;	Color	USA	Dan Trachtenberg	New Orleans, Louisiana, USA	Drama; Horror; Mystery; Sci-Fi; Thriller	English
10 Cloverfield Lane	7	1	167	0.00598802	-0.140533	-0.00348288	1	3.58564e-05	0.0197494	1.21304e-05	676	tt1179933	2016-03-11	PG-13	1 hr 43 min	7.2	273564	5	1	15	46	0	1	0	0	0	1	0	0	0	1	0	0	1	1	0	0	0	0	0	0	2.35 : 1	12A;	Color	USA	Dan Trachtenberg	New Orleans, Louisiana, USA	Drama; Horror; Mystery; Sci-Fi; Thriller	English
10 Cloverfield Lane	9	1	300	0.00333333	-0.140533	-0.00613757	1	1.11111e-05	0.0197494	3.76697e-05	676	tt1179933	2016-03-11	PG-13	1 hr 43 min	7.2	273564	5	1	15	46	0	1	0	0	0	1	0	0	0	1	0	0	1	1	0	0	0	0	0	0	2.35 : 1	12A;	Color	USA	Dan Trachtenberg	New Orleans, Louisiana, USA	Drama; Horror; Mystery; Sci-Fi; Thriller	English
10 Cloverfield Lane	7	0	166	0	-1.14053	-0.0094709	0	0	1.30081	8.96979e-05	676	tt1179933	2016-03-11	PG-13	1 hr 43 min	7.2	273564	5	1	15	46	0	1	0	0	0	1	0	0	0	1	0	0	1	1	0	0	0	0	0	0	2.35 : 1	12A;	Color	USA	Dan Trachtenberg	New Orleans, Louisiana, USA	Drama; Horror; Mystery; Sci-Fi; Thriller	English
10 Cloverfield Lane	9	1	293	0.00341297	-0.140533	-0.00605793	1	1.16484e-05	0.0197494	3.66985e-05	676	tt1179933	2016-03-11	PG-13	1 hr 43 min	7.2	273564	5	1	15	46	0	1	0	0	0	1	0	0	0	1	0	0	1	1	0	0	0	0	0	0	2.35 : 1	12A;	Color	USA	Dan Trachtenberg	New Orleans, Louisiana, USA	Drama; Horror; Mystery; Sci-Fi; Thriller	English
10 Cloverfield Lane	9	0	165	0	-1.14053	-0.0094709	0	0	1.30081	8.96979e-05	676	tt1179933	2016-03-11	PG-13	1 hr 43 min	7.2	273564	5	1	15	46	0	1	0	0	0	1	0	0	0	1	0	0	1	1	0	0	0	0	0	0	2.35 : 1	12A;	Color	USA	Dan Trachtenberg	New Orleans, Louisiana, USA	Drama; Horror; Mystery; Sci-Fi; Thriller	English
10 Cloverfield Lane	8	3	180	0.0166667	1.85947	0.00719577	9	0.000277778	3.45762	5.17791e-05	676	tt1179933	2016-03-11	PG-13	1 hr 43 min	7.2	273564	5	1	15	46	0	1	0	0	0	1	0	0	0	1	0	0	1	1	0	0	0	0	0	0	2.35 : 1	12A;	Color	USA	Dan Trachtenberg	New Orleans, Louisiana, USA	Drama; Horror; Mystery; Sci-Fi; Thriller	English
10 Cloverfield Lane	8	2	380	0.00526316	0.859467	-0.00420774	4	2.77008e-05	0.738684	1.77051e-05	676	tt1179933	2016-03-11	PG-13	1 hr 43 min	7.2	273564	5	1	15	46	0	1	0	0	0	1	0	0	0	1	0	0	1	1	0	0	0	0	0	0	2.35 : 1	12A;	Color	USA	Dan Trachtenberg	New Orleans, Louisiana, USA	Drama; Horror; Mystery; Sci-Fi; Thriller	English
10 Cloverfield Lane	8	0	97	0	-1.14053	-0.0094709	0	0	1.30081	8.96979e-05	676	tt1179933	2016-03-11	PG-13	1 hr 43 min	7.2	273564	5	1	15	46	0	1	0	0	0	1	0	0	0	1	0	0	1	1	0	0	0	0	0	0	2.35 : 1	12A;	Color	USA	Dan Trachtenberg	New Orleans, Louisiana, USA	Drama; Horror; Mystery; Sci-Fi; Thriller	English
10 Cloverfield Lane	9	0	63	0	-1.14053	-0.0094709	0	0	1.30081	8.96979e-05	676	tt1179933	2016-03-11	PG-13	1 hr 43 min	7.2	273564	5	1	15	46	0	1	0	0	0	1	0	0	0	1	0	0	1	1	0	0	0	0	0	0	2.35 : 1	12A;	Color	USA	Dan Trachtenberg	New Orleans, Louisiana, USA	Drama; Horror; Mystery; Sci-Fi; Thriller	English
10 Cloverfield Lane	8	2	103	0.0194175	0.859467	0.00994658	4	0.000377038	0.738684	9.89344e-05	676	tt1179933	2016-03-11	PG-13	1 hr 43 min	7.2	273564	5	1	15	46	0	1	0	0	0	1	0	0	0	1	0	0	1	1	0	0	0	0	0	0	2.35 : 1	12A;	Color	USA	Dan Trachtenberg	New Orleans, Louisiana, USA	Drama; Horror; Mystery; Sci-Fi; Thriller	English
10 Cloverfield Lane	8	1	92	0.0108696	-0.140533	0.00139867	1	0.000118147	0.0197494	1.95626e-06	676	tt1179933	2016-03-11	PG-13	1 hr 43 min	7.2	273564	5	1	15	46	0	1	0	0	0	1	0	0	0	1	0	0	1	1	0	0	0	0	0	0	2.35 : 1	12A;	Color	USA	Dan Trachtenberg	New Orleans, Louisiana, USA	Drama; Horror; Mystery; Sci-Fi; Thriller	English
10 Cloverfield Lane	8	6	162	0.037037	4.85947	0.0275661	36	0.00137174	23.6144	0.000759892	676	tt1179933	2016-03-11	PG-13	1 hr 43 min	7.2	273564	5	1	15	46	0	1	0	0	0	1	0	0	0	1	0	0	1	1	0	0	0	0	0	0	2.35 : 1	12A;	Color	USA	Dan Trachtenberg	New Orleans, Louisiana, USA	Drama; Horror; Mystery; Sci-Fi; Thriller	English
10 Cloverfield Lane	8	2	126	0.015873	0.859467	0.00640212	4	0.000251953	0.738684	4.09871e-05	676	tt1179933	2016-03-11	PG-13	1 hr 43 min	7.2	273564	5	1	15	46	0	1	0	0	0	1	0	0	0	1	0	0	1	1	0	0	0	0	0	0	2.35 : 1	12A;	Color	USA	Dan Trachtenberg	New Orleans, Louisiana, USA	Drama; Horror; Mystery; Sci-Fi; Thriller	English
10 Cloverfield Lane	7	2	113	0.0176991	0.859467	0.00822822	4	0.000313259	0.738684	6.77035e-05	676	tt1179933	2016-03-11	PG-13	1 hr 43 min	7.2	273564	5	1	15	46	0	1	0	0	0	1	0	0	0	1	0	0	1	1	0	0	0	0	0	0	2.35 : 1	12A;	Color	USA	Dan Trachtenberg	New Orleans, Louisiana, USA	Drama; Horror; Mystery; Sci-Fi; Thriller	English
10 Cloverfield Lane	4	0	64	0	-1.14053	-0.0094709	0	0	1.30081	8.96979e-05	676	tt1179933	2016-03-11	PG-13	1 hr 43 min	7.2	273564	5	1	15	46	0	1	0	0	0	1	0	0	0	1	0	0	1	1	0	0	0	0	0	0	2.35 : 1	12A;	Color	USA	Dan Trachtenberg	New Orleans, Louisiana, USA	Drama; Horror; Mystery; Sci-Fi; Thriller	English
10 Cloverfield Lane	5	1	137	0.00729927	-0.140533	-0.00217163	1	5.32793e-05	0.0197494	4.71598e-06	676	tt1179933	2016-03-11	PG-13	1 hr 43 min	7.2	273564	5	1	15	46	0	1	0	0	0	1	0	0	0	1	0	0	1	1	0	0	0	0	0	0	2.35 : 1	12A;	Color	USA	Dan Trachtenberg	New Orleans, Louisiana, USA	Drama; Horror; Mystery; Sci-Fi; Thriller	English
10 Cloverfield Lane	6	0	112	0	-1.14053	-0.0094709	0	0	1.30081	8.96979e-05	676	tt1179933	2016-03-11	PG-13	1 hr 43 min	7.2	273564	5	1	15	46	0	1	0	0	0	1	0	0	0	1	0	0	1	1	0	0	0	0	0	0	2.35 : 1	12A;	Color	USA	Dan Trachtenberg	New Orleans, Louisiana, USA	Drama; Horror; Mystery; Sci-Fi; Thriller	English
10 Cloverfield Lane	8	2	407	0.004914	0.859467	-0.0045569	4	2.41474e-05	0.738684	2.07653e-05	676	tt1179933	2016-03-11	PG-13	1 hr 43 min	7.2	273564	5	1	15	46	0	1	0	0	0	1	0	0	0	1	0	0	1	1	0	0	0	0	0	0	2.35 : 1	12A;	Color	USA	Dan Trachtenberg	New Orleans, Louisiana, USA	Drama; Horror; Mystery; Sci-Fi; Thriller	English
10 Cloverfield Lane	2	0	79	0	-1.14053	-0.0094709	0	0	1.30081	8.96979e-05	676	tt1179933	2016-03-11	PG-13	1 hr 43 min	7.2	273564	5	1	15	46	0	1	0	0	0	1	0	0	0	1	0	0	1	1	0	0	0	0	0	0	2.35 : 1	12A;	Color	USA	Dan Trachtenberg	New Orleans, Louisiana, USA	Drama; Horror; Mystery; Sci-Fi; Thriller	English
10 Cloverfield Lane	10	2	76	0.0263158	0.859467	0.0168449	4	0.000692521	0.738684	0.00028375	676	tt1179933	2016-03-11	PG-13	1 hr 43 min	7.2	273564	5	1	15	46	0	1	0	0	0	1	0	0	0	1	0	0	1	1	0	0	0	0	0	0	2.35 : 1	12A;	Color	USA	Dan Trachtenberg	New Orleans, Louisiana, USA	Drama; Horror; Mystery; Sci-Fi; Thriller	English
10 Cloverfield Lane	8	3	480	0.00625	1.85947	-0.0032209	9	3.90625e-05	3.45762	1.03742e-05	676	tt1179933	2016-03-11	PG-13	1 hr 43 min	7.2	273564	5	1	15	46	0	1	0	0	0	1	0	0	0	1	0	0	1	1	0	0	0	0	0	0	2.35 : 1	12A;	Color	USA	Dan Trachtenberg	New Orleans, Louisiana, USA	Drama; Horror; Mystery; Sci-Fi; Thriller	English
10 Cloverfield Lane	4	1	271	0.00369004	-0.140533	-0.00578086	1	1.36164e-05	0.0197494	3.34184e-05	676	tt1179933	2016-03-11	PG-13	1 hr 43 min	7.2	273564	5	1	15	46	0	1	0	0	0	1	0	0	0	1	0	0	1	1	0	0	0	0	0	0	2.35 : 1	12A;	Color	USA	Dan Trachtenberg	New Orleans, Louisiana, USA	Drama; Horror; Mystery; Sci-Fi; Thriller	English
10 Cloverfield Lane	8	2	150	0.0133333	0.859467	0.00386243	4	0.000177778	0.738684	1.49184e-05	676	tt1179933	2016-03-11	PG-13	1 hr 43 min	7.2	273564	5	1	15	46	0	1	0	0	0	1	0	0	0	1	0	0	1	1	0	0	0	0	0	0	2.35 : 1	12A;	Color	USA	Dan Trachtenberg	New Orleans, Louisiana, USA	Drama; Horror; Mystery; Sci-Fi; Thriller	English
10 Cloverfield Lane	7	1	137	0.00729927	-0.140533	-0.00217163	1	5.32793e-05	0.0197494	4.71598e-06	676	tt1179933	2016-03-11	PG-13	1 hr 43 min	7.2	273564	5	1	15	46	0	1	0	0	0	1	0	0	0	1	0	0	1	1	0	0	0	0	0	0	2.35 : 1	12A;	Color	USA	Dan Trachtenberg	New Orleans, Louisiana, USA	Drama; Horror; Mystery; Sci-Fi; Thriller	English
10 Cloverfield Lane	6	3	285	0.0105263	1.85947	0.00105542	9	0.000110803	3.45762	1.1139e-06	676	tt1179933	2016-03-11	PG-13	1 hr 43 min	7.2	273564	5	1	15	46	0	1	0	0	0	1	0	0	0	1	0	0	1	1	0	0	0	0	0	0	2.35 : 1	12A;	Color	USA	Dan Trachtenberg	New Orleans, Louisiana, USA	Drama; Horror; Mystery; Sci-Fi; Thriller	English
10 Cloverfield Lane	6	1	93	0.0107527	-0.140533	0.00128179	1	0.00011562	0.0197494	1.64298e-06	676	tt1179933	2016-03-11	PG-13	1 hr 43 min	7.2	273564	5	1	15	46	0	1	0	0	0	1	0	0	0	1	0	0	1	1	0	0	0	0	0	0	2.35 : 1	12A;	Color	USA	Dan Trachtenberg	New Orleans, Louisiana, USA	Drama; Horror; Mystery; Sci-Fi; Thriller	English
10 Cloverfield Lane	7	2	426	0.00469484	0.859467	-0.00477606	4	2.20415e-05	0.738684	2.28108e-05	676	tt1179933	2016-03-11	PG-13	1 hr 43 min	7.2	273564	5	1	15	46	0	1	0	0	0	1	0	0	0	1	0	0	1	1	0	0	0	0	0	0	2.35 : 1	12A;	Color	USA	Dan Trachtenberg	New Orleans, Louisiana, USA	Drama; Horror; Mystery; Sci-Fi; Thriller	English
10 Cloverfield Lane	6	8	497	0.0160966	6.85947	0.00662568	64	0.0002591	47.0523	4.38996e-05	676	tt1179933	2016-03-11	PG-13	1 hr 43 min	7.2	273564	5	1	15	46	0	1	0	0	0	1	0	0	0	1	0	0	1	1	0	0	0	0	0	0	2.35 : 1	12A;	Color	USA	Dan Trachtenberg	New Orleans, Louisiana, USA	Drama; Horror; Mystery; Sci-Fi; Thriller	English
10 Cloverfield Lane	8	7	416	0.0168269	5.85947	0.00735602	49	0.000283145	34.3334	5.41111e-05	676	tt1179933	2016-03-11	PG-13	1 hr 43 min	7.2	273564	5	1	15	46	0	1	0	0	0	1	0	0	0	1	0	0	1	1	0	0	0	0	0	0	2.35 : 1	12A;	Color	USA	Dan Trachtenberg	New Orleans, Louisiana, USA	Drama; Horror; Mystery; Sci-Fi; Thriller	English
10 Cloverfield Lane	6	0	59	0	-1.14053	-0.0094709	0	0	1.30081	8.96979e-05	676	tt1179933	2016-03-11	PG-13	1 hr 43 min	7.2	273564	5	1	15	46	0	1	0	0	0	1	0	0	0	1	0	0	1	1	0	0	0	0	0	0	2.35 : 1	12A;	Color	USA	Dan Trachtenberg	New Orleans, Louisiana, USA	Drama; Horror; Mystery; Sci-Fi; Thriller	English
10 Cloverfield Lane	8	3	155	0.0193548	1.85947	0.00988394	9	0.00037461	3.45762	9.76922e-05	676	tt1179933	2016-03-11	PG-13	1 hr 43 min	7.2	273564	5	1	15	46	0	1	0	0	0	1	0	0	0	1	0	0	1	1	0	0	0	0	0	0	2.35 : 1	12A;	Color	USA	Dan Trachtenberg	New Orleans, Louisiana, USA	Drama; Horror; Mystery; Sci-Fi; Thriller	English
10 Cloverfield Lane	7	3	268	0.011194	1.85947	0.00172313	9	0.000125306	3.45762	2.96918e-06	676	tt1179933	2016-03-11	PG-13	1 hr 43 min	7.2	273564	5	1	15	46	0	1	0	0	0	1	0	0	0	1	0	0	1	1	0	0	0	0	0	0	2.35 : 1	12A;	Color	USA	Dan Trachtenberg	New Orleans, Louisiana, USA	Drama; Horror; Mystery; Sci-Fi; Thriller	English
10 Cloverfield Lane	8	2	364	0.00549451	0.859467	-0.00397639	4	3.01896e-05	0.738684	1.58117e-05	676	tt1179933	2016-03-11	PG-13	1 hr 43 min	7.2	273564	5	1	15	46	0	1	0	0	0	1	0	0	0	1	0	0	1	1	0	0	0	0	0	0	2.35 : 1	12A;	Color	USA	Dan Trachtenberg	New Orleans, Louisiana, USA	Drama; Horror; Mystery; Sci-Fi; Thriller	English
10 Cloverfield Lane	5	1	65	0.0153846	-0.140533	0.00591372	1	0.000236686	0.0197494	3.4972e-05	676	tt1179933	2016-03-11	PG-13	1 hr 43 min	7.2	273564	5	1	15	46	0	1	0	0	0	1	0	0	0	1	0	0	1	1	0	0	0	0	0	0	2.35 : 1	12A;	Color	USA	Dan Trachtenberg	New Orleans, Louisiana, USA	Drama; Horror; Mystery; Sci-Fi; Thriller	English
10 Cloverfield Lane	3	0	103	0	-1.14053	-0.0094709	0	0	1.30081	8.96979e-05	676	tt1179933	2016-03-11	PG-13	1 hr 43 min	7.2	273564	5	1	15	46	0	1	0	0	0	1	0	0	0	1	0	0	1	1	0	0	0	0	0	0	2.35 : 1	12A;	Color	USA	Dan Trachtenberg	New Orleans, Louisiana, USA	Drama; Horror; Mystery; Sci-Fi; Thriller	English
10 Cloverfield Lane	6	0	100	0	-1.14053	-0.0094709	0	0	1.30081	8.96979e-05	676	tt1179933	2016-03-11	PG-13	1 hr 43 min	7.2	273564	5	1	15	46	0	1	0	0	0	1	0	0	0	1	0	0	1	1	0	0	0	0	0	0	2.35 : 1	12A;	Color	USA	Dan Trachtenberg	New Orleans, Louisiana, USA	Drama; Horror; Mystery; Sci-Fi; Thriller	English
10 Cloverfield Lane	2	1	56	0.0178571	-0.140533	0.00838624	1	0.000318878	0.0197494	7.03291e-05	676	tt1179933	2016-03-11	PG-13	1 hr 43 min	7.2	273564	5	1	15	46	0	1	0	0	0	1	0	0	0	1	0	0	1	1	0	0	0	0	0	0	2.35 : 1	12A;	Color	USA	Dan Trachtenberg	New Orleans, Louisiana, USA	Drama; Horror; Mystery; Sci-Fi; Thriller	English
10 Cloverfield Lane	6	1	114	0.00877193	-0.140533	-0.00069897	1	7.69468e-05	0.0197494	4.88559e-07	676	tt1179933	2016-03-11	PG-13	1 hr 43 min	7.2	273564	5	1	15	46	0	1	0	0	0	1	0	0	0	1	0	0	1	1	0	0	0	0	0	0	2.35 : 1	12A;	Color	USA	Dan Trachtenberg	New Orleans, Louisiana, USA	Drama; Horror; Mystery; Sci-Fi; Thriller	English
10 Cloverfield Lane	9	3	181	0.0165746	1.85947	0.00710369	9	0.000274717	3.45762	5.04624e-05	676	tt1179933	2016-03-11	PG-13	1 hr 43 min	7.2	273564	5	1	15	46	0	1	0	0	0	1	0	0	0	1	0	0	1	1	0	0	0	0	0	0	2.35 : 1	12A;	Color	USA	Dan Trachtenberg	New Orleans, Louisiana, USA	Drama; Horror; Mystery; Sci-Fi; Thriller	English
10 Cloverfield Lane	5	2	120	0.0166667	0.859467	0.00719577	4	0.000277778	0.738684	5.17791e-05	676	tt1179933	2016-03-11	PG-13	1 hr 43 min	7.2	273564	5	1	15	46	0	1	0	0	0	1	0	0	0	1	0	0	1	1	0	0	0	0	0	0	2.35 : 1	12A;	Color	USA	Dan Trachtenberg	New Orleans, Louisiana, USA	Drama; Horror; Mystery; Sci-Fi; Thriller	English
10 Cloverfield Lane	7	1	142	0.00704225	-0.140533	-0.00242865	1	4.95933e-05	0.0197494	5.89832e-06	676	tt1179933	2016-03-11	PG-13	1 hr 43 min	7.2	273564	5	1	15	46	0	1	0	0	0	1	0	0	0	1	0	0	1	1	0	0	0	0	0	0	2.35 : 1	12A;	Color	USA	Dan Trachtenberg	New Orleans, Louisiana, USA	Drama; Horror; Mystery; Sci-Fi; Thriller	English
10 Cloverfield Lane	6	0	63	0	-1.14053	-0.0094709	0	0	1.30081	8.96979e-05	676	tt1179933	2016-03-11	PG-13	1 hr 43 min	7.2	273564	5	1	15	46	0	1	0	0	0	1	0	0	0	1	0	0	1	1	0	0	0	0	0	0	2.35 : 1	12A;	Color	USA	Dan Trachtenberg	New Orleans, Louisiana, USA	Drama; Horror; Mystery; Sci-Fi; Thriller	English
10 Cloverfield Lane	7	1	132	0.00757576	-0.140533	-0.00189514	1	5.73921e-05	0.0197494	3.59156e-06	676	tt1179933	2016-03-11	PG-13	1 hr 43 min	7.2	273564	5	1	15	46	0	1	0	0	0	1	0	0	0	1	0	0	1	1	0	0	0	0	0	0	2.35 : 1	12A;	Color	USA	Dan Trachtenberg	New Orleans, Louisiana, USA	Drama; Horror; Mystery; Sci-Fi; Thriller	English
10 Cloverfield Lane	5	1	177	0.00564972	-0.140533	-0.00382118	1	3.19193e-05	0.0197494	1.46014e-05	676	tt1179933	2016-03-11	PG-13	1 hr 43 min	7.2	273564	5	1	15	46	0	1	0	0	0	1	0	0	0	1	0	0	1	1	0	0	0	0	0	0	2.35 : 1	12A;	Color	USA	Dan Trachtenberg	New Orleans, Louisiana, USA	Drama; Horror; Mystery; Sci-Fi; Thriller	English
10 Cloverfield Lane	5	1	135	0.00740741	-0.140533	-0.00206349	1	5.48697e-05	0.0197494	4.258e-06	676	tt1179933	2016-03-11	PG-13	1 hr 43 min	7.2	273564	5	1	15	46	0	1	0	0	0	1	0	0	0	1	0	0	1	1	0	0	0	0	0	0	2.35 : 1	12A;	Color	USA	Dan Trachtenberg	New Orleans, Louisiana, USA	Drama; Horror; Mystery; Sci-Fi; Thriller	English
10 Cloverfield Lane	8	1	107	0.00934579	-0.140533	-0.000125106	1	8.73439e-05	0.0197494	1.56514e-08	676	tt1179933	2016-03-11	PG-13	1 hr 43 min	7.2	273564	5	1	15	46	0	1	0	0	0	1	0	0	0	1	0	0	1	1	0	0	0	0	0	0	2.35 : 1	12A;	Color	USA	Dan Trachtenberg	New Orleans, Louisiana, USA	Drama; Horror; Mystery; Sci-Fi; Thriller	English
10 Cloverfield Lane	5	0	148	0	-1.14053	-0.0094709	0	0	1.30081	8.96979e-05	676	tt1179933	2016-03-11	PG-13	1 hr 43 min	7.2	273564	5	1	15	46	0	1	0	0	0	1	0	0	0	1	0	0	1	1	0	0	0	0	0	0	2.35 : 1	12A;	Color	USA	Dan Trachtenberg	New Orleans, Louisiana, USA	Drama; Horror; Mystery; Sci-Fi; Thriller	English
10 Cloverfield Lane	8	1	219	0.00456621	-0.140533	-0.00490469	1	2.08503e-05	0.0197494	2.4056e-05	676	tt1179933	2016-03-11	PG-13	1 hr 43 min	7.2	273564	5	1	15	46	0	1	0	0	0	1	0	0	0	1	0	0	1	1	0	0	0	0	0	0	2.35 : 1	12A;	Color	USA	Dan Trachtenberg	New Orleans, Louisiana, USA	Drama; Horror; Mystery; Sci-Fi; Thriller	English
10 Cloverfield Lane	9	2	209	0.00956938	0.859467	9.8478e-05	4	9.1573e-05	0.738684	9.69792e-09	676	tt1179933	2016-03-11	PG-13	1 hr 43 min	7.2	273564	5	1	15	46	0	1	0	0	0	1	0	0	0	1	0	0	1	1	0	0	0	0	0	0	2.35 : 1	12A;	Color	USA	Dan Trachtenberg	New Orleans, Louisiana, USA	Drama; Horror; Mystery; Sci-Fi; Thriller	English
10 Cloverfield Lane	7	1	133	0.0075188	-0.140533	-0.0019521	1	5.65323e-05	0.0197494	3.81071e-06	676	tt1179933	2016-03-11	PG-13	1 hr 43 min	7.2	273564	5	1	15	46	0	1	0	0	0	1	0	0	0	1	0	0	1	1	0	0	0	0	0	0	2.35 : 1	12A;	Color	USA	Dan Trachtenberg	New Orleans, Louisiana, USA	Drama; Horror; Mystery; Sci-Fi; Thriller	English
10 Cloverfield Lane	1	0	83	0	-1.14053	-0.0094709	0	0	1.30081	8.96979e-05	676	tt1179933	2016-03-11	PG-13	1 hr 43 min	7.2	273564	5	1	15	46	0	1	0	0	0	1	0	0	0	1	0	0	1	1	0	0	0	0	0	0	2.35 : 1	12A;	Color	USA	Dan Trachtenberg	New Orleans, Louisiana, USA	Drama; Horror; Mystery; Sci-Fi; Thriller	English
10 Cloverfield Lane	4	0	211	0	-1.14053	-0.0094709	0	0	1.30081	8.96979e-05	676	tt1179933	2016-03-11	PG-13	1 hr 43 min	7.2	273564	5	1	15	46	0	1	0	0	0	1	0	0	0	1	0	0	1	1	0	0	0	0	0	0	2.35 : 1	12A;	Color	USA	Dan Trachtenberg	New Orleans, Louisiana, USA	Drama; Horror; Mystery; Sci-Fi; Thriller	English
10 Cloverfield Lane	7	1	281	0.00355872	-0.140533	-0.00591218	1	1.26645e-05	0.0197494	3.49539e-05	676	tt1179933	2016-03-11	PG-13	1 hr 43 min	7.2	273564	5	1	15	46	0	1	0	0	0	1	0	0	0	1	0	0	1	1	0	0	0	0	0	0	2.35 : 1	12A;	Color	USA	Dan Trachtenberg	New Orleans, Louisiana, USA	Drama; Horror; Mystery; Sci-Fi; Thriller	English
10 Cloverfield Lane	4	0	24	0	-1.14053	-0.0094709	0	0	1.30081	8.96979e-05	676	tt1179933	2016-03-11	PG-13	1 hr 43 min	7.2	273564	5	1	15	46	0	1	0	0	0	1	0	0	0	1	0	0	1	1	0	0	0	0	0	0	2.35 : 1	12A;	Color	USA	Dan Trachtenberg	New Orleans, Louisiana, USA	Drama; Horror; Mystery; Sci-Fi; Thriller	English
10 Cloverfield Lane	8	1	294	0.00340136	-0.140533	-0.00606954	1	1.15693e-05	0.0197494	3.68393e-05	676	tt1179933	2016-03-11	PG-13	1 hr 43 min	7.2	273564	5	1	15	46	0	1	0	0	0	1	0	0	0	1	0	0	1	1	0	0	0	0	0	0	2.35 : 1	12A;	Color	USA	Dan Trachtenberg	New Orleans, Louisiana, USA	Drama; Horror; Mystery; Sci-Fi; Thriller	English
10 Cloverfield Lane	7	3	334	0.00898204	1.85947	-0.000488864	9	8.0677e-05	3.45762	2.38988e-07	676	tt1179933	2016-03-11	PG-13	1 hr 43 min	7.2	273564	5	1	15	46	0	1	0	0	0	1	0	0	0	1	0	0	1	1	0	0	0	0	0	0	2.35 : 1	12A;	Color	USA	Dan Trachtenberg	New Orleans, Louisiana, USA	Drama; Horror; Mystery; Sci-Fi; Thriller	English
10 Cloverfield Lane	7	0	31	0	-1.14053	-0.0094709	0	0	1.30081	8.96979e-05	676	tt1179933	2016-03-11	PG-13	1 hr 43 min	7.2	273564	5	1	15	46	0	1	0	0	0	1	0	0	0	1	0	0	1	1	0	0	0	0	0	0	2.35 : 1	12A;	Color	USA	Dan Trachtenberg	New Orleans, Louisiana, USA	Drama; Horror; Mystery; Sci-Fi; Thriller	English
10 Cloverfield Lane	1	0	13	0	-1.14053	-0.0094709	0	0	1.30081	8.96979e-05	676	tt1179933	2016-03-11	PG-13	1 hr 43 min	7.2	273564	5	1	15	46	0	1	0	0	0	1	0	0	0	1	0	0	1	1	0	0	0	0	0	0	2.35 : 1	12A;	Color	USA	Dan Trachtenberg	New Orleans, Louisiana, USA	Drama; Horror; Mystery; Sci-Fi; Thriller	English
10 Cloverfield Lane	4	0	27	0	-1.14053	-0.0094709	0	0	1.30081	8.96979e-05	676	tt1179933	2016-03-11	PG-13	1 hr 43 min	7.2	273564	5	1	15	46	0	1	0	0	0	1	0	0	0	1	0	0	1	1	0	0	0	0	0	0	2.35 : 1	12A;	Color	USA	Dan Trachtenberg	New Orleans, Louisiana, USA	Drama; Horror; Mystery; Sci-Fi; Thriller	English
10 Cloverfield Lane	1	0	24	0	-1.14053	-0.0094709	0	0	1.30081	8.96979e-05	676	tt1179933	2016-03-11	PG-13	1 hr 43 min	7.2	273564	5	1	15	46	0	1	0	0	0	1	0	0	0	1	0	0	1	1	0	0	0	0	0	0	2.35 : 1	12A;	Color	USA	Dan Trachtenberg	New Orleans, Louisiana, USA	Drama; Horror; Mystery; Sci-Fi; Thriller	English
10 Cloverfield Lane	2	2	534	0.00374532	0.859467	-0.00572558	4	1.40274e-05	0.738684	3.27823e-05	676	tt1179933	2016-03-11	PG-13	1 hr 43 min	7.2	273564	5	1	15	46	0	1	0	0	0	1	0	0	0	1	0	0	1	1	0	0	0	0	0	0	2.35 : 1	12A;	Color	USA	Dan Trachtenberg	New Orleans, Louisiana, USA	Drama; Horror; Mystery; Sci-Fi; Thriller	English
10 Cloverfield Lane	8	4	249	0.0160643	2.85947	0.00659336	16	0.00025806	8.17655	4.34724e-05	676	tt1179933	2016-03-11	PG-13	1 hr 43 min	7.2	273564	5	1	15	46	0	1	0	0	0	1	0	0	0	1	0	0	1	1	0	0	0	0	0	0	2.35 : 1	12A;	Color	USA	Dan Trachtenberg	New Orleans, Louisiana, USA	Drama; Horror; Mystery; Sci-Fi; Thriller	English
10 Cloverfield Lane	9	0	71	0	-1.14053	-0.0094709	0	0	1.30081	8.96979e-05	676	tt1179933	2016-03-11	PG-13	1 hr 43 min	7.2	273564	5	1	15	46	0	1	0	0	0	1	0	0	0	1	0	0	1	1	0	0	0	0	0	0	2.35 : 1	12A;	Color	USA	Dan Trachtenberg	New Orleans, Louisiana, USA	Drama; Horror; Mystery; Sci-Fi; Thriller	English
10 Cloverfield Lane	8	2	110	0.0181818	0.859467	0.00871092	4	0.000330579	0.738684	7.58801e-05	676	tt1179933	2016-03-11	PG-13	1 hr 43 min	7.2	273564	5	1	15	46	0	1	0	0	0	1	0	0	0	1	0	0	1	1	0	0	0	0	0	0	2.35 : 1	12A;	Color	USA	Dan Trachtenberg	New Orleans, Louisiana, USA	Drama; Horror; Mystery; Sci-Fi; Thriller	English
10 Cloverfield Lane	8	0	62	0	-1.14053	-0.0094709	0	0	1.30081	8.96979e-05	676	tt1179933	2016-03-11	PG-13	1 hr 43 min	7.2	273564	5	1	15	46	0	1	0	0	0	1	0	0	0	1	0	0	1	1	0	0	0	0	0	0	2.35 : 1	12A;	Color	USA	Dan Trachtenberg	New Orleans, Louisiana, USA	Drama; Horror; Mystery; Sci-Fi; Thriller	English
10 Cloverfield Lane	10	1	122	0.00819672	-0.140533	-0.00127418	1	6.71862e-05	0.0197494	1.62353e-06	676	tt1179933	2016-03-11	PG-13	1 hr 43 min	7.2	273564	5	1	15	46	0	1	0	0	0	1	0	0	0	1	0	0	1	1	0	0	0	0	0	0	2.35 : 1	12A;	Color	USA	Dan Trachtenberg	New Orleans, Louisiana, USA	Drama; Horror; Mystery; Sci-Fi; Thriller	English
10 Cloverfield Lane	1	0	38	0	-1.14053	-0.0094709	0	0	1.30081	8.96979e-05	676	tt1179933	2016-03-11	PG-13	1 hr 43 min	7.2	273564	5	1	15	46	0	1	0	0	0	1	0	0	0	1	0	0	1	1	0	0	0	0	0	0	2.35 : 1	12A;	Color	USA	Dan Trachtenberg	New Orleans, Louisiana, USA	Drama; Horror; Mystery; Sci-Fi; Thriller	English
10 Cloverfield Lane	8	1	25	0.04	-0.140533	0.0305291	1	0.0016	0.0197494	0.000932026	676	tt1179933	2016-03-11	PG-13	1 hr 43 min	7.2	273564	5	1	15	46	0	1	0	0	0	1	0	0	0	1	0	0	1	1	0	0	0	0	0	0	2.35 : 1	12A;	Color	USA	Dan Trachtenberg	New Orleans, Louisiana, USA	Drama; Horror; Mystery; Sci-Fi; Thriller	English
10 Cloverfield Lane	2	0	66	0	-1.14053	-0.0094709	0	0	1.30081	8.96979e-05	676	tt1179933	2016-03-11	PG-13	1 hr 43 min	7.2	273564	5	1	15	46	0	1	0	0	0	1	0	0	0	1	0	0	1	1	0	0	0	0	0	0	2.35 : 1	12A;	Color	USA	Dan Trachtenberg	New Orleans, Louisiana, USA	Drama; Horror; Mystery; Sci-Fi; Thriller	English
10 Cloverfield Lane	1	0	26	0	-1.14053	-0.0094709	0	0	1.30081	8.96979e-05	676	tt1179933	2016-03-11	PG-13	1 hr 43 min	7.2	273564	5	1	15	46	0	1	0	0	0	1	0	0	0	1	0	0	1	1	0	0	0	0	0	0	2.35 : 1	12A;	Color	USA	Dan Trachtenberg	New Orleans, Louisiana, USA	Drama; Horror; Mystery; Sci-Fi; Thriller	English
10 Cloverfield Lane	9	0	72	0	-1.14053	-0.0094709	0	0	1.30081	8.96979e-05	676	tt1179933	2016-03-11	PG-13	1 hr 43 min	7.2	273564	5	1	15	46	0	1	0	0	0	1	0	0	0	1	0	0	1	1	0	0	0	0	0	0	2.35 : 1	12A;	Color	USA	Dan Trachtenberg	New Orleans, Louisiana, USA	Drama; Horror; Mystery; Sci-Fi; Thriller	English
10 Cloverfield Lane	10	0	68	0	-1.14053	-0.0094709	0	0	1.30081	8.96979e-05	676	tt1179933	2016-03-11	PG-13	1 hr 43 min	7.2	273564	5	1	15	46	0	1	0	0	0	1	0	0	0	1	0	0	1	1	0	0	0	0	0	0	2.35 : 1	12A;	Color	USA	Dan Trachtenberg	New Orleans, Louisiana, USA	Drama; Horror; Mystery; Sci-Fi; Thriller	English
10 Cloverfield Lane	8	2	250	0.008	0.859467	-0.0014709	4	6.4e-05	0.738684	2.16355e-06	676	tt1179933	2016-03-11	PG-13	1 hr 43 min	7.2	273564	5	1	15	46	0	1	0	0	0	1	0	0	0	1	0	0	1	1	0	0	0	0	0	0	2.35 : 1	12A;	Color	USA	Dan Trachtenberg	New Orleans, Louisiana, USA	Drama; Horror; Mystery; Sci-Fi; Thriller	English
10 Cloverfield Lane	1	0	32	0	-1.14053	-0.0094709	0	0	1.30081	8.96979e-05	676	tt1179933	2016-03-11	PG-13	1 hr 43 min	7.2	273564	5	1	15	46	0	1	0	0	0	1	0	0	0	1	0	0	1	1	0	0	0	0	0	0	2.35 : 1	12A;	Color	USA	Dan Trachtenberg	New Orleans, Louisiana, USA	Drama; Horror; Mystery; Sci-Fi; Thriller	English
10 Cloverfield Lane	1	0	57	0	-1.14053	-0.0094709	0	0	1.30081	8.96979e-05	676	tt1179933	2016-03-11	PG-13	1 hr 43 min	7.2	273564	5	1	15	46	0	1	0	0	0	1	0	0	0	1	0	0	1	1	0	0	0	0	0	0	2.35 : 1	12A;	Color	USA	Dan Trachtenberg	New Orleans, Louisiana, USA	Drama; Horror; Mystery; Sci-Fi; Thriller	English
10 Cloverfield Lane	4	1	131	0.00763359	-0.140533	-0.00183731	1	5.82717e-05	0.0197494	3.37572e-06	676	tt1179933	2016-03-11	PG-13	1 hr 43 min	7.2	273564	5	1	15	46	0	1	0	0	0	1	0	0	0	1	0	0	1	1	0	0	0	0	0	0	2.35 : 1	12A;	Color	USA	Dan Trachtenberg	New Orleans, Louisiana, USA	Drama; Horror; Mystery; Sci-Fi; Thriller	English
10 Cloverfield Lane	4	0	56	0	-1.14053	-0.0094709	0	0	1.30081	8.96979e-05	676	tt1179933	2016-03-11	PG-13	1 hr 43 min	7.2	273564	5	1	15	46	0	1	0	0	0	1	0	0	0	1	0	0	1	1	0	0	0	0	0	0	2.35 : 1	12A;	Color	USA	Dan Trachtenberg	New Orleans, Louisiana, USA	Drama; Horror; Mystery; Sci-Fi; Thriller	English
10 Cloverfield Lane	8	1	145	0.00689655	-0.140533	-0.00257435	1	4.75624e-05	0.0197494	6.62727e-06	676	tt1179933	2016-03-11	PG-13	1 hr 43 min	7.2	273564	5	1	15	46	0	1	0	0	0	1	0	0	0	1	0	0	1	1	0	0	0	0	0	0	2.35 : 1	12A;	Color	USA	Dan Trachtenberg	New Orleans, Louisiana, USA	Drama; Horror; Mystery; Sci-Fi; Thriller	English
10 Cloverfield Lane	7	1	71	0.0140845	-0.140533	0.00461361	1	0.000198373	0.0197494	2.12854e-05	676	tt1179933	2016-03-11	PG-13	1 hr 43 min	7.2	273564	5	1	15	46	0	1	0	0	0	1	0	0	0	1	0	0	1	1	0	0	0	0	0	0	2.35 : 1	12A;	Color	USA	Dan Trachtenberg	New Orleans, Louisiana, USA	Drama; Horror; Mystery; Sci-Fi; Thriller	English
10 Cloverfield Lane	9	1	70	0.0142857	-0.140533	0.00481481	1	0.000204082	0.0197494	2.31824e-05	676	tt1179933	2016-03-11	PG-13	1 hr 43 min	7.2	273564	5	1	15	46	0	1	0	0	0	1	0	0	0	1	0	0	1	1	0	0	0	0	0	0	2.35 : 1	12A;	Color	USA	Dan Trachtenberg	New Orleans, Louisiana, USA	Drama; Horror; Mystery; Sci-Fi; Thriller	English
10 Cloverfield Lane	7	2	112	0.0178571	0.859467	0.00838624	4	0.000318878	0.738684	7.03291e-05	676	tt1179933	2016-03-11	PG-13	1 hr 43 min	7.2	273564	5	1	15	46	0	1	0	0	0	1	0	0	0	1	0	0	1	1	0	0	0	0	0	0	2.35 : 1	12A;	Color	USA	Dan Trachtenberg	New Orleans, Louisiana, USA	Drama; Horror; Mystery; Sci-Fi; Thriller	English
10 Cloverfield Lane	7	0	109	0	-1.14053	-0.0094709	0	0	1.30081	8.96979e-05	676	tt1179933	2016-03-11	PG-13	1 hr 43 min	7.2	273564	5	1	15	46	0	1	0	0	0	1	0	0	0	1	0	0	1	1	0	0	0	0	0	0	2.35 : 1	12A;	Color	USA	Dan Trachtenberg	New Orleans, Louisiana, USA	Drama; Horror; Mystery; Sci-Fi; Thriller	English
10 Cloverfield Lane	7	2	66	0.030303	0.859467	0.0208321	4	0.000918274	0.738684	0.000433978	676	tt1179933	2016-03-11	PG-13	1 hr 43 min	7.2	273564	5	1	15	46	0	1	0	0	0	1	0	0	0	1	0	0	1	1	0	0	0	0	0	0	2.35 : 1	12A;	Color	USA	Dan Trachtenberg	New Orleans, Louisiana, USA	Drama; Horror; Mystery; Sci-Fi; Thriller	English
10 Cloverfield Lane	7	1	142	0.00704225	-0.140533	-0.00242865	1	4.95933e-05	0.0197494	5.89832e-06	676	tt1179933	2016-03-11	PG-13	1 hr 43 min	7.2	273564	5	1	15	46	0	1	0	0	0	1	0	0	0	1	0	0	1	1	0	0	0	0	0	0	2.35 : 1	12A;	Color	USA	Dan Trachtenberg	New Orleans, Louisiana, USA	Drama; Horror; Mystery; Sci-Fi; Thriller	English
10 Cloverfield Lane	9	2	470	0.00425532	0.859467	-0.00521558	4	1.81077e-05	0.738684	2.72023e-05	676	tt1179933	2016-03-11	PG-13	1 hr 43 min	7.2	273564	5	1	15	46	0	1	0	0	0	1	0	0	0	1	0	0	1	1	0	0	0	0	0	0	2.35 : 1	12A;	Color	USA	Dan Trachtenberg	New Orleans, Louisiana, USA	Drama; Horror; Mystery; Sci-Fi; Thriller	English
10 Cloverfield Lane	9	0	118	0	-1.14053	-0.0094709	0	0	1.30081	8.96979e-05	676	tt1179933	2016-03-11	PG-13	1 hr 43 min	7.2	273564	5	1	15	46	0	1	0	0	0	1	0	0	0	1	0	0	1	1	0	0	0	0	0	0	2.35 : 1	12A;	Color	USA	Dan Trachtenberg	New Orleans, Louisiana, USA	Drama; Horror; Mystery; Sci-Fi; Thriller	English
10 Cloverfield Lane	3	2	73	0.0273973	0.859467	0.0179264	4	0.00075061	0.738684	0.000321354	676	tt1179933	2016-03-11	PG-13	1 hr 43 min	7.2	273564	5	1	15	46	0	1	0	0	0	1	0	0	0	1	0	0	1	1	0	0	0	0	0	0	2.35 : 1	12A;	Color	USA	Dan Trachtenberg	New Orleans, Louisiana, USA	Drama; Horror; Mystery; Sci-Fi; Thriller	English
10 Cloverfield Lane	2	0	115	0	-1.14053	-0.0094709	0	0	1.30081	8.96979e-05	676	tt1179933	2016-03-11	PG-13	1 hr 43 min	7.2	273564	5	1	15	46	0	1	0	0	0	1	0	0	0	1	0	0	1	1	0	0	0	0	0	0	2.35 : 1	12A;	Color	USA	Dan Trachtenberg	New Orleans, Louisiana, USA	Drama; Horror; Mystery; Sci-Fi; Thriller	English
10 Cloverfield Lane	6	1	129	0.00775194	-0.140533	-0.00171896	1	6.00925e-05	0.0197494	2.95483e-06	676	tt1179933	2016-03-11	PG-13	1 hr 43 min	7.2	273564	5	1	15	46	0	1	0	0	0	1	0	0	0	1	0	0	1	1	0	0	0	0	0	0	2.35 : 1	12A;	Color	USA	Dan Trachtenberg	New Orleans, Louisiana, USA	Drama; Horror; Mystery; Sci-Fi; Thriller	English
10 Cloverfield Lane	2	1	104	0.00961538	-0.140533	0.000144485	1	9.24556e-05	0.0197494	2.08758e-08	676	tt1179933	2016-03-11	PG-13	1 hr 43 min	7.2	273564	5	1	15	46	0	1	0	0	0	1	0	0	0	1	0	0	1	1	0	0	0	0	0	0	2.35 : 1	12A;	Color	USA	Dan Trachtenberg	New Orleans, Louisiana, USA	Drama; Horror; Mystery; Sci-Fi; Thriller	English
10 Cloverfield Lane	4	0	46	0	-1.14053	-0.0094709	0	0	1.30081	8.96979e-05	676	tt1179933	2016-03-11	PG-13	1 hr 43 min	7.2	273564	5	1	15	46	0	1	0	0	0	1	0	0	0	1	0	0	1	1	0	0	0	0	0	0	2.35 : 1	12A;	Color	USA	Dan Trachtenberg	New Orleans, Louisiana, USA	Drama; Horror; Mystery; Sci-Fi; Thriller	English
10 Cloverfield Lane	4	0	162	0	-1.14053	-0.0094709	0	0	1.30081	8.96979e-05	676	tt1179933	2016-03-11	PG-13	1 hr 43 min	7.2	273564	5	1	15	46	0	1	0	0	0	1	0	0	0	1	0	0	1	1	0	0	0	0	0	0	2.35 : 1	12A;	Color	USA	Dan Trachtenberg	New Orleans, Louisiana, USA	Drama; Horror; Mystery; Sci-Fi; Thriller	English
10 Cloverfield Lane	5	1	81	0.0123457	-0.140533	0.00287478	1	0.000152416	0.0197494	8.26435e-06	676	tt1179933	2016-03-11	PG-13	1 hr 43 min	7.2	273564	5	1	15	46	0	1	0	0	0	1	0	0	0	1	0	0	1	1	0	0	0	0	0	0	2.35 : 1	12A;	Color	USA	Dan Trachtenberg	New Orleans, Louisiana, USA	Drama; Horror; Mystery; Sci-Fi; Thriller	English
10 Cloverfield Lane	6	7	339	0.020649	5.85947	0.0111781	49	0.00042638	34.3334	0.000124949	676	tt1179933	2016-03-11	PG-13	1 hr 43 min	7.2	273564	5	1	15	46	0	1	0	0	0	1	0	0	0	1	0	0	1	1	0	0	0	0	0	0	2.35 : 1	12A;	Color	USA	Dan Trachtenberg	New Orleans, Louisiana, USA	Drama; Horror; Mystery; Sci-Fi; Thriller	English
10 Cloverfield Lane	8	1	112	0.00892857	-0.140533	-0.000542329	1	7.97194e-05	0.0197494	2.9412e-07	676	tt1179933	2016-03-11	PG-13	1 hr 43 min	7.2	273564	5	1	15	46	0	1	0	0	0	1	0	0	0	1	0	0	1	1	0	0	0	0	0	0	2.35 : 1	12A;	Color	USA	Dan Trachtenberg	New Orleans, Louisiana, USA	Drama; Horror; Mystery; Sci-Fi; Thriller	English
10 Cloverfield Lane	9	0	130	0	-1.14053	-0.0094709	0	0	1.30081	8.96979e-05	676	tt1179933	2016-03-11	PG-13	1 hr 43 min	7.2	273564	5	1	15	46	0	1	0	0	0	1	0	0	0	1	0	0	1	1	0	0	0	0	0	0	2.35 : 1	12A;	Color	USA	Dan Trachtenberg	New Orleans, Louisiana, USA	Drama; Horror; Mystery; Sci-Fi; Thriller	English
10 Cloverfield Lane	9	0	69	0	-1.14053	-0.0094709	0	0	1.30081	8.96979e-05	676	tt1179933	2016-03-11	PG-13	1 hr 43 min	7.2	273564	5	1	15	46	0	1	0	0	0	1	0	0	0	1	0	0	1	1	0	0	0	0	0	0	2.35 : 1	12A;	Color	USA	Dan Trachtenberg	New Orleans, Louisiana, USA	Drama; Horror; Mystery; Sci-Fi; Thriller	English
10 Cloverfield Lane	7	0	89	0	-1.14053	-0.0094709	0	0	1.30081	8.96979e-05	676	tt1179933	2016-03-11	PG-13	1 hr 43 min	7.2	273564	5	1	15	46	0	1	0	0	0	1	0	0	0	1	0	0	1	1	0	0	0	0	0	0	2.35 : 1	12A;	Color	USA	Dan Trachtenberg	New Orleans, Louisiana, USA	Drama; Horror; Mystery; Sci-Fi; Thriller	English
10 Cloverfield Lane	6	0	94	0	-1.14053	-0.0094709	0	0	1.30081	8.96979e-05	676	tt1179933	2016-03-11	PG-13	1 hr 43 min	7.2	273564	5	1	15	46	0	1	0	0	0	1	0	0	0	1	0	0	1	1	0	0	0	0	0	0	2.35 : 1	12A;	Color	USA	Dan Trachtenberg	New Orleans, Louisiana, USA	Drama; Horror; Mystery; Sci-Fi; Thriller	English
10 Cloverfield Lane	6	2	203	0.00985222	0.859467	0.000381317	4	9.70662e-05	0.738684	1.45402e-07	676	tt1179933	2016-03-11	PG-13	1 hr 43 min	7.2	273564	5	1	15	46	0	1	0	0	0	1	0	0	0	1	0	0	1	1	0	0	0	0	0	0	2.35 : 1	12A;	Color	USA	Dan Trachtenberg	New Orleans, Louisiana, USA	Drama; Horror; Mystery; Sci-Fi; Thriller	English
10 Cloverfield Lane	8	0	111	0	-1.14053	-0.0094709	0	0	1.30081	8.96979e-05	676	tt1179933	2016-03-11	PG-13	1 hr 43 min	7.2	273564	5	1	15	46	0	1	0	0	0	1	0	0	0	1	0	0	1	1	0	0	0	0	0	0	2.35 : 1	12A;	Color	USA	Dan Trachtenberg	New Orleans, Louisiana, USA	Drama; Horror; Mystery; Sci-Fi; Thriller	English
10 Cloverfield Lane	7	1	52	0.0192308	-0.140533	0.00975987	1	0.000369822	0.0197494	9.5255e-05	676	tt1179933	2016-03-11	PG-13	1 hr 43 min	7.2	273564	5	1	15	46	0	1	0	0	0	1	0	0	0	1	0	0	1	1	0	0	0	0	0	0	2.35 : 1	12A;	Color	USA	Dan Trachtenberg	New Orleans, Louisiana, USA	Drama; Horror; Mystery; Sci-Fi; Thriller	English
10 Cloverfield Lane	8	0	55	0	-1.14053	-0.0094709	0	0	1.30081	8.96979e-05	676	tt1179933	2016-03-11	PG-13	1 hr 43 min	7.2	273564	5	1	15	46	0	1	0	0	0	1	0	0	0	1	0	0	1	1	0	0	0	0	0	0	2.35 : 1	12A;	Color	USA	Dan Trachtenberg	New Orleans, Louisiana, USA	Drama; Horror; Mystery; Sci-Fi; Thriller	English
10 Cloverfield Lane	6	0	60	0	-1.14053	-0.0094709	0	0	1.30081	8.96979e-05	676	tt1179933	2016-03-11	PG-13	1 hr 43 min	7.2	273564	5	1	15	46	0	1	0	0	0	1	0	0	0	1	0	0	1	1	0	0	0	0	0	0	2.35 : 1	12A;	Color	USA	Dan Trachtenberg	New Orleans, Louisiana, USA	Drama; Horror; Mystery; Sci-Fi; Thriller	English
10 Cloverfield Lane	8	1	302	0.00331126	-0.140533	-0.00615964	1	1.09644e-05	0.0197494	3.79412e-05	676	tt1179933	2016-03-11	PG-13	1 hr 43 min	7.2	273564	5	1	15	46	0	1	0	0	0	1	0	0	0	1	0	0	1	1	0	0	0	0	0	0	2.35 : 1	12A;	Color	USA	Dan Trachtenberg	New Orleans, Louisiana, USA	Drama; Horror; Mystery; Sci-Fi; Thriller	English
10 Cloverfield Lane	7	1	108	0.00925926	-0.140533	-0.000211641	1	8.57339e-05	0.0197494	4.47918e-08	676	tt1179933	2016-03-11	PG-13	1 hr 43 min	7.2	273564	5	1	15	46	0	1	0	0	0	1	0	0	0	1	0	0	1	1	0	0	0	0	0	0	2.35 : 1	12A;	Color	USA	Dan Trachtenberg	New Orleans, Louisiana, USA	Drama; Horror; Mystery; Sci-Fi; Thriller	English
10 Cloverfield Lane	8	1	55	0.0181818	-0.140533	0.00871092	1	0.000330579	0.0197494	7.58801e-05	676	tt1179933	2016-03-11	PG-13	1 hr 43 min	7.2	273564	5	1	15	46	0	1	0	0	0	1	0	0	0	1	0	0	1	1	0	0	0	0	0	0	2.35 : 1	12A;	Color	USA	Dan Trachtenberg	New Orleans, Louisiana, USA	Drama; Horror; Mystery; Sci-Fi; Thriller	English
10 Cloverfield Lane	6	0	83	0	-1.14053	-0.0094709	0	0	1.30081	8.96979e-05	676	tt1179933	2016-03-11	PG-13	1 hr 43 min	7.2	273564	5	1	15	46	0	1	0	0	0	1	0	0	0	1	0	0	1	1	0	0	0	0	0	0	2.35 : 1	12A;	Color	USA	Dan Trachtenberg	New Orleans, Louisiana, USA	Drama; Horror; Mystery; Sci-Fi; Thriller	English
10 Cloverfield Lane	9	4	273	0.014652	2.85947	0.00518111	16	0.000214682	8.17655	2.68439e-05	676	tt1179933	2016-03-11	PG-13	1 hr 43 min	7.2	273564	5	1	15	46	0	1	0	0	0	1	0	0	0	1	0	0	1	1	0	0	0	0	0	0	2.35 : 1	12A;	Color	USA	Dan Trachtenberg	New Orleans, Louisiana, USA	Drama; Horror; Mystery; Sci-Fi; Thriller	English
10 Cloverfield Lane	7	4	254	0.015748	2.85947	0.00627713	16	0.000248	8.17655	3.94024e-05	676	tt1179933	2016-03-11	PG-13	1 hr 43 min	7.2	273564	5	1	15	46	0	1	0	0	0	1	0	0	0	1	0	0	1	1	0	0	0	0	0	0	2.35 : 1	12A;	Color	USA	Dan Trachtenberg	New Orleans, Louisiana, USA	Drama; Horror; Mystery; Sci-Fi; Thriller	English
10 Cloverfield Lane	6	0	121	0	-1.14053	-0.0094709	0	0	1.30081	8.96979e-05	676	tt1179933	2016-03-11	PG-13	1 hr 43 min	7.2	273564	5	1	15	46	0	1	0	0	0	1	0	0	0	1	0	0	1	1	0	0	0	0	0	0	2.35 : 1	12A;	Color	USA	Dan Trachtenberg	New Orleans, Louisiana, USA	Drama; Horror; Mystery; Sci-Fi; Thriller	English
10 Cloverfield Lane	8	0	99	0	-1.14053	-0.0094709	0	0	1.30081	8.96979e-05	676	tt1179933	2016-03-11	PG-13	1 hr 43 min	7.2	273564	5	1	15	46	0	1	0	0	0	1	0	0	0	1	0	0	1	1	0	0	0	0	0	0	2.35 : 1	12A;	Color	USA	Dan Trachtenberg	New Orleans, Louisiana, USA	Drama; Horror; Mystery; Sci-Fi; Thriller	English
10 Cloverfield Lane	9	2	63	0.031746	0.859467	0.0222751	4	0.00100781	0.738684	0.000496181	676	tt1179933	2016-03-11	PG-13	1 hr 43 min	7.2	273564	5	1	15	46	0	1	0	0	0	1	0	0	0	1	0	0	1	1	0	0	0	0	0	0	2.35 : 1	12A;	Color	USA	Dan Trachtenberg	New Orleans, Louisiana, USA	Drama; Horror; Mystery; Sci-Fi; Thriller	English
10 Cloverfield Lane	9	0	83	0	-1.14053	-0.0094709	0	0	1.30081	8.96979e-05	676	tt1179933	2016-03-11	PG-13	1 hr 43 min	7.2	273564	5	1	15	46	0	1	0	0	0	1	0	0	0	1	0	0	1	1	0	0	0	0	0	0	2.35 : 1	12A;	Color	USA	Dan Trachtenberg	New Orleans, Louisiana, USA	Drama; Horror; Mystery; Sci-Fi; Thriller	English
10 Cloverfield Lane	9	1	150	0.00666667	-0.140533	-0.00280423	1	4.44444e-05	0.0197494	7.86372e-06	676	tt1179933	2016-03-11	PG-13	1 hr 43 min	7.2	273564	5	1	15	46	0	1	0	0	0	1	0	0	0	1	0	0	1	1	0	0	0	0	0	0	2.35 : 1	12A;	Color	USA	Dan Trachtenberg	New Orleans, Louisiana, USA	Drama; Horror; Mystery; Sci-Fi; Thriller	English
10 Cloverfield Lane	6	4	256	0.015625	2.85947	0.0061541	16	0.000244141	8.17655	3.78729e-05	676	tt1179933	2016-03-11	PG-13	1 hr 43 min	7.2	273564	5	1	15	46	0	1	0	0	0	1	0	0	0	1	0	0	1	1	0	0	0	0	0	0	2.35 : 1	12A;	Color	USA	Dan Trachtenberg	New Orleans, Louisiana, USA	Drama; Horror; Mystery; Sci-Fi; Thriller	English
10 Cloverfield Lane	8	1	73	0.0136986	-0.140533	0.00422773	1	0.000187652	0.0197494	1.78737e-05	676	tt1179933	2016-03-11	PG-13	1 hr 43 min	7.2	273564	5	1	15	46	0	1	0	0	0	1	0	0	0	1	0	0	1	1	0	0	0	0	0	0	2.35 : 1	12A;	Color	USA	Dan Trachtenberg	New Orleans, Louisiana, USA	Drama; Horror; Mystery; Sci-Fi; Thriller	English
10 Cloverfield Lane	8	0	333	0	-1.14053	-0.0094709	0	0	1.30081	8.96979e-05	676	tt1179933	2016-03-11	PG-13	1 hr 43 min	7.2	273564	5	1	15	46	0	1	0	0	0	1	0	0	0	1	0	0	1	1	0	0	0	0	0	0	2.35 : 1	12A;	Color	USA	Dan Trachtenberg	New Orleans, Louisiana, USA	Drama; Horror; Mystery; Sci-Fi; Thriller	English
10 Cloverfield Lane	8	1	142	0.00704225	-0.140533	-0.00242865	1	4.95933e-05	0.0197494	5.89832e-06	676	tt1179933	2016-03-11	PG-13	1 hr 43 min	7.2	273564	5	1	15	46	0	1	0	0	0	1	0	0	0	1	0	0	1	1	0	0	0	0	0	0	2.35 : 1	12A;	Color	USA	Dan Trachtenberg	New Orleans, Louisiana, USA	Drama; Horror; Mystery; Sci-Fi; Thriller	English
10 Cloverfield Lane	8	3	166	0.0180723	1.85947	0.00860139	9	0.000326608	3.45762	7.39839e-05	676	tt1179933	2016-03-11	PG-13	1 hr 43 min	7.2	273564	5	1	15	46	0	1	0	0	0	1	0	0	0	1	0	0	1	1	0	0	0	0	0	0	2.35 : 1	12A;	Color	USA	Dan Trachtenberg	New Orleans, Louisiana, USA	Drama; Horror; Mystery; Sci-Fi; Thriller	English
10 Cloverfield Lane	8	4	74	0.0540541	2.85947	0.0445832	16	0.00292184	8.17655	0.00198766	676	tt1179933	2016-03-11	PG-13	1 hr 43 min	7.2	273564	5	1	15	46	0	1	0	0	0	1	0	0	0	1	0	0	1	1	0	0	0	0	0	0	2.35 : 1	12A;	Color	USA	Dan Trachtenberg	New Orleans, Louisiana, USA	Drama; Horror; Mystery; Sci-Fi; Thriller	English
10 Cloverfield Lane	8	1	209	0.00478469	-0.140533	-0.00468621	1	2.28932e-05	0.0197494	2.19606e-05	676	tt1179933	2016-03-11	PG-13	1 hr 43 min	7.2	273564	5	1	15	46	0	1	0	0	0	1	0	0	0	1	0	0	1	1	0	0	0	0	0	0	2.35 : 1	12A;	Color	USA	Dan Trachtenberg	New Orleans, Louisiana, USA	Drama; Horror; Mystery; Sci-Fi; Thriller	English
10 Cloverfield Lane	7	2	97	0.0206186	0.859467	0.0111477	4	0.000425125	0.738684	0.00012427	676	tt1179933	2016-03-11	PG-13	1 hr 43 min	7.2	273564	5	1	15	46	0	1	0	0	0	1	0	0	0	1	0	0	1	1	0	0	0	0	0	0	2.35 : 1	12A;	Color	USA	Dan Trachtenberg	New Orleans, Louisiana, USA	Drama; Horror; Mystery; Sci-Fi; Thriller	English
10 Cloverfield Lane	3	1	65	0.0153846	-0.140533	0.00591372	1	0.000236686	0.0197494	3.4972e-05	676	tt1179933	2016-03-11	PG-13	1 hr 43 min	7.2	273564	5	1	15	46	0	1	0	0	0	1	0	0	0	1	0	0	1	1	0	0	0	0	0	0	2.35 : 1	12A;	Color	USA	Dan Trachtenberg	New Orleans, Louisiana, USA	Drama; Horror; Mystery; Sci-Fi; Thriller	English
10 Cloverfield Lane	8	1	284	0.00352113	-0.140533	-0.00594977	1	1.23983e-05	0.0197494	3.53998e-05	676	tt1179933	2016-03-11	PG-13	1 hr 43 min	7.2	273564	5	1	15	46	0	1	0	0	0	1	0	0	0	1	0	0	1	1	0	0	0	0	0	0	2.35 : 1	12A;	Color	USA	Dan Trachtenberg	New Orleans, Louisiana, USA	Drama; Horror; Mystery; Sci-Fi; Thriller	English
10 Cloverfield Lane	9	1	78	0.0128205	-0.140533	0.00334961	1	0.000164366	0.0197494	1.12199e-05	676	tt1179933	2016-03-11	PG-13	1 hr 43 min	7.2	273564	5	1	15	46	0	1	0	0	0	1	0	0	0	1	0	0	1	1	0	0	0	0	0	0	2.35 : 1	12A;	Color	USA	Dan Trachtenberg	New Orleans, Louisiana, USA	Drama; Horror; Mystery; Sci-Fi; Thriller	English
10 Cloverfield Lane	8	0	190	0	-1.14053	-0.0094709	0	0	1.30081	8.96979e-05	676	tt1179933	2016-03-11	PG-13	1 hr 43 min	7.2	273564	5	1	15	46	0	1	0	0	0	1	0	0	0	1	0	0	1	1	0	0	0	0	0	0	2.35 : 1	12A;	Color	USA	Dan Trachtenberg	New Orleans, Louisiana, USA	Drama; Horror; Mystery; Sci-Fi; Thriller	English
10 Cloverfield Lane	7	2	183	0.010929	0.859467	0.00145806	4	0.000119442	0.738684	2.12594e-06	676	tt1179933	2016-03-11	PG-13	1 hr 43 min	7.2	273564	5	1	15	46	0	1	0	0	0	1	0	0	0	1	0	0	1	1	0	0	0	0	0	0	2.35 : 1	12A;	Color	USA	Dan Trachtenberg	New Orleans, Louisiana, USA	Drama; Horror; Mystery; Sci-Fi; Thriller	English
10 Cloverfield Lane	8	0	103	0	-1.14053	-0.0094709	0	0	1.30081	8.96979e-05	676	tt1179933	2016-03-11	PG-13	1 hr 43 min	7.2	273564	5	1	15	46	0	1	0	0	0	1	0	0	0	1	0	0	1	1	0	0	0	0	0	0	2.35 : 1	12A;	Color	USA	Dan Trachtenberg	New Orleans, Louisiana, USA	Drama; Horror; Mystery; Sci-Fi; Thriller	English
10 Cloverfield Lane	7	4	182	0.021978	2.85947	0.0125071	16	0.000483033	8.17655	0.000156428	676	tt1179933	2016-03-11	PG-13	1 hr 43 min	7.2	273564	5	1	15	46	0	1	0	0	0	1	0	0	0	1	0	0	1	1	0	0	0	0	0	0	2.35 : 1	12A;	Color	USA	Dan Trachtenberg	New Orleans, Louisiana, USA	Drama; Horror; Mystery; Sci-Fi; Thriller	English
10 Cloverfield Lane	7	2	87	0.0229885	0.859467	0.0135176	4	0.000528471	0.738684	0.000182726	676	tt1179933	2016-03-11	PG-13	1 hr 43 min	7.2	273564	5	1	15	46	0	1	0	0	0	1	0	0	0	1	0	0	1	1	0	0	0	0	0	0	2.35 : 1	12A;	Color	USA	Dan Trachtenberg	New Orleans, Louisiana, USA	Drama; Horror; Mystery; Sci-Fi; Thriller	English
10 Cloverfield Lane	9	1	62	0.016129	-0.140533	0.00665813	1	0.000260146	0.0197494	4.43307e-05	676	tt1179933	2016-03-11	PG-13	1 hr 43 min	7.2	273564	5	1	15	46	0	1	0	0	0	1	0	0	0	1	0	0	1	1	0	0	0	0	0	0	2.35 : 1	12A;	Color	USA	Dan Trachtenberg	New Orleans, Louisiana, USA	Drama; Horror; Mystery; Sci-Fi; Thriller	English
10 Cloverfield Lane	7	1	150	0.00666667	-0.140533	-0.00280423	1	4.44444e-05	0.0197494	7.86372e-06	676	tt1179933	2016-03-11	PG-13	1 hr 43 min	7.2	273564	5	1	15	46	0	1	0	0	0	1	0	0	0	1	0	0	1	1	0	0	0	0	0	0	2.35 : 1	12A;	Color	USA	Dan Trachtenberg	New Orleans, Louisiana, USA	Drama; Horror; Mystery; Sci-Fi; Thriller	English
10 Cloverfield Lane	7	0	44	0	-1.14053	-0.0094709	0	0	1.30081	8.96979e-05	676	tt1179933	2016-03-11	PG-13	1 hr 43 min	7.2	273564	5	1	15	46	0	1	0	0	0	1	0	0	0	1	0	0	1	1	0	0	0	0	0	0	2.35 : 1	12A;	Color	USA	Dan Trachtenberg	New Orleans, Louisiana, USA	Drama; Horror; Mystery; Sci-Fi; Thriller	English
10 Cloverfield Lane	7	1	76	0.0131579	-0.140533	0.00368699	1	0.00017313	0.0197494	1.35939e-05	676	tt1179933	2016-03-11	PG-13	1 hr 43 min	7.2	273564	5	1	15	46	0	1	0	0	0	1	0	0	0	1	0	0	1	1	0	0	0	0	0	0	2.35 : 1	12A;	Color	USA	Dan Trachtenberg	New Orleans, Louisiana, USA	Drama; Horror; Mystery; Sci-Fi; Thriller	English
10 Cloverfield Lane	7	0	92	0	-1.14053	-0.0094709	0	0	1.30081	8.96979e-05	676	tt1179933	2016-03-11	PG-13	1 hr 43 min	7.2	273564	5	1	15	46	0	1	0	0	0	1	0	0	0	1	0	0	1	1	0	0	0	0	0	0	2.35 : 1	12A;	Color	USA	Dan Trachtenberg	New Orleans, Louisiana, USA	Drama; Horror; Mystery; Sci-Fi; Thriller	English
10 Cloverfield Lane	9	2	103	0.0194175	0.859467	0.00994658	4	0.000377038	0.738684	9.89344e-05	676	tt1179933	2016-03-11	PG-13	1 hr 43 min	7.2	273564	5	1	15	46	0	1	0	0	0	1	0	0	0	1	0	0	1	1	0	0	0	0	0	0	2.35 : 1	12A;	Color	USA	Dan Trachtenberg	New Orleans, Louisiana, USA	Drama; Horror; Mystery; Sci-Fi; Thriller	English
10 Cloverfield Lane	6	2	64	0.03125	0.859467	0.0217791	4	0.000976562	0.738684	0.000474329	676	tt1179933	2016-03-11	PG-13	1 hr 43 min	7.2	273564	5	1	15	46	0	1	0	0	0	1	0	0	0	1	0	0	1	1	0	0	0	0	0	0	2.35 : 1	12A;	Color	USA	Dan Trachtenberg	New Orleans, Louisiana, USA	Drama; Horror; Mystery; Sci-Fi; Thriller	English
10 Cloverfield Lane	9	1	60	0.0166667	-0.140533	0.00719577	1	0.000277778	0.0197494	5.17791e-05	676	tt1179933	2016-03-11	PG-13	1 hr 43 min	7.2	273564	5	1	15	46	0	1	0	0	0	1	0	0	0	1	0	0	1	1	0	0	0	0	0	0	2.35 : 1	12A;	Color	USA	Dan Trachtenberg	New Orleans, Louisiana, USA	Drama; Horror; Mystery; Sci-Fi; Thriller	English
10 Cloverfield Lane	8	2	110	0.0181818	0.859467	0.00871092	4	0.000330579	0.738684	7.58801e-05	676	tt1179933	2016-03-11	PG-13	1 hr 43 min	7.2	273564	5	1	15	46	0	1	0	0	0	1	0	0	0	1	0	0	1	1	0	0	0	0	0	0	2.35 : 1	12A;	Color	USA	Dan Trachtenberg	New Orleans, Louisiana, USA	Drama; Horror; Mystery; Sci-Fi; Thriller	English
10 Cloverfield Lane	8	5	430	0.0116279	3.85947	0.00215701	25	0.000135208	14.8955	4.65268e-06	676	tt1179933	2016-03-11	PG-13	1 hr 43 min	7.2	273564	5	1	15	46	0	1	0	0	0	1	0	0	0	1	0	0	1	1	0	0	0	0	0	0	2.35 : 1	12A;	Color	USA	Dan Trachtenberg	New Orleans, Louisiana, USA	Drama; Horror; Mystery; Sci-Fi; Thriller	English
10 Cloverfield Lane	5	1	61	0.0163934	-0.140533	0.00692254	1	0.000268745	0.0197494	4.79216e-05	676	tt1179933	2016-03-11	PG-13	1 hr 43 min	7.2	273564	5	1	15	46	0	1	0	0	0	1	0	0	0	1	0	0	1	1	0	0	0	0	0	0	2.35 : 1	12A;	Color	USA	Dan Trachtenberg	New Orleans, Louisiana, USA	Drama; Horror; Mystery; Sci-Fi; Thriller	English
10 Cloverfield Lane	9	3	298	0.0100671	1.85947	0.000596214	9	0.000101347	3.45762	3.55471e-07	676	tt1179933	2016-03-11	PG-13	1 hr 43 min	7.2	273564	5	1	15	46	0	1	0	0	0	1	0	0	0	1	0	0	1	1	0	0	0	0	0	0	2.35 : 1	12A;	Color	USA	Dan Trachtenberg	New Orleans, Louisiana, USA	Drama; Horror; Mystery; Sci-Fi; Thriller	English
10 Cloverfield Lane	8	1	104	0.00961538	-0.140533	0.000144485	1	9.24556e-05	0.0197494	2.08758e-08	676	tt1179933	2016-03-11	PG-13	1 hr 43 min	7.2	273564	5	1	15	46	0	1	0	0	0	1	0	0	0	1	0	0	1	1	0	0	0	0	0	0	2.35 : 1	12A;	Color	USA	Dan Trachtenberg	New Orleans, Louisiana, USA	Drama; Horror; Mystery; Sci-Fi; Thriller	English
10 Cloverfield Lane	8	4	124	0.0322581	2.85947	0.0227872	16	0.00104058	8.17655	0.000519255	676	tt1179933	2016-03-11	PG-13	1 hr 43 min	7.2	273564	5	1	15	46	0	1	0	0	0	1	0	0	0	1	0	0	1	1	0	0	0	0	0	0	2.35 : 1	12A;	Color	USA	Dan Trachtenberg	New Orleans, Louisiana, USA	Drama; Horror; Mystery; Sci-Fi; Thriller	English
10 Cloverfield Lane	7	0	243	0	-1.14053	-0.0094709	0	0	1.30081	8.96979e-05	676	tt1179933	2016-03-11	PG-13	1 hr 43 min	7.2	273564	5	1	15	46	0	1	0	0	0	1	0	0	0	1	0	0	1	1	0	0	0	0	0	0	2.35 : 1	12A;	Color	USA	Dan Trachtenberg	New Orleans, Louisiana, USA	Drama; Horror; Mystery; Sci-Fi; Thriller	English
10 Cloverfield Lane	7	2	154	0.012987	0.859467	0.00351611	4	0.000168663	0.738684	1.23631e-05	676	tt1179933	2016-03-11	PG-13	1 hr 43 min	7.2	273564	5	1	15	46	0	1	0	0	0	1	0	0	0	1	0	0	1	1	0	0	0	0	0	0	2.35 : 1	12A;	Color	USA	Dan Trachtenberg	New Orleans, Louisiana, USA	Drama; Horror; Mystery; Sci-Fi; Thriller	English
10 Cloverfield Lane	7	2	128	0.015625	0.859467	0.0061541	4	0.000244141	0.738684	3.78729e-05	676	tt1179933	2016-03-11	PG-13	1 hr 43 min	7.2	273564	5	1	15	46	0	1	0	0	0	1	0	0	0	1	0	0	1	1	0	0	0	0	0	0	2.35 : 1	12A;	Color	USA	Dan Trachtenberg	New Orleans, Louisiana, USA	Drama; Horror; Mystery; Sci-Fi; Thriller	English
10 Cloverfield Lane	10	1	129	0.00775194	-0.140533	-0.00171896	1	6.00925e-05	0.0197494	2.95483e-06	676	tt1179933	2016-03-11	PG-13	1 hr 43 min	7.2	273564	5	1	15	46	0	1	0	0	0	1	0	0	0	1	0	0	1	1	0	0	0	0	0	0	2.35 : 1	12A;	Color	USA	Dan Trachtenberg	New Orleans, Louisiana, USA	Drama; Horror; Mystery; Sci-Fi; Thriller	English
10 Cloverfield Lane	6	2	69	0.0289855	0.859467	0.0195146	4	0.00084016	0.738684	0.00038082	676	tt1179933	2016-03-11	PG-13	1 hr 43 min	7.2	273564	5	1	15	46	0	1	0	0	0	1	0	0	0	1	0	0	1	1	0	0	0	0	0	0	2.35 : 1	12A;	Color	USA	Dan Trachtenberg	New Orleans, Louisiana, USA	Drama; Horror; Mystery; Sci-Fi; Thriller	English
10 Cloverfield Lane	8	2	111	0.018018	0.859467	0.00854712	4	0.000324649	0.738684	7.30532e-05	676	tt1179933	2016-03-11	PG-13	1 hr 43 min	7.2	273564	5	1	15	46	0	1	0	0	0	1	0	0	0	1	0	0	1	1	0	0	0	0	0	0	2.35 : 1	12A;	Color	USA	Dan Trachtenberg	New Orleans, Louisiana, USA	Drama; Horror; Mystery; Sci-Fi; Thriller	English
10 Cloverfield Lane	7	0	62	0	-1.14053	-0.0094709	0	0	1.30081	8.96979e-05	676	tt1179933	2016-03-11	PG-13	1 hr 43 min	7.2	273564	5	1	15	46	0	1	0	0	0	1	0	0	0	1	0	0	1	1	0	0	0	0	0	0	2.35 : 1	12A;	Color	USA	Dan Trachtenberg	New Orleans, Louisiana, USA	Drama; Horror; Mystery; Sci-Fi; Thriller	English
10 Cloverfield Lane	7	0	107	0	-1.14053	-0.0094709	0	0	1.30081	8.96979e-05	676	tt1179933	2016-03-11	PG-13	1 hr 43 min	7.2	273564	5	1	15	46	0	1	0	0	0	1	0	0	0	1	0	0	1	1	0	0	0	0	0	0	2.35 : 1	12A;	Color	USA	Dan Trachtenberg	New Orleans, Louisiana, USA	Drama; Horror; Mystery; Sci-Fi; Thriller	English
10 Cloverfield Lane	3	0	94	0	-1.14053	-0.0094709	0	0	1.30081	8.96979e-05	676	tt1179933	2016-03-11	PG-13	1 hr 43 min	7.2	273564	5	1	15	46	0	1	0	0	0	1	0	0	0	1	0	0	1	1	0	0	0	0	0	0	2.35 : 1	12A;	Color	USA	Dan Trachtenberg	New Orleans, Louisiana, USA	Drama; Horror; Mystery; Sci-Fi; Thriller	English
10 Cloverfield Lane	2	0	57	0	-1.14053	-0.0094709	0	0	1.30081	8.96979e-05	676	tt1179933	2016-03-11	PG-13	1 hr 43 min	7.2	273564	5	1	15	46	0	1	0	0	0	1	0	0	0	1	0	0	1	1	0	0	0	0	0	0	2.35 : 1	12A;	Color	USA	Dan Trachtenberg	New Orleans, Louisiana, USA	Drama; Horror; Mystery; Sci-Fi; Thriller	English
10 Cloverfield Lane	8	1	331	0.00302115	-0.140533	-0.00644975	1	9.12734e-06	0.0197494	4.15993e-05	676	tt1179933	2016-03-11	PG-13	1 hr 43 min	7.2	273564	5	1	15	46	0	1	0	0	0	1	0	0	0	1	0	0	1	1	0	0	0	0	0	0	2.35 : 1	12A;	Color	USA	Dan Trachtenberg	New Orleans, Louisiana, USA	Drama; Horror; Mystery; Sci-Fi; Thriller	English
10 Cloverfield Lane	8	1	209	0.00478469	-0.140533	-0.00468621	1	2.28932e-05	0.0197494	2.19606e-05	676	tt1179933	2016-03-11	PG-13	1 hr 43 min	7.2	273564	5	1	15	46	0	1	0	0	0	1	0	0	0	1	0	0	1	1	0	0	0	0	0	0	2.35 : 1	12A;	Color	USA	Dan Trachtenberg	New Orleans, Louisiana, USA	Drama; Horror; Mystery; Sci-Fi; Thriller	English
10 Cloverfield Lane	8	3	397	0.00755668	1.85947	-0.00191422	9	5.71033e-05	3.45762	3.66426e-06	676	tt1179933	2016-03-11	PG-13	1 hr 43 min	7.2	273564	5	1	15	46	0	1	0	0	0	1	0	0	0	1	0	0	1	1	0	0	0	0	0	0	2.35 : 1	12A;	Color	USA	Dan Trachtenberg	New Orleans, Louisiana, USA	Drama; Horror; Mystery; Sci-Fi; Thriller	English
10 Cloverfield Lane	8	4	377	0.0106101	2.85947	0.00113918	16	0.000112574	8.17655	1.29773e-06	676	tt1179933	2016-03-11	PG-13	1 hr 43 min	7.2	273564	5	1	15	46	0	1	0	0	0	1	0	0	0	1	0	0	1	1	0	0	0	0	0	0	2.35 : 1	12A;	Color	USA	Dan Trachtenberg	New Orleans, Louisiana, USA	Drama; Horror; Mystery; Sci-Fi; Thriller	English
10 Cloverfield Lane	9	1	93	0.0107527	-0.140533	0.00128179	1	0.00011562	0.0197494	1.64298e-06	676	tt1179933	2016-03-11	PG-13	1 hr 43 min	7.2	273564	5	1	15	46	0	1	0	0	0	1	0	0	0	1	0	0	1	1	0	0	0	0	0	0	2.35 : 1	12A;	Color	USA	Dan Trachtenberg	New Orleans, Louisiana, USA	Drama; Horror; Mystery; Sci-Fi; Thriller	English
10 Cloverfield Lane	9	2	185	0.0108108	0.859467	0.00133991	4	0.000116874	0.738684	1.79536e-06	676	tt1179933	2016-03-11	PG-13	1 hr 43 min	7.2	273564	5	1	15	46	0	1	0	0	0	1	0	0	0	1	0	0	1	1	0	0	0	0	0	0	2.35 : 1	12A;	Color	USA	Dan Trachtenberg	New Orleans, Louisiana, USA	Drama; Horror; Mystery; Sci-Fi; Thriller	English
10 Cloverfield Lane	9	0	94	0	-1.14053	-0.0094709	0	0	1.30081	8.96979e-05	676	tt1179933	2016-03-11	PG-13	1 hr 43 min	7.2	273564	5	1	15	46	0	1	0	0	0	1	0	0	0	1	0	0	1	1	0	0	0	0	0	0	2.35 : 1	12A;	Color	USA	Dan Trachtenberg	New Orleans, Louisiana, USA	Drama; Horror; Mystery; Sci-Fi; Thriller	English
10 Cloverfield Lane	9	1	228	0.00438596	-0.140533	-0.00508494	1	1.92367e-05	0.0197494	2.58566e-05	676	tt1179933	2016-03-11	PG-13	1 hr 43 min	7.2	273564	5	1	15	46	0	1	0	0	0	1	0	0	0	1	0	0	1	1	0	0	0	0	0	0	2.35 : 1	12A;	Color	USA	Dan Trachtenberg	New Orleans, Louisiana, USA	Drama; Horror; Mystery; Sci-Fi; Thriller	English
10 Cloverfield Lane	8	3	159	0.0188679	1.85947	0.00939702	9	0.000355999	3.45762	8.83041e-05	676	tt1179933	2016-03-11	PG-13	1 hr 43 min	7.2	273564	5	1	15	46	0	1	0	0	0	1	0	0	0	1	0	0	1	1	0	0	0	0	0	0	2.35 : 1	12A;	Color	USA	Dan Trachtenberg	New Orleans, Louisiana, USA	Drama; Horror; Mystery; Sci-Fi; Thriller	English
10 Cloverfield Lane	9	2	147	0.0136054	0.859467	0.00413454	4	0.000185108	0.738684	1.70944e-05	676	tt1179933	2016-03-11	PG-13	1 hr 43 min	7.2	273564	5	1	15	46	0	1	0	0	0	1	0	0	0	1	0	0	1	1	0	0	0	0	0	0	2.35 : 1	12A;	Color	USA	Dan Trachtenberg	New Orleans, Louisiana, USA	Drama; Horror; Mystery; Sci-Fi; Thriller	English
10 Cloverfield Lane	9	8	220	0.0363636	6.85947	0.0268927	64	0.00132231	47.0523	0.000723219	676	tt1179933	2016-03-11	PG-13	1 hr 43 min	7.2	273564	5	1	15	46	0	1	0	0	0	1	0	0	0	1	0	0	1	1	0	0	0	0	0	0	2.35 : 1	12A;	Color	USA	Dan Trachtenberg	New Orleans, Louisiana, USA	Drama; Horror; Mystery; Sci-Fi; Thriller	English
10 Cloverfield Lane	9	3	361	0.00831025	1.85947	-0.00116065	9	6.90602e-05	3.45762	1.34711e-06	676	tt1179933	2016-03-11	PG-13	1 hr 43 min	7.2	273564	5	1	15	46	0	1	0	0	0	1	0	0	0	1	0	0	1	1	0	0	0	0	0	0	2.35 : 1	12A;	Color	USA	Dan Trachtenberg	New Orleans, Louisiana, USA	Drama; Horror; Mystery; Sci-Fi; Thriller	English
10 Cloverfield Lane	8	1	319	0.0031348	-0.140533	-0.0063361	1	9.82695e-06	0.0197494	4.01462e-05	676	tt1179933	2016-03-11	PG-13	1 hr 43 min	7.2	273564	5	1	15	46	0	1	0	0	0	1	0	0	0	1	0	0	1	1	0	0	0	0	0	0	2.35 : 1	12A;	Color	USA	Dan Trachtenberg	New Orleans, Louisiana, USA	Drama; Horror; Mystery; Sci-Fi; Thriller	English
10 Cloverfield Lane	7	1	203	0.00492611	-0.140533	-0.00454479	1	2.42665e-05	0.0197494	2.06551e-05	676	tt1179933	2016-03-11	PG-13	1 hr 43 min	7.2	273564	5	1	15	46	0	1	0	0	0	1	0	0	0	1	0	0	1	1	0	0	0	0	0	0	2.35 : 1	12A;	Color	USA	Dan Trachtenberg	New Orleans, Louisiana, USA	Drama; Horror; Mystery; Sci-Fi; Thriller	English
10 Cloverfield Lane	7	3	403	0.00744417	1.85947	-0.00202673	9	5.54156e-05	3.45762	4.10764e-06	676	tt1179933	2016-03-11	PG-13	1 hr 43 min	7.2	273564	5	1	15	46	0	1	0	0	0	1	0	0	0	1	0	0	1	1	0	0	0	0	0	0	2.35 : 1	12A;	Color	USA	Dan Trachtenberg	New Orleans, Louisiana, USA	Drama; Horror; Mystery; Sci-Fi; Thriller	English
10 Cloverfield Lane	8	1	170	0.00588235	-0.140533	-0.00358855	1	3.46021e-05	0.0197494	1.28777e-05	676	tt1179933	2016-03-11	PG-13	1 hr 43 min	7.2	273564	5	1	15	46	0	1	0	0	0	1	0	0	0	1	0	0	1	1	0	0	0	0	0	0	2.35 : 1	12A;	Color	USA	Dan Trachtenberg	New Orleans, Louisiana, USA	Drama; Horror; Mystery; Sci-Fi; Thriller	English
10 Cloverfield Lane	7	2	133	0.0150376	0.859467	0.00556669	4	0.000226129	0.738684	3.09881e-05	676	tt1179933	2016-03-11	PG-13	1 hr 43 min	7.2	273564	5	1	15	46	0	1	0	0	0	1	0	0	0	1	0	0	1	1	0	0	0	0	0	0	2.35 : 1	12A;	Color	USA	Dan Trachtenberg	New Orleans, Louisiana, USA	Drama; Horror; Mystery; Sci-Fi; Thriller	English
13 Hours	8	0	161	0	-0.477419	-0.00393711	0	0	0.227929	1.55009e-05	310	tt4172430	2016-01-15	R	2 hr 24 min	7.3	109488	5	2	0	5	0	1	0	1	1	1	1	0	0	0	0	0	0	0	0	0	0	0	0	0	2.39 : 1	15;	Color	Malta; Morocco; USA	Michael Bay	Attard, Malta	Action; Drama; History; Thriller; War	English; Arabic
13 Hours	8	0	100	0	-0.477419	-0.00393711	0	0	0.227929	1.55009e-05	310	tt4172430	2016-01-15	R	2 hr 24 min	7.3	109488	5	2	0	5	0	1	0	1	1	1	1	0	0	0	0	0	0	0	0	0	0	0	0	0	2.39 : 1	15;	Color	Malta; Morocco; USA	Michael Bay	Attard, Malta	Action; Drama; History; Thriller; War	English; Arabic
13 Hours	8	0	114	0	-0.477419	-0.00393711	0	0	0.227929	1.55009e-05	310	tt4172430	2016-01-15	R	2 hr 24 min	7.3	109488	5	2	0	5	0	1	0	1	1	1	1	0	0	0	0	0	0	0	0	0	0	0	0	0	2.39 : 1	15;	Color	Malta; Morocco; USA	Michael Bay	Attard, Malta	Action; Drama; History; Thriller; War	English; Arabic
13 Hours	10	0	155	0	-0.477419	-0.00393711	0	0	0.227929	1.55009e-05	310	tt4172430	2016-01-15	R	2 hr 24 min	7.3	109488	5	2	0	5	0	1	0	1	1	1	1	0	0	0	0	0	0	0	0	0	0	0	0	0	2.39 : 1	15;	Color	Malta; Morocco; USA	Michael Bay	Attard, Malta	Action; Drama; History; Thriller; War	English; Arabic
13 Hours	9	1	104	0.00961538	0.522581	0.00567827	1	9.24556e-05	0.273091	3.22428e-05	310	tt4172430	2016-01-15	R	2 hr 24 min	7.3	109488	5	2	0	5	0	1	0	1	1	1	1	0	0	0	0	0	0	0	0	0	0	0	0	0	2.39 : 1	15;	Color	Malta; Morocco; USA	Michael Bay	Attard, Malta	Action; Drama; History; Thriller; War	English; Arabic
13 Hours	8	0	105	0	-0.477419	-0.00393711	0	0	0.227929	1.55009e-05	310	tt4172430	2016-01-15	R	2 hr 24 min	7.3	109488	5	2	0	5	0	1	0	1	1	1	1	0	0	0	0	0	0	0	0	0	0	0	0	0	2.39 : 1	15;	Color	Malta; Morocco; USA	Michael Bay	Attard, Malta	Action; Drama; History; Thriller; War	English; Arabic
13 Hours	9	0	62	0	-0.477419	-0.00393711	0	0	0.227929	1.55009e-05	310	tt4172430	2016-01-15	R	2 hr 24 min	7.3	109488	5	2	0	5	0	1	0	1	1	1	1	0	0	0	0	0	0	0	0	0	0	0	0	0	2.39 : 1	15;	Color	Malta; Morocco; USA	Michael Bay	Attard, Malta	Action; Drama; History; Thriller; War	English; Arabic
13 Hours	9	0	113	0	-0.477419	-0.00393711	0	0	0.227929	1.55009e-05	310	tt4172430	2016-01-15	R	2 hr 24 min	7.3	109488	5	2	0	5	0	1	0	1	1	1	1	0	0	0	0	0	0	0	0	0	0	0	0	0	2.39 : 1	15;	Color	Malta; Morocco; USA	Michael Bay	Attard, Malta	Action; Drama; History; Thriller; War	English; Arabic
13 Hours	10	1	77	0.012987	0.522581	0.0090499	1	0.000168663	0.273091	8.19007e-05	310	tt4172430	2016-01-15	R	2 hr 24 min	7.3	109488	5	2	0	5	0	1	0	1	1	1	1	0	0	0	0	0	0	0	0	0	0	0	0	0	2.39 : 1	15;	Color	Malta; Morocco; USA	Michael Bay	Attard, Malta	Action; Drama; History; Thriller; War	English; Arabic
13 Hours	7	0	209	0	-0.477419	-0.00393711	0	0	0.227929	1.55009e-05	310	tt4172430	2016-01-15	R	2 hr 24 min	7.3	109488	5	2	0	5	0	1	0	1	1	1	1	0	0	0	0	0	0	0	0	0	0	0	0	0	2.39 : 1	15;	Color	Malta; Morocco; USA	Michael Bay	Attard, Malta	Action; Drama; History; Thriller; War	English; Arabic
13 Hours	9	2	221	0.00904977	1.52258	0.00511266	4	8.18984e-05	2.31825	2.61393e-05	310	tt4172430	2016-01-15	R	2 hr 24 min	7.3	109488	5	2	0	5	0	1	0	1	1	1	1	0	0	0	0	0	0	0	0	0	0	0	0	0	2.39 : 1	15;	Color	Malta; Morocco; USA	Michael Bay	Attard, Malta	Action; Drama; History; Thriller; War	English; Arabic
13 Hours	8	0	99	0	-0.477419	-0.00393711	0	0	0.227929	1.55009e-05	310	tt4172430	2016-01-15	R	2 hr 24 min	7.3	109488	5	2	0	5	0	1	0	1	1	1	1	0	0	0	0	0	0	0	0	0	0	0	0	0	2.39 : 1	15;	Color	Malta; Morocco; USA	Michael Bay	Attard, Malta	Action; Drama; History; Thriller; War	English; Arabic
13 Hours	10	0	62	0	-0.477419	-0.00393711	0	0	0.227929	1.55009e-05	310	tt4172430	2016-01-15	R	2 hr 24 min	7.3	109488	5	2	0	5	0	1	0	1	1	1	1	0	0	0	0	0	0	0	0	0	0	0	0	0	2.39 : 1	15;	Color	Malta; Morocco; USA	Michael Bay	Attard, Malta	Action; Drama; History; Thriller; War	English; Arabic
13 Hours	7	0	229	0	-0.477419	-0.00393711	0	0	0.227929	1.55009e-05	310	tt4172430	2016-01-15	R	2 hr 24 min	7.3	109488	5	2	0	5	0	1	0	1	1	1	1	0	0	0	0	0	0	0	0	0	0	0	0	0	2.39 : 1	15;	Color	Malta; Morocco; USA	Michael Bay	Attard, Malta	Action; Drama; History; Thriller; War	English; Arabic
13 Hours	10	0	110	0	-0.477419	-0.00393711	0	0	0.227929	1.55009e-05	310	tt4172430	2016-01-15	R	2 hr 24 min	7.3	109488	5	2	0	5	0	1	0	1	1	1	1	0	0	0	0	0	0	0	0	0	0	0	0	0	2.39 : 1	15;	Color	Malta; Morocco; USA	Michael Bay	Attard, Malta	Action; Drama; History; Thriller; War	English; Arabic
13 Hours	9	0	184	0	-0.477419	-0.00393711	0	0	0.227929	1.55009e-05	310	tt4172430	2016-01-15	R	2 hr 24 min	7.3	109488	5	2	0	5	0	1	0	1	1	1	1	0	0	0	0	0	0	0	0	0	0	0	0	0	2.39 : 1	15;	Color	Malta; Morocco; USA	Michael Bay	Attard, Malta	Action; Drama; History; Thriller; War	English; Arabic
13 Hours	10	0	52	0	-0.477419	-0.00393711	0	0	0.227929	1.55009e-05	310	tt4172430	2016-01-15	R	2 hr 24 min	7.3	109488	5	2	0	5	0	1	0	1	1	1	1	0	0	0	0	0	0	0	0	0	0	0	0	0	2.39 : 1	15;	Color	Malta; Morocco; USA	Michael Bay	Attard, Malta	Action; Drama; History; Thriller; War	English; Arabic
13 Hours	10	0	58	0	-0.477419	-0.00393711	0	0	0.227929	1.55009e-05	310	tt4172430	2016-01-15	R	2 hr 24 min	7.3	109488	5	2	0	5	0	1	0	1	1	1	1	0	0	0	0	0	0	0	0	0	0	0	0	0	2.39 : 1	15;	Color	Malta; Morocco; USA	Michael Bay	Attard, Malta	Action; Drama; History; Thriller; War	English; Arabic
13 Hours	10	1	71	0.0140845	0.522581	0.0101474	1	0.000198373	0.273091	0.00010297	310	tt4172430	2016-01-15	R	2 hr 24 min	7.3	109488	5	2	0	5	0	1	0	1	1	1	1	0	0	0	0	0	0	0	0	0	0	0	0	0	2.39 : 1	15;	Color	Malta; Morocco; USA	Michael Bay	Attard, Malta	Action; Drama; History; Thriller; War	English; Arabic
13 Hours	9	4	250	0.016	3.52258	0.0120629	16	0.000256	12.4086	0.000145513	310	tt4172430	2016-01-15	R	2 hr 24 min	7.3	109488	5	2	0	5	0	1	0	1	1	1	1	0	0	0	0	0	0	0	0	0	0	0	0	0	2.39 : 1	15;	Color	Malta; Morocco; USA	Michael Bay	Attard, Malta	Action; Drama; History; Thriller; War	English; Arabic
13 Hours	10	0	62	0	-0.477419	-0.00393711	0	0	0.227929	1.55009e-05	310	tt4172430	2016-01-15	R	2 hr 24 min	7.3	109488	5	2	0	5	0	1	0	1	1	1	1	0	0	0	0	0	0	0	0	0	0	0	0	0	2.39 : 1	15;	Color	Malta; Morocco; USA	Michael Bay	Attard, Malta	Action; Drama; History; Thriller; War	English; Arabic
13 Hours	10	0	62	0	-0.477419	-0.00393711	0	0	0.227929	1.55009e-05	310	tt4172430	2016-01-15	R	2 hr 24 min	7.3	109488	5	2	0	5	0	1	0	1	1	1	1	0	0	0	0	0	0	0	0	0	0	0	0	0	2.39 : 1	15;	Color	Malta; Morocco; USA	Michael Bay	Attard, Malta	Action; Drama; History; Thriller; War	English; Arabic
13 Hours	10	2	69	0.0289855	1.52258	0.0250484	4	0.00084016	2.31825	0.000627422	310	tt4172430	2016-01-15	R	2 hr 24 min	7.3	109488	5	2	0	5	0	1	0	1	1	1	1	0	0	0	0	0	0	0	0	0	0	0	0	0	2.39 : 1	15;	Color	Malta; Morocco; USA	Michael Bay	Attard, Malta	Action; Drama; History; Thriller; War	English; Arabic
13 Hours	10	1	92	0.0108696	0.522581	0.00693245	1	0.000118147	0.273091	4.80589e-05	310	tt4172430	2016-01-15	R	2 hr 24 min	7.3	109488	5	2	0	5	0	1	0	1	1	1	1	0	0	0	0	0	0	0	0	0	0	0	0	0	2.39 : 1	15;	Color	Malta; Morocco; USA	Michael Bay	Attard, Malta	Action; Drama; History; Thriller; War	English; Arabic
13 Hours	7	1	191	0.0052356	0.522581	0.00129849	1	2.74115e-05	0.273091	1.68607e-06	310	tt4172430	2016-01-15	R	2 hr 24 min	7.3	109488	5	2	0	5	0	1	0	1	1	1	1	0	0	0	0	0	0	0	0	0	0	0	0	0	2.39 : 1	15;	Color	Malta; Morocco; USA	Michael Bay	Attard, Malta	Action; Drama; History; Thriller; War	English; Arabic
13 Hours	5	0	86	0	-0.477419	-0.00393711	0	0	0.227929	1.55009e-05	310	tt4172430	2016-01-15	R	2 hr 24 min	7.3	109488	5	2	0	5	0	1	0	1	1	1	1	0	0	0	0	0	0	0	0	0	0	0	0	0	2.39 : 1	15;	Color	Malta; Morocco; USA	Michael Bay	Attard, Malta	Action; Drama; History; Thriller; War	English; Arabic
13 Hours	9	0	56	0	-0.477419	-0.00393711	0	0	0.227929	1.55009e-05	310	tt4172430	2016-01-15	R	2 hr 24 min	7.3	109488	5	2	0	5	0	1	0	1	1	1	1	0	0	0	0	0	0	0	0	0	0	0	0	0	2.39 : 1	15;	Color	Malta; Morocco; USA	Michael Bay	Attard, Malta	Action; Drama; History; Thriller; War	English; Arabic
13 Hours	10	1	66	0.0151515	0.522581	0.0112144	1	0.000229568	0.273091	0.000125763	310	tt4172430	2016-01-15	R	2 hr 24 min	7.3	109488	5	2	0	5	0	1	0	1	1	1	1	0	0	0	0	0	0	0	0	0	0	0	0	0	2.39 : 1	15;	Color	Malta; Morocco; USA	Michael Bay	Attard, Malta	Action; Drama; History; Thriller; War	English; Arabic
13 Hours	8	0	66	0	-0.477419	-0.00393711	0	0	0.227929	1.55009e-05	310	tt4172430	2016-01-15	R	2 hr 24 min	7.3	109488	5	2	0	5	0	1	0	1	1	1	1	0	0	0	0	0	0	0	0	0	0	0	0	0	2.39 : 1	15;	Color	Malta; Morocco; USA	Michael Bay	Attard, Malta	Action; Drama; History; Thriller; War	English; Arabic
13 Hours	7	4	571	0.00700525	3.52258	0.00306814	16	4.90736e-05	12.4086	9.41348e-06	310	tt4172430	2016-01-15	R	2 hr 24 min	7.3	109488	5	2	0	5	0	1	0	1	1	1	1	0	0	0	0	0	0	0	0	0	0	0	0	0	2.39 : 1	15;	Color	Malta; Morocco; USA	Michael Bay	Attard, Malta	Action; Drama; History; Thriller; War	English; Arabic
13 Hours	9	0	172	0	-0.477419	-0.00393711	0	0	0.227929	1.55009e-05	310	tt4172430	2016-01-15	R	2 hr 24 min	7.3	109488	5	2	0	5	0	1	0	1	1	1	1	0	0	0	0	0	0	0	0	0	0	0	0	0	2.39 : 1	15;	Color	Malta; Morocco; USA	Michael Bay	Attard, Malta	Action; Drama; History; Thriller; War	English; Arabic
13 Hours	8	0	104	0	-0.477419	-0.00393711	0	0	0.227929	1.55009e-05	310	tt4172430	2016-01-15	R	2 hr 24 min	7.3	109488	5	2	0	5	0	1	0	1	1	1	1	0	0	0	0	0	0	0	0	0	0	0	0	0	2.39 : 1	15;	Color	Malta; Morocco; USA	Michael Bay	Attard, Malta	Action; Drama; History; Thriller; War	English; Arabic
13 Hours	2	0	146	0	-0.477419	-0.00393711	0	0	0.227929	1.55009e-05	310	tt4172430	2016-01-15	R	2 hr 24 min	7.3	109488	5	2	0	5	0	1	0	1	1	1	1	0	0	0	0	0	0	0	0	0	0	0	0	0	2.39 : 1	15;	Color	Malta; Morocco; USA	Michael Bay	Attard, Malta	Action; Drama; History; Thriller; War	English; Arabic
13 Hours	3	0	73	0	-0.477419	-0.00393711	0	0	0.227929	1.55009e-05	310	tt4172430	2016-01-15	R	2 hr 24 min	7.3	109488	5	2	0	5	0	1	0	1	1	1	1	0	0	0	0	0	0	0	0	0	0	0	0	0	2.39 : 1	15;	Color	Malta; Morocco; USA	Michael Bay	Attard, Malta	Action; Drama; History; Thriller; War	English; Arabic
13 Hours	9	3	350	0.00857143	2.52258	0.00463431	9	7.34694e-05	6.36341	2.14769e-05	310	tt4172430	2016-01-15	R	2 hr 24 min	7.3	109488	5	2	0	5	0	1	0	1	1	1	1	0	0	0	0	0	0	0	0	0	0	0	0	0	2.39 : 1	15;	Color	Malta; Morocco; USA	Michael Bay	Attard, Malta	Action; Drama; History; Thriller; War	English; Arabic
13 Hours	9	0	104	0	-0.477419	-0.00393711	0	0	0.227929	1.55009e-05	310	tt4172430	2016-01-15	R	2 hr 24 min	7.3	109488	5	2	0	5	0	1	0	1	1	1	1	0	0	0	0	0	0	0	0	0	0	0	0	0	2.39 : 1	15;	Color	Malta; Morocco; USA	Michael Bay	Attard, Malta	Action; Drama; History; Thriller; War	English; Arabic
13 Hours	9	0	125	0	-0.477419	-0.00393711	0	0	0.227929	1.55009e-05	310	tt4172430	2016-01-15	R	2 hr 24 min	7.3	109488	5	2	0	5	0	1	0	1	1	1	1	0	0	0	0	0	0	0	0	0	0	0	0	0	2.39 : 1	15;	Color	Malta; Morocco; USA	Michael Bay	Attard, Malta	Action; Drama; History; Thriller; War	English; Arabic
13 Hours	8	0	101	0	-0.477419	-0.00393711	0	0	0.227929	1.55009e-05	310	tt4172430	2016-01-15	R	2 hr 24 min	7.3	109488	5	2	0	5	0	1	0	1	1	1	1	0	0	0	0	0	0	0	0	0	0	0	0	0	2.39 : 1	15;	Color	Malta; Morocco; USA	Michael Bay	Attard, Malta	Action; Drama; History; Thriller; War	English; Arabic
13 Hours	8	0	11	0	-0.477419	-0.00393711	0	0	0.227929	1.55009e-05	310	tt4172430	2016-01-15	R	2 hr 24 min	7.3	109488	5	2	0	5	0	1	0	1	1	1	1	0	0	0	0	0	0	0	0	0	0	0	0	0	2.39 : 1	15;	Color	Malta; Morocco; USA	Michael Bay	Attard, Malta	Action; Drama; History; Thriller; War	English; Arabic
13 Hours	9	2	72	0.0277778	1.52258	0.0238407	4	0.000771605	2.31825	0.000568377	310	tt4172430	2016-01-15	R	2 hr 24 min	7.3	109488	5	2	0	5	0	1	0	1	1	1	1	0	0	0	0	0	0	0	0	0	0	0	0	0	2.39 : 1	15;	Color	Malta; Morocco; USA	Michael Bay	Attard, Malta	Action; Drama; History; Thriller; War	English; Arabic
13 Hours	10	1	67	0.0149254	0.522581	0.0109883	1	0.000222767	0.273091	0.000120742	310	tt4172430	2016-01-15	R	2 hr 24 min	7.3	109488	5	2	0	5	0	1	0	1	1	1	1	0	0	0	0	0	0	0	0	0	0	0	0	0	2.39 : 1	15;	Color	Malta; Morocco; USA	Michael Bay	Attard, Malta	Action; Drama; History; Thriller; War	English; Arabic
13 Hours	4	0	84	0	-0.477419	-0.00393711	0	0	0.227929	1.55009e-05	310	tt4172430	2016-01-15	R	2 hr 24 min	7.3	109488	5	2	0	5	0	1	0	1	1	1	1	0	0	0	0	0	0	0	0	0	0	0	0	0	2.39 : 1	15;	Color	Malta; Morocco; USA	Michael Bay	Attard, Malta	Action; Drama; History; Thriller; War	English; Arabic
13 Hours	8	0	143	0	-0.477419	-0.00393711	0	0	0.227929	1.55009e-05	310	tt4172430	2016-01-15	R	2 hr 24 min	7.3	109488	5	2	0	5	0	1	0	1	1	1	1	0	0	0	0	0	0	0	0	0	0	0	0	0	2.39 : 1	15;	Color	Malta; Morocco; USA	Michael Bay	Attard, Malta	Action; Drama; History; Thriller; War	English; Arabic
13 Hours	8	1	194	0.00515464	0.522581	0.00121753	1	2.65703e-05	0.273091	1.48237e-06	310	tt4172430	2016-01-15	R	2 hr 24 min	7.3	109488	5	2	0	5	0	1	0	1	1	1	1	0	0	0	0	0	0	0	0	0	0	0	0	0	2.39 : 1	15;	Color	Malta; Morocco; USA	Michael Bay	Attard, Malta	Action; Drama; History; Thriller; War	English; Arabic
13 Hours	8	0	122	0	-0.477419	-0.00393711	0	0	0.227929	1.55009e-05	310	tt4172430	2016-01-15	R	2 hr 24 min	7.3	109488	5	2	0	5	0	1	0	1	1	1	1	0	0	0	0	0	0	0	0	0	0	0	0	0	2.39 : 1	15;	Color	Malta; Morocco; USA	Michael Bay	Attard, Malta	Action; Drama; History; Thriller; War	English; Arabic
13 Hours	9	1	112	0.00892857	0.522581	0.00499146	1	7.97194e-05	0.273091	2.49146e-05	310	tt4172430	2016-01-15	R	2 hr 24 min	7.3	109488	5	2	0	5	0	1	0	1	1	1	1	0	0	0	0	0	0	0	0	0	0	0	0	0	2.39 : 1	15;	Color	Malta; Morocco; USA	Michael Bay	Attard, Malta	Action; Drama; History; Thriller; War	English; Arabic
13 Hours	10	0	60	0	-0.477419	-0.00393711	0	0	0.227929	1.55009e-05	310	tt4172430	2016-01-15	R	2 hr 24 min	7.3	109488	5	2	0	5	0	1	0	1	1	1	1	0	0	0	0	0	0	0	0	0	0	0	0	0	2.39 : 1	15;	Color	Malta; Morocco; USA	Michael Bay	Attard, Malta	Action; Drama; History; Thriller; War	English; Arabic
13 Hours	9	0	63	0	-0.477419	-0.00393711	0	0	0.227929	1.55009e-05	310	tt4172430	2016-01-15	R	2 hr 24 min	7.3	109488	5	2	0	5	0	1	0	1	1	1	1	0	0	0	0	0	0	0	0	0	0	0	0	0	2.39 : 1	15;	Color	Malta; Morocco; USA	Michael Bay	Attard, Malta	Action; Drama; History; Thriller; War	English; Arabic
13 Hours	8	0	105	0	-0.477419	-0.00393711	0	0	0.227929	1.55009e-05	310	tt4172430	2016-01-15	R	2 hr 24 min	7.3	109488	5	2	0	5	0	1	0	1	1	1	1	0	0	0	0	0	0	0	0	0	0	0	0	0	2.39 : 1	15;	Color	Malta; Morocco; USA	Michael Bay	Attard, Malta	Action; Drama; History; Thriller; War	English; Arabic
13 Hours	9	0	68	0	-0.477419	-0.00393711	0	0	0.227929	1.55009e-05	310	tt4172430	2016-01-15	R	2 hr 24 min	7.3	109488	5	2	0	5	0	1	0	1	1	1	1	0	0	0	0	0	0	0	0	0	0	0	0	0	2.39 : 1	15;	Color	Malta; Morocco; USA	Michael Bay	Attard, Malta	Action; Drama; History; Thriller; War	English; Arabic
13 Hours	10	1	66	0.0151515	0.522581	0.0112144	1	0.000229568	0.273091	0.000125763	310	tt4172430	2016-01-15	R	2 hr 24 min	7.3	109488	5	2	0	5	0	1	0	1	1	1	1	0	0	0	0	0	0	0	0	0	0	0	0	0	2.39 : 1	15;	Color	Malta; Morocco; USA	Michael Bay	Attard, Malta	Action; Drama; History; Thriller; War	English; Arabic
13 Hours	9	0	137	0	-0.477419	-0.00393711	0	0	0.227929	1.55009e-05	310	tt4172430	2016-01-15	R	2 hr 24 min	7.3	109488	5	2	0	5	0	1	0	1	1	1	1	0	0	0	0	0	0	0	0	0	0	0	0	0	2.39 : 1	15;	Color	Malta; Morocco; USA	Michael Bay	Attard, Malta	Action; Drama; History; Thriller; War	English; Arabic
13 Hours	9	1	518	0.0019305	0.522581	-0.00200661	1	3.72684e-06	0.273091	4.02649e-06	310	tt4172430	2016-01-15	R	2 hr 24 min	7.3	109488	5	2	0	5	0	1	0	1	1	1	1	0	0	0	0	0	0	0	0	0	0	0	0	0	2.39 : 1	15;	Color	Malta; Morocco; USA	Michael Bay	Attard, Malta	Action; Drama; History; Thriller; War	English; Arabic
13 Hours	10	1	91	0.010989	0.522581	0.0070519	1	0.000120758	0.273091	4.97292e-05	310	tt4172430	2016-01-15	R	2 hr 24 min	7.3	109488	5	2	0	5	0	1	0	1	1	1	1	0	0	0	0	0	0	0	0	0	0	0	0	0	2.39 : 1	15;	Color	Malta; Morocco; USA	Michael Bay	Attard, Malta	Action; Drama; History; Thriller; War	English; Arabic
13 Hours	2	0	65	0	-0.477419	-0.00393711	0	0	0.227929	1.55009e-05	310	tt4172430	2016-01-15	R	2 hr 24 min	7.3	109488	5	2	0	5	0	1	0	1	1	1	1	0	0	0	0	0	0	0	0	0	0	0	0	0	2.39 : 1	15;	Color	Malta; Morocco; USA	Michael Bay	Attard, Malta	Action; Drama; History; Thriller; War	English; Arabic
13 Hours	2	0	280	0	-0.477419	-0.00393711	0	0	0.227929	1.55009e-05	310	tt4172430	2016-01-15	R	2 hr 24 min	7.3	109488	5	2	0	5	0	1	0	1	1	1	1	0	0	0	0	0	0	0	0	0	0	0	0	0	2.39 : 1	15;	Color	Malta; Morocco; USA	Michael Bay	Attard, Malta	Action; Drama; History; Thriller; War	English; Arabic
13 Hours	9	1	162	0.00617284	0.522581	0.00223573	1	3.81039e-05	0.273091	4.99847e-06	310	tt4172430	2016-01-15	R	2 hr 24 min	7.3	109488	5	2	0	5	0	1	0	1	1	1	1	0	0	0	0	0	0	0	0	0	0	0	0	0	2.39 : 1	15;	Color	Malta; Morocco; USA	Michael Bay	Attard, Malta	Action; Drama; History; Thriller; War	English; Arabic
13 Hours	10	0	126	0	-0.477419	-0.00393711	0	0	0.227929	1.55009e-05	310	tt4172430	2016-01-15	R	2 hr 24 min	7.3	109488	5	2	0	5	0	1	0	1	1	1	1	0	0	0	0	0	0	0	0	0	0	0	0	0	2.39 : 1	15;	Color	Malta; Morocco; USA	Michael Bay	Attard, Malta	Action; Drama; History; Thriller; War	English; Arabic
13 Hours	5	0	82	0	-0.477419	-0.00393711	0	0	0.227929	1.55009e-05	310	tt4172430	2016-01-15	R	2 hr 24 min	7.3	109488	5	2	0	5	0	1	0	1	1	1	1	0	0	0	0	0	0	0	0	0	0	0	0	0	2.39 : 1	15;	Color	Malta; Morocco; USA	Michael Bay	Attard, Malta	Action; Drama; History; Thriller; War	English; Arabic
13 Hours	9	1	277	0.00361011	0.522581	-0.000327006	1	1.30329e-05	0.273091	1.06933e-07	310	tt4172430	2016-01-15	R	2 hr 24 min	7.3	109488	5	2	0	5	0	1	0	1	1	1	1	0	0	0	0	0	0	0	0	0	0	0	0	0	2.39 : 1	15;	Color	Malta; Morocco; USA	Michael Bay	Attard, Malta	Action; Drama; History; Thriller; War	English; Arabic
13 Hours	10	1	167	0.00598802	0.522581	0.00205091	1	3.58564e-05	0.273091	4.20623e-06	310	tt4172430	2016-01-15	R	2 hr 24 min	7.3	109488	5	2	0	5	0	1	0	1	1	1	1	0	0	0	0	0	0	0	0	0	0	0	0	0	2.39 : 1	15;	Color	Malta; Morocco; USA	Michael Bay	Attard, Malta	Action; Drama; History; Thriller; War	English; Arabic
13 Hours	9	0	61	0	-0.477419	-0.00393711	0	0	0.227929	1.55009e-05	310	tt4172430	2016-01-15	R	2 hr 24 min	7.3	109488	5	2	0	5	0	1	0	1	1	1	1	0	0	0	0	0	0	0	0	0	0	0	0	0	2.39 : 1	15;	Color	Malta; Morocco; USA	Michael Bay	Attard, Malta	Action; Drama; History; Thriller; War	English; Arabic
13 Hours	7	2	165	0.0121212	1.52258	0.0081841	4	0.000146924	2.31825	6.69795e-05	310	tt4172430	2016-01-15	R	2 hr 24 min	7.3	109488	5	2	0	5	0	1	0	1	1	1	1	0	0	0	0	0	0	0	0	0	0	0	0	0	2.39 : 1	15;	Color	Malta; Morocco; USA	Michael Bay	Attard, Malta	Action; Drama; History; Thriller; War	English; Arabic
13 Hours	9	0	99	0	-0.477419	-0.00393711	0	0	0.227929	1.55009e-05	310	tt4172430	2016-01-15	R	2 hr 24 min	7.3	109488	5	2	0	5	0	1	0	1	1	1	1	0	0	0	0	0	0	0	0	0	0	0	0	0	2.39 : 1	15;	Color	Malta; Morocco; USA	Michael Bay	Attard, Malta	Action; Drama; History; Thriller; War	English; Arabic
13 Hours	8	0	70	0	-0.477419	-0.00393711	0	0	0.227929	1.55009e-05	310	tt4172430	2016-01-15	R	2 hr 24 min	7.3	109488	5	2	0	5	0	1	0	1	1	1	1	0	0	0	0	0	0	0	0	0	0	0	0	0	2.39 : 1	15;	Color	Malta; Morocco; USA	Michael Bay	Attard, Malta	Action; Drama; History; Thriller; War	English; Arabic
13 Hours	9	0	64	0	-0.477419	-0.00393711	0	0	0.227929	1.55009e-05	310	tt4172430	2016-01-15	R	2 hr 24 min	7.3	109488	5	2	0	5	0	1	0	1	1	1	1	0	0	0	0	0	0	0	0	0	0	0	0	0	2.39 : 1	15;	Color	Malta; Morocco; USA	Michael Bay	Attard, Malta	Action; Drama; History; Thriller; War	English; Arabic
13 Hours	8	2	212	0.00943396	1.52258	0.00549685	4	8.89996e-05	2.31825	3.02153e-05	310	tt4172430	2016-01-15	R	2 hr 24 min	7.3	109488	5	2	0	5	0	1	0	1	1	1	1	0	0	0	0	0	0	0	0	0	0	0	0	0	2.39 : 1	15;	Color	Malta; Morocco; USA	Michael Bay	Attard, Malta	Action; Drama; History; Thriller; War	English; Arabic
13 Hours	8	1	272	0.00367647	0.522581	-0.000260644	1	1.35164e-05	0.273091	6.7935e-08	310	tt4172430	2016-01-15	R	2 hr 24 min	7.3	109488	5	2	0	5	0	1	0	1	1	1	1	0	0	0	0	0	0	0	0	0	0	0	0	0	2.39 : 1	15;	Color	Malta; Morocco; USA	Michael Bay	Attard, Malta	Action; Drama; History; Thriller; War	English; Arabic
13 Hours	9	0	69	0	-0.477419	-0.00393711	0	0	0.227929	1.55009e-05	310	tt4172430	2016-01-15	R	2 hr 24 min	7.3	109488	5	2	0	5	0	1	0	1	1	1	1	0	0	0	0	0	0	0	0	0	0	0	0	0	2.39 : 1	15;	Color	Malta; Morocco; USA	Michael Bay	Attard, Malta	Action; Drama; History; Thriller; War	English; Arabic
13 Hours	3	0	118	0	-0.477419	-0.00393711	0	0	0.227929	1.55009e-05	310	tt4172430	2016-01-15	R	2 hr 24 min	7.3	109488	5	2	0	5	0	1	0	1	1	1	1	0	0	0	0	0	0	0	0	0	0	0	0	0	2.39 : 1	15;	Color	Malta; Morocco; USA	Michael Bay	Attard, Malta	Action; Drama; History; Thriller; War	English; Arabic
13 Hours	10	0	194	0	-0.477419	-0.00393711	0	0	0.227929	1.55009e-05	310	tt4172430	2016-01-15	R	2 hr 24 min	7.3	109488	5	2	0	5	0	1	0	1	1	1	1	0	0	0	0	0	0	0	0	0	0	0	0	0	2.39 : 1	15;	Color	Malta; Morocco; USA	Michael Bay	Attard, Malta	Action; Drama; History; Thriller; War	English; Arabic
13 Hours	10	0	63	0	-0.477419	-0.00393711	0	0	0.227929	1.55009e-05	310	tt4172430	2016-01-15	R	2 hr 24 min	7.3	109488	5	2	0	5	0	1	0	1	1	1	1	0	0	0	0	0	0	0	0	0	0	0	0	0	2.39 : 1	15;	Color	Malta; Morocco; USA	Michael Bay	Attard, Malta	Action; Drama; History; Thriller; War	English; Arabic
13 Hours	9	0	81	0	-0.477419	-0.00393711	0	0	0.227929	1.55009e-05	310	tt4172430	2016-01-15	R	2 hr 24 min	7.3	109488	5	2	0	5	0	1	0	1	1	1	1	0	0	0	0	0	0	0	0	0	0	0	0	0	2.39 : 1	15;	Color	Malta; Morocco; USA	Michael Bay	Attard, Malta	Action; Drama; History; Thriller; War	English; Arabic
13 Hours	9	1	123	0.00813008	0.522581	0.00419297	1	6.60982e-05	0.273091	1.7581e-05	310	tt4172430	2016-01-15	R	2 hr 24 min	7.3	109488	5	2	0	5	0	1	0	1	1	1	1	0	0	0	0	0	0	0	0	0	0	0	0	0	2.39 : 1	15;	Color	Malta; Morocco; USA	Michael Bay	Attard, Malta	Action; Drama; History; Thriller; War	English; Arabic
13 Hours	9	0	232	0	-0.477419	-0.00393711	0	0	0.227929	1.55009e-05	310	tt4172430	2016-01-15	R	2 hr 24 min	7.3	109488	5	2	0	5	0	1	0	1	1	1	1	0	0	0	0	0	0	0	0	0	0	0	0	0	2.39 : 1	15;	Color	Malta; Morocco; USA	Michael Bay	Attard, Malta	Action; Drama; History; Thriller; War	English; Arabic
13 Hours	9	0	125	0	-0.477419	-0.00393711	0	0	0.227929	1.55009e-05	310	tt4172430	2016-01-15	R	2 hr 24 min	7.3	109488	5	2	0	5	0	1	0	1	1	1	1	0	0	0	0	0	0	0	0	0	0	0	0	0	2.39 : 1	15;	Color	Malta; Morocco; USA	Michael Bay	Attard, Malta	Action; Drama; History; Thriller; War	English; Arabic
13 Hours	7	1	74	0.0135135	0.522581	0.0095764	1	0.000182615	0.273091	9.17074e-05	310	tt4172430	2016-01-15	R	2 hr 24 min	7.3	109488	5	2	0	5	0	1	0	1	1	1	1	0	0	0	0	0	0	0	0	0	0	0	0	0	2.39 : 1	15;	Color	Malta; Morocco; USA	Michael Bay	Attard, Malta	Action; Drama; History; Thriller; War	English; Arabic
13 Hours	2	2	167	0.011976	1.52258	0.00803893	4	0.000143426	2.31825	6.46245e-05	310	tt4172430	2016-01-15	R	2 hr 24 min	7.3	109488	5	2	0	5	0	1	0	1	1	1	1	0	0	0	0	0	0	0	0	0	0	0	0	0	2.39 : 1	15;	Color	Malta; Morocco; USA	Michael Bay	Attard, Malta	Action; Drama; History; Thriller; War	English; Arabic
13 Hours	4	0	125	0	-0.477419	-0.00393711	0	0	0.227929	1.55009e-05	310	tt4172430	2016-01-15	R	2 hr 24 min	7.3	109488	5	2	0	5	0	1	0	1	1	1	1	0	0	0	0	0	0	0	0	0	0	0	0	0	2.39 : 1	15;	Color	Malta; Morocco; USA	Michael Bay	Attard, Malta	Action; Drama; History; Thriller; War	English; Arabic
13 Hours	2	1	69	0.0144928	0.522581	0.0105556	1	0.00021004	0.273091	0.000111422	310	tt4172430	2016-01-15	R	2 hr 24 min	7.3	109488	5	2	0	5	0	1	0	1	1	1	1	0	0	0	0	0	0	0	0	0	0	0	0	0	2.39 : 1	15;	Color	Malta; Morocco; USA	Michael Bay	Attard, Malta	Action; Drama; History; Thriller; War	English; Arabic
13 Hours	10	0	77	0	-0.477419	-0.00393711	0	0	0.227929	1.55009e-05	310	tt4172430	2016-01-15	R	2 hr 24 min	7.3	109488	5	2	0	5	0	1	0	1	1	1	1	0	0	0	0	0	0	0	0	0	0	0	0	0	2.39 : 1	15;	Color	Malta; Morocco; USA	Michael Bay	Attard, Malta	Action; Drama; History; Thriller; War	English; Arabic
13 Hours	5	1	245	0.00408163	0.522581	0.000144519	1	1.66597e-05	0.273091	2.08856e-08	310	tt4172430	2016-01-15	R	2 hr 24 min	7.3	109488	5	2	0	5	0	1	0	1	1	1	1	0	0	0	0	0	0	0	0	0	0	0	0	0	2.39 : 1	15;	Color	Malta; Morocco; USA	Michael Bay	Attard, Malta	Action; Drama; History; Thriller; War	English; Arabic
13 Hours	3	0	68	0	-0.477419	-0.00393711	0	0	0.227929	1.55009e-05	310	tt4172430	2016-01-15	R	2 hr 24 min	7.3	109488	5	2	0	5	0	1	0	1	1	1	1	0	0	0	0	0	0	0	0	0	0	0	0	0	2.39 : 1	15;	Color	Malta; Morocco; USA	Michael Bay	Attard, Malta	Action; Drama; History; Thriller; War	English; Arabic
13 Hours	7	1	185	0.00540541	0.522581	0.00146829	1	2.92184e-05	0.273091	2.15588e-06	310	tt4172430	2016-01-15	R	2 hr 24 min	7.3	109488	5	2	0	5	0	1	0	1	1	1	1	0	0	0	0	0	0	0	0	0	0	0	0	0	2.39 : 1	15;	Color	Malta; Morocco; USA	Michael Bay	Attard, Malta	Action; Drama; History; Thriller; War	English; Arabic
13 Hours	9	2	63	0.031746	1.52258	0.0278089	4	0.00100781	2.31825	0.000773336	310	tt4172430	2016-01-15	R	2 hr 24 min	7.3	109488	5	2	0	5	0	1	0	1	1	1	1	0	0	0	0	0	0	0	0	0	0	0	0	0	2.39 : 1	15;	Color	Malta; Morocco; USA	Michael Bay	Attard, Malta	Action; Drama; History; Thriller; War	English; Arabic
13 Hours	9	1	115	0.00869565	0.522581	0.00475854	1	7.56144e-05	0.273091	2.26437e-05	310	tt4172430	2016-01-15	R	2 hr 24 min	7.3	109488	5	2	0	5	0	1	0	1	1	1	1	0	0	0	0	0	0	0	0	0	0	0	0	0	2.39 : 1	15;	Color	Malta; Morocco; USA	Michael Bay	Attard, Malta	Action; Drama; History; Thriller; War	English; Arabic
13 Hours	4	0	116	0	-0.477419	-0.00393711	0	0	0.227929	1.55009e-05	310	tt4172430	2016-01-15	R	2 hr 24 min	7.3	109488	5	2	0	5	0	1	0	1	1	1	1	0	0	0	0	0	0	0	0	0	0	0	0	0	2.39 : 1	15;	Color	Malta; Morocco; USA	Michael Bay	Attard, Malta	Action; Drama; History; Thriller; War	English; Arabic
13 Hours	1	0	83	0	-0.477419	-0.00393711	0	0	0.227929	1.55009e-05	310	tt4172430	2016-01-15	R	2 hr 24 min	7.3	109488	5	2	0	5	0	1	0	1	1	1	1	0	0	0	0	0	0	0	0	0	0	0	0	0	2.39 : 1	15;	Color	Malta; Morocco; USA	Michael Bay	Attard, Malta	Action; Drama; History; Thriller; War	English; Arabic
13 Hours	10	0	377	0	-0.477419	-0.00393711	0	0	0.227929	1.55009e-05	310	tt4172430	2016-01-15	R	2 hr 24 min	7.3	109488	5	2	0	5	0	1	0	1	1	1	1	0	0	0	0	0	0	0	0	0	0	0	0	0	2.39 : 1	15;	Color	Malta; Morocco; USA	Michael Bay	Attard, Malta	Action; Drama; History; Thriller; War	English; Arabic
13 Hours	9	1	81	0.0123457	0.522581	0.00840856	1	0.000152416	0.273091	7.0704e-05	310	tt4172430	2016-01-15	R	2 hr 24 min	7.3	109488	5	2	0	5	0	1	0	1	1	1	1	0	0	0	0	0	0	0	0	0	0	0	0	0	2.39 : 1	15;	Color	Malta; Morocco; USA	Michael Bay	Attard, Malta	Action; Drama; History; Thriller; War	English; Arabic
13 Hours	7	0	134	0	-0.477419	-0.00393711	0	0	0.227929	1.55009e-05	310	tt4172430	2016-01-15	R	2 hr 24 min	7.3	109488	5	2	0	5	0	1	0	1	1	1	1	0	0	0	0	0	0	0	0	0	0	0	0	0	2.39 : 1	15;	Color	Malta; Morocco; USA	Michael Bay	Attard, Malta	Action; Drama; History; Thriller; War	English; Arabic
13 Hours	10	2	89	0.0224719	1.52258	0.0185348	4	0.000504987	2.31825	0.000343539	310	tt4172430	2016-01-15	R	2 hr 24 min	7.3	109488	5	2	0	5	0	1	0	1	1	1	1	0	0	0	0	0	0	0	0	0	0	0	0	0	2.39 : 1	15;	Color	Malta; Morocco; USA	Michael Bay	Attard, Malta	Action; Drama; History; Thriller; War	English; Arabic
13 Hours	9	0	96	0	-0.477419	-0.00393711	0	0	0.227929	1.55009e-05	310	tt4172430	2016-01-15	R	2 hr 24 min	7.3	109488	5	2	0	5	0	1	0	1	1	1	1	0	0	0	0	0	0	0	0	0	0	0	0	0	2.39 : 1	15;	Color	Malta; Morocco; USA	Michael Bay	Attard, Malta	Action; Drama; History; Thriller; War	English; Arabic
13 Hours	10	1	111	0.00900901	0.522581	0.00507189	1	8.11622e-05	0.273091	2.57241e-05	310	tt4172430	2016-01-15	R	2 hr 24 min	7.3	109488	5	2	0	5	0	1	0	1	1	1	1	0	0	0	0	0	0	0	0	0	0	0	0	0	2.39 : 1	15;	Color	Malta; Morocco; USA	Michael Bay	Attard, Malta	Action; Drama; History; Thriller; War	English; Arabic
13 Hours	9	0	75	0	-0.477419	-0.00393711	0	0	0.227929	1.55009e-05	310	tt4172430	2016-01-15	R	2 hr 24 min	7.3	109488	5	2	0	5	0	1	0	1	1	1	1	0	0	0	0	0	0	0	0	0	0	0	0	0	2.39 : 1	15;	Color	Malta; Morocco; USA	Michael Bay	Attard, Malta	Action; Drama; History; Thriller; War	English; Arabic
13 Hours	9	0	84	0	-0.477419	-0.00393711	0	0	0.227929	1.55009e-05	310	tt4172430	2016-01-15	R	2 hr 24 min	7.3	109488	5	2	0	5	0	1	0	1	1	1	1	0	0	0	0	0	0	0	0	0	0	0	0	0	2.39 : 1	15;	Color	Malta; Morocco; USA	Michael Bay	Attard, Malta	Action; Drama; History; Thriller; War	English; Arabic
13 Hours	4	0	73	0	-0.477419	-0.00393711	0	0	0.227929	1.55009e-05	310	tt4172430	2016-01-15	R	2 hr 24 min	7.3	109488	5	2	0	5	0	1	0	1	1	1	1	0	0	0	0	0	0	0	0	0	0	0	0	0	2.39 : 1	15;	Color	Malta; Morocco; USA	Michael Bay	Attard, Malta	Action; Drama; History; Thriller; War	English; Arabic
13 Hours	10	0	11	0	-0.477419	-0.00393711	0	0	0.227929	1.55009e-05	310	tt4172430	2016-01-15	R	2 hr 24 min	7.3	109488	5	2	0	5	0	1	0	1	1	1	1	0	0	0	0	0	0	0	0	0	0	0	0	0	2.39 : 1	15;	Color	Malta; Morocco; USA	Michael Bay	Attard, Malta	Action; Drama; History; Thriller; War	English; Arabic
13 Hours	10	0	27	0	-0.477419	-0.00393711	0	0	0.227929	1.55009e-05	310	tt4172430	2016-01-15	R	2 hr 24 min	7.3	109488	5	2	0	5	0	1	0	1	1	1	1	0	0	0	0	0	0	0	0	0	0	0	0	0	2.39 : 1	15;	Color	Malta; Morocco; USA	Michael Bay	Attard, Malta	Action; Drama; History; Thriller; War	English; Arabic
13 Hours	5	0	116	0	-0.477419	-0.00393711	0	0	0.227929	1.55009e-05	310	tt4172430	2016-01-15	R	2 hr 24 min	7.3	109488	5	2	0	5	0	1	0	1	1	1	1	0	0	0	0	0	0	0	0	0	0	0	0	0	2.39 : 1	15;	Color	Malta; Morocco; USA	Michael Bay	Attard, Malta	Action; Drama; History; Thriller; War	English; Arabic
13 Hours	7	0	55	0	-0.477419	-0.00393711	0	0	0.227929	1.55009e-05	310	tt4172430	2016-01-15	R	2 hr 24 min	7.3	109488	5	2	0	5	0	1	0	1	1	1	1	0	0	0	0	0	0	0	0	0	0	0	0	0	2.39 : 1	15;	Color	Malta; Morocco; USA	Michael Bay	Attard, Malta	Action; Drama; History; Thriller; War	English; Arabic
13 Hours	7	0	92	0	-0.477419	-0.00393711	0	0	0.227929	1.55009e-05	310	tt4172430	2016-01-15	R	2 hr 24 min	7.3	109488	5	2	0	5	0	1	0	1	1	1	1	0	0	0	0	0	0	0	0	0	0	0	0	0	2.39 : 1	15;	Color	Malta; Morocco; USA	Michael Bay	Attard, Malta	Action; Drama; History; Thriller; War	English; Arabic
13 Hours	5	1	194	0.00515464	0.522581	0.00121753	1	2.65703e-05	0.273091	1.48237e-06	310	tt4172430	2016-01-15	R	2 hr 24 min	7.3	109488	5	2	0	5	0	1	0	1	1	1	1	0	0	0	0	0	0	0	0	0	0	0	0	0	2.39 : 1	15;	Color	Malta; Morocco; USA	Michael Bay	Attard, Malta	Action; Drama; History; Thriller; War	English; Arabic
13 Hours	9	1	246	0.00406504	0.522581	0.000127927	1	1.65246e-05	0.273091	1.63652e-08	310	tt4172430	2016-01-15	R	2 hr 24 min	7.3	109488	5	2	0	5	0	1	0	1	1	1	1	0	0	0	0	0	0	0	0	0	0	0	0	0	2.39 : 1	15;	Color	Malta; Morocco; USA	Michael Bay	Attard, Malta	Action; Drama; History; Thriller; War	English; Arabic
13 Hours	4	1	374	0.0026738	0.522581	-0.00126332	1	7.14919e-06	0.273091	1.59597e-06	310	tt4172430	2016-01-15	R	2 hr 24 min	7.3	109488	5	2	0	5	0	1	0	1	1	1	1	0	0	0	0	0	0	0	0	0	0	0	0	0	2.39 : 1	15;	Color	Malta; Morocco; USA	Michael Bay	Attard, Malta	Action; Drama; History; Thriller; War	English; Arabic
13 Hours	7	0	61	0	-0.477419	-0.00393711	0	0	0.227929	1.55009e-05	310	tt4172430	2016-01-15	R	2 hr 24 min	7.3	109488	5	2	0	5	0	1	0	1	1	1	1	0	0	0	0	0	0	0	0	0	0	0	0	0	2.39 : 1	15;	Color	Malta; Morocco; USA	Michael Bay	Attard, Malta	Action; Drama; History; Thriller; War	English; Arabic
13 Hours	3	0	57	0	-0.477419	-0.00393711	0	0	0.227929	1.55009e-05	310	tt4172430	2016-01-15	R	2 hr 24 min	7.3	109488	5	2	0	5	0	1	0	1	1	1	1	0	0	0	0	0	0	0	0	0	0	0	0	0	2.39 : 1	15;	Color	Malta; Morocco; USA	Michael Bay	Attard, Malta	Action; Drama; History; Thriller; War	English; Arabic
13 Hours	7	0	90	0	-0.477419	-0.00393711	0	0	0.227929	1.55009e-05	310	tt4172430	2016-01-15	R	2 hr 24 min	7.3	109488	5	2	0	5	0	1	0	1	1	1	1	0	0	0	0	0	0	0	0	0	0	0	0	0	2.39 : 1	15;	Color	Malta; Morocco; USA	Michael Bay	Attard, Malta	Action; Drama; History; Thriller; War	English; Arabic
13 Hours	7	1	135	0.00740741	0.522581	0.00347029	1	5.48697e-05	0.273091	1.20429e-05	310	tt4172430	2016-01-15	R	2 hr 24 min	7.3	109488	5	2	0	5	0	1	0	1	1	1	1	0	0	0	0	0	0	0	0	0	0	0	0	0	2.39 : 1	15;	Color	Malta; Morocco; USA	Michael Bay	Attard, Malta	Action; Drama; History; Thriller; War	English; Arabic
13 Hours	6	0	83	0	-0.477419	-0.00393711	0	0	0.227929	1.55009e-05	310	tt4172430	2016-01-15	R	2 hr 24 min	7.3	109488	5	2	0	5	0	1	0	1	1	1	1	0	0	0	0	0	0	0	0	0	0	0	0	0	2.39 : 1	15;	Color	Malta; Morocco; USA	Michael Bay	Attard, Malta	Action; Drama; History; Thriller; War	English; Arabic
13 Hours	6	0	204	0	-0.477419	-0.00393711	0	0	0.227929	1.55009e-05	310	tt4172430	2016-01-15	R	2 hr 24 min	7.3	109488	5	2	0	5	0	1	0	1	1	1	1	0	0	0	0	0	0	0	0	0	0	0	0	0	2.39 : 1	15;	Color	Malta; Morocco; USA	Michael Bay	Attard, Malta	Action; Drama; History; Thriller; War	English; Arabic
13 Hours	3	2	71	0.028169	1.52258	0.0242319	4	0.000793493	2.31825	0.000587185	310	tt4172430	2016-01-15	R	2 hr 24 min	7.3	109488	5	2	0	5	0	1	0	1	1	1	1	0	0	0	0	0	0	0	0	0	0	0	0	0	2.39 : 1	15;	Color	Malta; Morocco; USA	Michael Bay	Attard, Malta	Action; Drama; History; Thriller; War	English; Arabic
13 Hours	10	0	183	0	-0.477419	-0.00393711	0	0	0.227929	1.55009e-05	310	tt4172430	2016-01-15	R	2 hr 24 min	7.3	109488	5	2	0	5	0	1	0	1	1	1	1	0	0	0	0	0	0	0	0	0	0	0	0	0	2.39 : 1	15;	Color	Malta; Morocco; USA	Michael Bay	Attard, Malta	Action; Drama; History; Thriller; War	English; Arabic
13 Hours	9	0	114	0	-0.477419	-0.00393711	0	0	0.227929	1.55009e-05	310	tt4172430	2016-01-15	R	2 hr 24 min	7.3	109488	5	2	0	5	0	1	0	1	1	1	1	0	0	0	0	0	0	0	0	0	0	0	0	0	2.39 : 1	15;	Color	Malta; Morocco; USA	Michael Bay	Attard, Malta	Action; Drama; History; Thriller; War	English; Arabic
13 Hours	10	0	54	0	-0.477419	-0.00393711	0	0	0.227929	1.55009e-05	310	tt4172430	2016-01-15	R	2 hr 24 min	7.3	109488	5	2	0	5	0	1	0	1	1	1	1	0	0	0	0	0	0	0	0	0	0	0	0	0	2.39 : 1	15;	Color	Malta; Morocco; USA	Michael Bay	Attard, Malta	Action; Drama; History; Thriller; War	English; Arabic
13 Hours	5	0	243	0	-0.477419	-0.00393711	0	0	0.227929	1.55009e-05	310	tt4172430	2016-01-15	R	2 hr 24 min	7.3	109488	5	2	0	5	0	1	0	1	1	1	1	0	0	0	0	0	0	0	0	0	0	0	0	0	2.39 : 1	15;	Color	Malta; Morocco; USA	Michael Bay	Attard, Malta	Action; Drama; History; Thriller; War	English; Arabic
13 Hours	5	2	208	0.00961538	1.52258	0.00567827	4	9.24556e-05	2.31825	3.22428e-05	310	tt4172430	2016-01-15	R	2 hr 24 min	7.3	109488	5	2	0	5	0	1	0	1	1	1	1	0	0	0	0	0	0	0	0	0	0	0	0	0	2.39 : 1	15;	Color	Malta; Morocco; USA	Michael Bay	Attard, Malta	Action; Drama; History; Thriller; War	English; Arabic
13 Hours	10	0	110	0	-0.477419	-0.00393711	0	0	0.227929	1.55009e-05	310	tt4172430	2016-01-15	R	2 hr 24 min	7.3	109488	5	2	0	5	0	1	0	1	1	1	1	0	0	0	0	0	0	0	0	0	0	0	0	0	2.39 : 1	15;	Color	Malta; Morocco; USA	Michael Bay	Attard, Malta	Action; Drama; History; Thriller; War	English; Arabic
13 Hours	6	2	423	0.00472813	1.52258	0.000791018	4	2.23552e-05	2.31825	6.2571e-07	310	tt4172430	2016-01-15	R	2 hr 24 min	7.3	109488	5	2	0	5	0	1	0	1	1	1	1	0	0	0	0	0	0	0	0	0	0	0	0	0	2.39 : 1	15;	Color	Malta; Morocco; USA	Michael Bay	Attard, Malta	Action; Drama; History; Thriller; War	English; Arabic
13 Hours	4	1	202	0.0049505	0.522581	0.00101338	1	2.45074e-05	0.273091	1.02694e-06	310	tt4172430	2016-01-15	R	2 hr 24 min	7.3	109488	5	2	0	5	0	1	0	1	1	1	1	0	0	0	0	0	0	0	0	0	0	0	0	0	2.39 : 1	15;	Color	Malta; Morocco; USA	Michael Bay	Attard, Malta	Action; Drama; History; Thriller; War	English; Arabic
13 Hours	5	0	79	0	-0.477419	-0.00393711	0	0	0.227929	1.55009e-05	310	tt4172430	2016-01-15	R	2 hr 24 min	7.3	109488	5	2	0	5	0	1	0	1	1	1	1	0	0	0	0	0	0	0	0	0	0	0	0	0	2.39 : 1	15;	Color	Malta; Morocco; USA	Michael Bay	Attard, Malta	Action; Drama; History; Thriller; War	English; Arabic
13 Hours	5	1	316	0.00316456	0.522581	-0.000772557	1	1.00144e-05	0.273091	5.96845e-07	310	tt4172430	2016-01-15	R	2 hr 24 min	7.3	109488	5	2	0	5	0	1	0	1	1	1	1	0	0	0	0	0	0	0	0	0	0	0	0	0	2.39 : 1	15;	Color	Malta; Morocco; USA	Michael Bay	Attard, Malta	Action; Drama; History; Thriller; War	English; Arabic
13 Hours	8	3	291	0.0103093	2.52258	0.00637216	9	0.000106281	6.36341	4.06045e-05	310	tt4172430	2016-01-15	R	2 hr 24 min	7.3	109488	5	2	0	5	0	1	0	1	1	1	1	0	0	0	0	0	0	0	0	0	0	0	0	0	2.39 : 1	15;	Color	Malta; Morocco; USA	Michael Bay	Attard, Malta	Action; Drama; History; Thriller; War	English; Arabic
13 Hours	10	0	146	0	-0.477419	-0.00393711	0	0	0.227929	1.55009e-05	310	tt4172430	2016-01-15	R	2 hr 24 min	7.3	109488	5	2	0	5	0	1	0	1	1	1	1	0	0	0	0	0	0	0	0	0	0	0	0	0	2.39 : 1	15;	Color	Malta; Morocco; USA	Michael Bay	Attard, Malta	Action; Drama; History; Thriller; War	English; Arabic
13 Hours	1	0	21	0	-0.477419	-0.00393711	0	0	0.227929	1.55009e-05	310	tt4172430	2016-01-15	R	2 hr 24 min	7.3	109488	5	2	0	5	0	1	0	1	1	1	1	0	0	0	0	0	0	0	0	0	0	0	0	0	2.39 : 1	15;	Color	Malta; Morocco; USA	Michael Bay	Attard, Malta	Action; Drama; History; Thriller; War	English; Arabic
13 Hours	10	0	39	0	-0.477419	-0.00393711	0	0	0.227929	1.55009e-05	310	tt4172430	2016-01-15	R	2 hr 24 min	7.3	109488	5	2	0	5	0	1	0	1	1	1	1	0	0	0	0	0	0	0	0	0	0	0	0	0	2.39 : 1	15;	Color	Malta; Morocco; USA	Michael Bay	Attard, Malta	Action; Drama; History; Thriller; War	English; Arabic
13 Hours	1	0	218	0	-0.477419	-0.00393711	0	0	0.227929	1.55009e-05	310	tt4172430	2016-01-15	R	2 hr 24 min	7.3	109488	5	2	0	5	0	1	0	1	1	1	1	0	0	0	0	0	0	0	0	0	0	0	0	0	2.39 : 1	15;	Color	Malta; Morocco; USA	Michael Bay	Attard, Malta	Action; Drama; History; Thriller; War	English; Arabic
13 Hours	5	1	372	0.00268817	0.522581	-0.00124894	1	7.22627e-06	0.273091	1.55986e-06	310	tt4172430	2016-01-15	R	2 hr 24 min	7.3	109488	5	2	0	5	0	1	0	1	1	1	1	0	0	0	0	0	0	0	0	0	0	0	0	0	2.39 : 1	15;	Color	Malta; Morocco; USA	Michael Bay	Attard, Malta	Action; Drama; History; Thriller; War	English; Arabic
13 Hours	2	0	23	0	-0.477419	-0.00393711	0	0	0.227929	1.55009e-05	310	tt4172430	2016-01-15	R	2 hr 24 min	7.3	109488	5	2	0	5	0	1	0	1	1	1	1	0	0	0	0	0	0	0	0	0	0	0	0	0	2.39 : 1	15;	Color	Malta; Morocco; USA	Michael Bay	Attard, Malta	Action; Drama; History; Thriller; War	English; Arabic
13 Hours	3	0	33	0	-0.477419	-0.00393711	0	0	0.227929	1.55009e-05	310	tt4172430	2016-01-15	R	2 hr 24 min	7.3	109488	5	2	0	5	0	1	0	1	1	1	1	0	0	0	0	0	0	0	0	0	0	0	0	0	2.39 : 1	15;	Color	Malta; Morocco; USA	Michael Bay	Attard, Malta	Action; Drama; History; Thriller; War	English; Arabic
13 Hours	5	0	120	0	-0.477419	-0.00393711	0	0	0.227929	1.55009e-05	310	tt4172430	2016-01-15	R	2 hr 24 min	7.3	109488	5	2	0	5	0	1	0	1	1	1	1	0	0	0	0	0	0	0	0	0	0	0	0	0	2.39 : 1	15;	Color	Malta; Morocco; USA	Michael Bay	Attard, Malta	Action; Drama; History; Thriller; War	English; Arabic
13 Hours	10	1	90	0.0111111	0.522581	0.007174	1	0.000123457	0.273091	5.14662e-05	310	tt4172430	2016-01-15	R	2 hr 24 min	7.3	109488	5	2	0	5	0	1	0	1	1	1	1	0	0	0	0	0	0	0	0	0	0	0	0	0	2.39 : 1	15;	Color	Malta; Morocco; USA	Michael Bay	Attard, Malta	Action; Drama; History; Thriller; War	English; Arabic
13 Hours	10	0	190	0	-0.477419	-0.00393711	0	0	0.227929	1.55009e-05	310	tt4172430	2016-01-15	R	2 hr 24 min	7.3	109488	5	2	0	5	0	1	0	1	1	1	1	0	0	0	0	0	0	0	0	0	0	0	0	0	2.39 : 1	15;	Color	Malta; Morocco; USA	Michael Bay	Attard, Malta	Action; Drama; History; Thriller; War	English; Arabic
13 Hours	8	0	38	0	-0.477419	-0.00393711	0	0	0.227929	1.55009e-05	310	tt4172430	2016-01-15	R	2 hr 24 min	7.3	109488	5	2	0	5	0	1	0	1	1	1	1	0	0	0	0	0	0	0	0	0	0	0	0	0	2.39 : 1	15;	Color	Malta; Morocco; USA	Michael Bay	Attard, Malta	Action; Drama; History; Thriller; War	English; Arabic
13 Hours	9	0	151	0	-0.477419	-0.00393711	0	0	0.227929	1.55009e-05	310	tt4172430	2016-01-15	R	2 hr 24 min	7.3	109488	5	2	0	5	0	1	0	1	1	1	1	0	0	0	0	0	0	0	0	0	0	0	0	0	2.39 : 1	15;	Color	Malta; Morocco; USA	Michael Bay	Attard, Malta	Action; Drama; History; Thriller; War	English; Arabic
13 Hours	10	0	13	0	-0.477419	-0.00393711	0	0	0.227929	1.55009e-05	310	tt4172430	2016-01-15	R	2 hr 24 min	7.3	109488	5	2	0	5	0	1	0	1	1	1	1	0	0	0	0	0	0	0	0	0	0	0	0	0	2.39 : 1	15;	Color	Malta; Morocco; USA	Michael Bay	Attard, Malta	Action; Drama; History; Thriller; War	English; Arabic
13 Hours	10	0	49	0	-0.477419	-0.00393711	0	0	0.227929	1.55009e-05	310	tt4172430	2016-01-15	R	2 hr 24 min	7.3	109488	5	2	0	5	0	1	0	1	1	1	1	0	0	0	0	0	0	0	0	0	0	0	0	0	2.39 : 1	15;	Color	Malta; Morocco; USA	Michael Bay	Attard, Malta	Action; Drama; History; Thriller; War	English; Arabic
13 Hours	9	1	18	0.0555556	0.522581	0.0516184	1	0.00308642	0.273091	0.00266446	310	tt4172430	2016-01-15	R	2 hr 24 min	7.3	109488	5	2	0	5	0	1	0	1	1	1	1	0	0	0	0	0	0	0	0	0	0	0	0	0	2.39 : 1	15;	Color	Malta; Morocco; USA	Michael Bay	Attard, Malta	Action; Drama; History; Thriller; War	English; Arabic
13 Hours	8	0	20	0	-0.477419	-0.00393711	0	0	0.227929	1.55009e-05	310	tt4172430	2016-01-15	R	2 hr 24 min	7.3	109488	5	2	0	5	0	1	0	1	1	1	1	0	0	0	0	0	0	0	0	0	0	0	0	0	2.39 : 1	15;	Color	Malta; Morocco; USA	Michael Bay	Attard, Malta	Action; Drama; History; Thriller; War	English; Arabic
13 Hours	10	0	18	0	-0.477419	-0.00393711	0	0	0.227929	1.55009e-05	310	tt4172430	2016-01-15	R	2 hr 24 min	7.3	109488	5	2	0	5	0	1	0	1	1	1	1	0	0	0	0	0	0	0	0	0	0	0	0	0	2.39 : 1	15;	Color	Malta; Morocco; USA	Michael Bay	Attard, Malta	Action; Drama; History; Thriller; War	English; Arabic
13 Hours	6	0	68	0	-0.477419	-0.00393711	0	0	0.227929	1.55009e-05	310	tt4172430	2016-01-15	R	2 hr 24 min	7.3	109488	5	2	0	5	0	1	0	1	1	1	1	0	0	0	0	0	0	0	0	0	0	0	0	0	2.39 : 1	15;	Color	Malta; Morocco; USA	Michael Bay	Attard, Malta	Action; Drama; History; Thriller; War	English; Arabic
13 Hours	7	1	146	0.00684932	0.522581	0.0029122	1	4.69131e-05	0.273091	8.48091e-06	310	tt4172430	2016-01-15	R	2 hr 24 min	7.3	109488	5	2	0	5	0	1	0	1	1	1	1	0	0	0	0	0	0	0	0	0	0	0	0	0	2.39 : 1	15;	Color	Malta; Morocco; USA	Michael Bay	Attard, Malta	Action; Drama; History; Thriller; War	English; Arabic
13 Hours	4	0	190	0	-0.477419	-0.00393711	0	0	0.227929	1.55009e-05	310	tt4172430	2016-01-15	R	2 hr 24 min	7.3	109488	5	2	0	5	0	1	0	1	1	1	1	0	0	0	0	0	0	0	0	0	0	0	0	0	2.39 : 1	15;	Color	Malta; Morocco; USA	Michael Bay	Attard, Malta	Action; Drama; History; Thriller; War	English; Arabic
13 Hours	10	0	146	0	-0.477419	-0.00393711	0	0	0.227929	1.55009e-05	310	tt4172430	2016-01-15	R	2 hr 24 min	7.3	109488	5	2	0	5	0	1	0	1	1	1	1	0	0	0	0	0	0	0	0	0	0	0	0	0	2.39 : 1	15;	Color	Malta; Morocco; USA	Michael Bay	Attard, Malta	Action; Drama; History; Thriller; War	English; Arabic
13 Hours	7	1	198	0.00505051	0.522581	0.00111339	1	2.55076e-05	0.273091	1.23964e-06	310	tt4172430	2016-01-15	R	2 hr 24 min	7.3	109488	5	2	0	5	0	1	0	1	1	1	1	0	0	0	0	0	0	0	0	0	0	0	0	0	2.39 : 1	15;	Color	Malta; Morocco; USA	Michael Bay	Attard, Malta	Action; Drama; History; Thriller; War	English; Arabic
13 Hours	6	0	77	0	-0.477419	-0.00393711	0	0	0.227929	1.55009e-05	310	tt4172430	2016-01-15	R	2 hr 24 min	7.3	109488	5	2	0	5	0	1	0	1	1	1	1	0	0	0	0	0	0	0	0	0	0	0	0	0	2.39 : 1	15;	Color	Malta; Morocco; USA	Michael Bay	Attard, Malta	Action; Drama; History; Thriller; War	English; Arabic
13 Hours	10	0	53	0	-0.477419	-0.00393711	0	0	0.227929	1.55009e-05	310	tt4172430	2016-01-15	R	2 hr 24 min	7.3	109488	5	2	0	5	0	1	0	1	1	1	1	0	0	0	0	0	0	0	0	0	0	0	0	0	2.39 : 1	15;	Color	Malta; Morocco; USA	Michael Bay	Attard, Malta	Action; Drama; History; Thriller; War	English; Arabic
13 Hours	7	3	288	0.0104167	2.52258	0.00647955	9	0.000108507	6.36341	4.19846e-05	310	tt4172430	2016-01-15	R	2 hr 24 min	7.3	109488	5	2	0	5	0	1	0	1	1	1	1	0	0	0	0	0	0	0	0	0	0	0	0	0	2.39 : 1	15;	Color	Malta; Morocco; USA	Michael Bay	Attard, Malta	Action; Drama; History; Thriller; War	English; Arabic
13 Hours	10	0	84	0	-0.477419	-0.00393711	0	0	0.227929	1.55009e-05	310	tt4172430	2016-01-15	R	2 hr 24 min	7.3	109488	5	2	0	5	0	1	0	1	1	1	1	0	0	0	0	0	0	0	0	0	0	0	0	0	2.39 : 1	15;	Color	Malta; Morocco; USA	Michael Bay	Attard, Malta	Action; Drama; History; Thriller; War	English; Arabic
13 Hours	6	2	485	0.00412371	1.52258	0.000186597	4	1.7005e-05	2.31825	3.48185e-08	310	tt4172430	2016-01-15	R	2 hr 24 min	7.3	109488	5	2	0	5	0	1	0	1	1	1	1	0	0	0	0	0	0	0	0	0	0	0	0	0	2.39 : 1	15;	Color	Malta; Morocco; USA	Michael Bay	Attard, Malta	Action; Drama; History; Thriller; War	English; Arabic
13 Hours	10	0	70	0	-0.477419	-0.00393711	0	0	0.227929	1.55009e-05	310	tt4172430	2016-01-15	R	2 hr 24 min	7.3	109488	5	2	0	5	0	1	0	1	1	1	1	0	0	0	0	0	0	0	0	0	0	0	0	0	2.39 : 1	15;	Color	Malta; Morocco; USA	Michael Bay	Attard, Malta	Action; Drama; History; Thriller; War	English; Arabic
13 Hours	5	0	23	0	-0.477419	-0.00393711	0	0	0.227929	1.55009e-05	310	tt4172430	2016-01-15	R	2 hr 24 min	7.3	109488	5	2	0	5	0	1	0	1	1	1	1	0	0	0	0	0	0	0	0	0	0	0	0	0	2.39 : 1	15;	Color	Malta; Morocco; USA	Michael Bay	Attard, Malta	Action; Drama; History; Thriller; War	English; Arabic
13 Hours	5	1	182	0.00549451	0.522581	0.00155739	1	3.01896e-05	0.273091	2.42547e-06	310	tt4172430	2016-01-15	R	2 hr 24 min	7.3	109488	5	2	0	5	0	1	0	1	1	1	1	0	0	0	0	0	0	0	0	0	0	0	0	0	2.39 : 1	15;	Color	Malta; Morocco; USA	Michael Bay	Attard, Malta	Action; Drama; History; Thriller; War	English; Arabic
13 Hours	5	0	77	0	-0.477419	-0.00393711	0	0	0.227929	1.55009e-05	310	tt4172430	2016-01-15	R	2 hr 24 min	7.3	109488	5	2	0	5	0	1	0	1	1	1	1	0	0	0	0	0	0	0	0	0	0	0	0	0	2.39 : 1	15;	Color	Malta; Morocco; USA	Michael Bay	Attard, Malta	Action; Drama; History; Thriller; War	English; Arabic
13 Hours	9	0	172	0	-0.477419	-0.00393711	0	0	0.227929	1.55009e-05	310	tt4172430	2016-01-15	R	2 hr 24 min	7.3	109488	5	2	0	5	0	1	0	1	1	1	1	0	0	0	0	0	0	0	0	0	0	0	0	0	2.39 : 1	15;	Color	Malta; Morocco; USA	Michael Bay	Attard, Malta	Action; Drama; History; Thriller; War	English; Arabic
13 Hours	7	1	163	0.00613497	0.522581	0.00219786	1	3.76378e-05	0.273091	4.83057e-06	310	tt4172430	2016-01-15	R	2 hr 24 min	7.3	109488	5	2	0	5	0	1	0	1	1	1	1	0	0	0	0	0	0	0	0	0	0	0	0	0	2.39 : 1	15;	Color	Malta; Morocco; USA	Michael Bay	Attard, Malta	Action; Drama; History; Thriller; War	English; Arabic
13 Hours	9	0	68	0	-0.477419	-0.00393711	0	0	0.227929	1.55009e-05	310	tt4172430	2016-01-15	R	2 hr 24 min	7.3	109488	5	2	0	5	0	1	0	1	1	1	1	0	0	0	0	0	0	0	0	0	0	0	0	0	2.39 : 1	15;	Color	Malta; Morocco; USA	Michael Bay	Attard, Malta	Action; Drama; History; Thriller; War	English; Arabic
13 Hours	9	1	230	0.00434783	0.522581	0.000410712	1	1.89036e-05	0.273091	1.68684e-07	310	tt4172430	2016-01-15	R	2 hr 24 min	7.3	109488	5	2	0	5	0	1	0	1	1	1	1	0	0	0	0	0	0	0	0	0	0	0	0	0	2.39 : 1	15;	Color	Malta; Morocco; USA	Michael Bay	Attard, Malta	Action; Drama; History; Thriller; War	English; Arabic
13 Hours	8	1	207	0.00483092	0.522581	0.000893804	1	2.33378e-05	0.273091	7.98885e-07	310	tt4172430	2016-01-15	R	2 hr 24 min	7.3	109488	5	2	0	5	0	1	0	1	1	1	1	0	0	0	0	0	0	0	0	0	0	0	0	0	2.39 : 1	15;	Color	Malta; Morocco; USA	Michael Bay	Attard, Malta	Action; Drama; History; Thriller; War	English; Arabic
13 Hours	8	1	15	0.0666667	0.522581	0.0627296	1	0.00444444	0.273091	0.003935	310	tt4172430	2016-01-15	R	2 hr 24 min	7.3	109488	5	2	0	5	0	1	0	1	1	1	1	0	0	0	0	0	0	0	0	0	0	0	0	0	2.39 : 1	15;	Color	Malta; Morocco; USA	Michael Bay	Attard, Malta	Action; Drama; History; Thriller; War	English; Arabic
13 Hours	9	0	32	0	-0.477419	-0.00393711	0	0	0.227929	1.55009e-05	310	tt4172430	2016-01-15	R	2 hr 24 min	7.3	109488	5	2	0	5	0	1	0	1	1	1	1	0	0	0	0	0	0	0	0	0	0	0	0	0	2.39 : 1	15;	Color	Malta; Morocco; USA	Michael Bay	Attard, Malta	Action; Drama; History; Thriller; War	English; Arabic
13 Hours	9	0	23	0	-0.477419	-0.00393711	0	0	0.227929	1.55009e-05	310	tt4172430	2016-01-15	R	2 hr 24 min	7.3	109488	5	2	0	5	0	1	0	1	1	1	1	0	0	0	0	0	0	0	0	0	0	0	0	0	2.39 : 1	15;	Color	Malta; Morocco; USA	Michael Bay	Attard, Malta	Action; Drama; History; Thriller; War	English; Arabic
13 Hours	10	0	12	0	-0.477419	-0.00393711	0	0	0.227929	1.55009e-05	310	tt4172430	2016-01-15	R	2 hr 24 min	7.3	109488	5	2	0	5	0	1	0	1	1	1	1	0	0	0	0	0	0	0	0	0	0	0	0	0	2.39 : 1	15;	Color	Malta; Morocco; USA	Michael Bay	Attard, Malta	Action; Drama; History; Thriller; War	English; Arabic
13 Hours	7	0	320	0	-0.477419	-0.00393711	0	0	0.227929	1.55009e-05	310	tt4172430	2016-01-15	R	2 hr 24 min	7.3	109488	5	2	0	5	0	1	0	1	1	1	1	0	0	0	0	0	0	0	0	0	0	0	0	0	2.39 : 1	15;	Color	Malta; Morocco; USA	Michael Bay	Attard, Malta	Action; Drama; History; Thriller; War	English; Arabic
13 Hours	2	0	72	0	-0.477419	-0.00393711	0	0	0.227929	1.55009e-05	310	tt4172430	2016-01-15	R	2 hr 24 min	7.3	109488	5	2	0	5	0	1	0	1	1	1	1	0	0	0	0	0	0	0	0	0	0	0	0	0	2.39 : 1	15;	Color	Malta; Morocco; USA	Michael Bay	Attard, Malta	Action; Drama; History; Thriller; War	English; Arabic
13 Hours	9	0	99	0	-0.477419	-0.00393711	0	0	0.227929	1.55009e-05	310	tt4172430	2016-01-15	R	2 hr 24 min	7.3	109488	5	2	0	5	0	1	0	1	1	1	1	0	0	0	0	0	0	0	0	0	0	0	0	0	2.39 : 1	15;	Color	Malta; Morocco; USA	Michael Bay	Attard, Malta	Action; Drama; History; Thriller; War	English; Arabic
13 Hours	9	1	152	0.00657895	0.522581	0.00264183	1	4.32825e-05	0.273091	6.97928e-06	310	tt4172430	2016-01-15	R	2 hr 24 min	7.3	109488	5	2	0	5	0	1	0	1	1	1	1	0	0	0	0	0	0	0	0	0	0	0	0	0	2.39 : 1	15;	Color	Malta; Morocco; USA	Michael Bay	Attard, Malta	Action; Drama; History; Thriller; War	English; Arabic
13 Hours	10	0	227	0	-0.477419	-0.00393711	0	0	0.227929	1.55009e-05	310	tt4172430	2016-01-15	R	2 hr 24 min	7.3	109488	5	2	0	5	0	1	0	1	1	1	1	0	0	0	0	0	0	0	0	0	0	0	0	0	2.39 : 1	15;	Color	Malta; Morocco; USA	Michael Bay	Attard, Malta	Action; Drama; History; Thriller; War	English; Arabic
13 Hours	9	0	81	0	-0.477419	-0.00393711	0	0	0.227929	1.55009e-05	310	tt4172430	2016-01-15	R	2 hr 24 min	7.3	109488	5	2	0	5	0	1	0	1	1	1	1	0	0	0	0	0	0	0	0	0	0	0	0	0	2.39 : 1	15;	Color	Malta; Morocco; USA	Michael Bay	Attard, Malta	Action; Drama; History; Thriller; War	English; Arabic
13 Hours	10	0	56	0	-0.477419	-0.00393711	0	0	0.227929	1.55009e-05	310	tt4172430	2016-01-15	R	2 hr 24 min	7.3	109488	5	2	0	5	0	1	0	1	1	1	1	0	0	0	0	0	0	0	0	0	0	0	0	0	2.39 : 1	15;	Color	Malta; Morocco; USA	Michael Bay	Attard, Malta	Action; Drama; History; Thriller; War	English; Arabic
13 Hours	2	0	80	0	-0.477419	-0.00393711	0	0	0.227929	1.55009e-05	310	tt4172430	2016-01-15	R	2 hr 24 min	7.3	109488	5	2	0	5	0	1	0	1	1	1	1	0	0	0	0	0	0	0	0	0	0	0	0	0	2.39 : 1	15;	Color	Malta; Morocco; USA	Michael Bay	Attard, Malta	Action; Drama; History; Thriller; War	English; Arabic
13 Hours	4	1	59	0.0169492	0.522581	0.013012	1	0.000287274	0.273091	0.000169313	310	tt4172430	2016-01-15	R	2 hr 24 min	7.3	109488	5	2	0	5	0	1	0	1	1	1	1	0	0	0	0	0	0	0	0	0	0	0	0	0	2.39 : 1	15;	Color	Malta; Morocco; USA	Michael Bay	Attard, Malta	Action; Drama; History; Thriller; War	English; Arabic
13 Hours	8	3	437	0.00686499	2.52258	0.00292787	9	4.71281e-05	6.36341	8.57245e-06	310	tt4172430	2016-01-15	R	2 hr 24 min	7.3	109488	5	2	0	5	0	1	0	1	1	1	1	0	0	0	0	0	0	0	0	0	0	0	0	0	2.39 : 1	15;	Color	Malta; Morocco; USA	Michael Bay	Attard, Malta	Action; Drama; History; Thriller; War	English; Arabic
13 Hours	1	0	35	0	-0.477419	-0.00393711	0	0	0.227929	1.55009e-05	310	tt4172430	2016-01-15	R	2 hr 24 min	7.3	109488	5	2	0	5	0	1	0	1	1	1	1	0	0	0	0	0	0	0	0	0	0	0	0	0	2.39 : 1	15;	Color	Malta; Morocco; USA	Michael Bay	Attard, Malta	Action; Drama; History; Thriller; War	English; Arabic
13 Hours	8	0	62	0	-0.477419	-0.00393711	0	0	0.227929	1.55009e-05	310	tt4172430	2016-01-15	R	2 hr 24 min	7.3	109488	5	2	0	5	0	1	0	1	1	1	1	0	0	0	0	0	0	0	0	0	0	0	0	0	2.39 : 1	15;	Color	Malta; Morocco; USA	Michael Bay	Attard, Malta	Action; Drama; History; Thriller; War	English; Arabic
13 Hours	9	1	141	0.0070922	0.522581	0.00315508	1	5.02993e-05	0.273091	9.95456e-06	310	tt4172430	2016-01-15	R	2 hr 24 min	7.3	109488	5	2	0	5	0	1	0	1	1	1	1	0	0	0	0	0	0	0	0	0	0	0	0	0	2.39 : 1	15;	Color	Malta; Morocco; USA	Michael Bay	Attard, Malta	Action; Drama; History; Thriller; War	English; Arabic
13 Hours	9	0	127	0	-0.477419	-0.00393711	0	0	0.227929	1.55009e-05	310	tt4172430	2016-01-15	R	2 hr 24 min	7.3	109488	5	2	0	5	0	1	0	1	1	1	1	0	0	0	0	0	0	0	0	0	0	0	0	0	2.39 : 1	15;	Color	Malta; Morocco; USA	Michael Bay	Attard, Malta	Action; Drama; History; Thriller; War	English; Arabic
13 Hours	8	1	435	0.00229885	0.522581	-0.00163826	1	5.28471e-06	0.273091	2.68391e-06	310	tt4172430	2016-01-15	R	2 hr 24 min	7.3	109488	5	2	0	5	0	1	0	1	1	1	1	0	0	0	0	0	0	0	0	0	0	0	0	0	2.39 : 1	15;	Color	Malta; Morocco; USA	Michael Bay	Attard, Malta	Action; Drama; History; Thriller; War	English; Arabic
13 Hours	10	0	14	0	-0.477419	-0.00393711	0	0	0.227929	1.55009e-05	310	tt4172430	2016-01-15	R	2 hr 24 min	7.3	109488	5	2	0	5	0	1	0	1	1	1	1	0	0	0	0	0	0	0	0	0	0	0	0	0	2.39 : 1	15;	Color	Malta; Morocco; USA	Michael Bay	Attard, Malta	Action; Drama; History; Thriller; War	English; Arabic
13 Hours	10	0	149	0	-0.477419	-0.00393711	0	0	0.227929	1.55009e-05	310	tt4172430	2016-01-15	R	2 hr 24 min	7.3	109488	5	2	0	5	0	1	0	1	1	1	1	0	0	0	0	0	0	0	0	0	0	0	0	0	2.39 : 1	15;	Color	Malta; Morocco; USA	Michael Bay	Attard, Malta	Action; Drama; History; Thriller; War	English; Arabic
13 Hours	6	0	57	0	-0.477419	-0.00393711	0	0	0.227929	1.55009e-05	310	tt4172430	2016-01-15	R	2 hr 24 min	7.3	109488	5	2	0	5	0	1	0	1	1	1	1	0	0	0	0	0	0	0	0	0	0	0	0	0	2.39 : 1	15;	Color	Malta; Morocco; USA	Michael Bay	Attard, Malta	Action; Drama; History; Thriller; War	English; Arabic
13 Hours	7	0	82	0	-0.477419	-0.00393711	0	0	0.227929	1.55009e-05	310	tt4172430	2016-01-15	R	2 hr 24 min	7.3	109488	5	2	0	5	0	1	0	1	1	1	1	0	0	0	0	0	0	0	0	0	0	0	0	0	2.39 : 1	15;	Color	Malta; Morocco; USA	Michael Bay	Attard, Malta	Action; Drama; History; Thriller; War	English; Arabic
13 Hours	7	0	111	0	-0.477419	-0.00393711	0	0	0.227929	1.55009e-05	310	tt4172430	2016-01-15	R	2 hr 24 min	7.3	109488	5	2	0	5	0	1	0	1	1	1	1	0	0	0	0	0	0	0	0	0	0	0	0	0	2.39 : 1	15;	Color	Malta; Morocco; USA	Michael Bay	Attard, Malta	Action; Drama; History; Thriller; War	English; Arabic
13 Hours	7	0	224	0	-0.477419	-0.00393711	0	0	0.227929	1.55009e-05	310	tt4172430	2016-01-15	R	2 hr 24 min	7.3	109488	5	2	0	5	0	1	0	1	1	1	1	0	0	0	0	0	0	0	0	0	0	0	0	0	2.39 : 1	15;	Color	Malta; Morocco; USA	Michael Bay	Attard, Malta	Action; Drama; History; Thriller; War	English; Arabic
13 Hours	4	0	63	0	-0.477419	-0.00393711	0	0	0.227929	1.55009e-05	310	tt4172430	2016-01-15	R	2 hr 24 min	7.3	109488	5	2	0	5	0	1	0	1	1	1	1	0	0	0	0	0	0	0	0	0	0	0	0	0	2.39 : 1	15;	Color	Malta; Morocco; USA	Michael Bay	Attard, Malta	Action; Drama; History; Thriller; War	English; Arabic
13 Hours	8	0	60	0	-0.477419	-0.00393711	0	0	0.227929	1.55009e-05	310	tt4172430	2016-01-15	R	2 hr 24 min	7.3	109488	5	2	0	5	0	1	0	1	1	1	1	0	0	0	0	0	0	0	0	0	0	0	0	0	2.39 : 1	15;	Color	Malta; Morocco; USA	Michael Bay	Attard, Malta	Action; Drama; History; Thriller; War	English; Arabic
13 Hours	10	0	18	0	-0.477419	-0.00393711	0	0	0.227929	1.55009e-05	310	tt4172430	2016-01-15	R	2 hr 24 min	7.3	109488	5	2	0	5	0	1	0	1	1	1	1	0	0	0	0	0	0	0	0	0	0	0	0	0	2.39 : 1	15;	Color	Malta; Morocco; USA	Michael Bay	Attard, Malta	Action; Drama; History; Thriller; War	English; Arabic
13 Hours	10	0	13	0	-0.477419	-0.00393711	0	0	0.227929	1.55009e-05	310	tt4172430	2016-01-15	R	2 hr 24 min	7.3	109488	5	2	0	5	0	1	0	1	1	1	1	0	0	0	0	0	0	0	0	0	0	0	0	0	2.39 : 1	15;	Color	Malta; Morocco; USA	Michael Bay	Attard, Malta	Action; Drama; History; Thriller; War	English; Arabic
13 Hours	7	1	32	0.03125	0.522581	0.0273129	1	0.000976562	0.273091	0.000745994	310	tt4172430	2016-01-15	R	2 hr 24 min	7.3	109488	5	2	0	5	0	1	0	1	1	1	1	0	0	0	0	0	0	0	0	0	0	0	0	0	2.39 : 1	15;	Color	Malta; Morocco; USA	Michael Bay	Attard, Malta	Action; Drama; History; Thriller; War	English; Arabic
13 Hours	10	0	47	0	-0.477419	-0.00393711	0	0	0.227929	1.55009e-05	310	tt4172430	2016-01-15	R	2 hr 24 min	7.3	109488	5	2	0	5	0	1	0	1	1	1	1	0	0	0	0	0	0	0	0	0	0	0	0	0	2.39 : 1	15;	Color	Malta; Morocco; USA	Michael Bay	Attard, Malta	Action; Drama; History; Thriller; War	English; Arabic
13 Hours	6	0	67	0	-0.477419	-0.00393711	0	0	0.227929	1.55009e-05	310	tt4172430	2016-01-15	R	2 hr 24 min	7.3	109488	5	2	0	5	0	1	0	1	1	1	1	0	0	0	0	0	0	0	0	0	0	0	0	0	2.39 : 1	15;	Color	Malta; Morocco; USA	Michael Bay	Attard, Malta	Action; Drama; History; Thriller; War	English; Arabic
13 Hours	6	0	67	0	-0.477419	-0.00393711	0	0	0.227929	1.55009e-05	310	tt4172430	2016-01-15	R	2 hr 24 min	7.3	109488	5	2	0	5	0	1	0	1	1	1	1	0	0	0	0	0	0	0	0	0	0	0	0	0	2.39 : 1	15;	Color	Malta; Morocco; USA	Michael Bay	Attard, Malta	Action; Drama; History; Thriller; War	English; Arabic
13 Hours	10	0	66	0	-0.477419	-0.00393711	0	0	0.227929	1.55009e-05	310	tt4172430	2016-01-15	R	2 hr 24 min	7.3	109488	5	2	0	5	0	1	0	1	1	1	1	0	0	0	0	0	0	0	0	0	0	0	0	0	2.39 : 1	15;	Color	Malta; Morocco; USA	Michael Bay	Attard, Malta	Action; Drama; History; Thriller; War	English; Arabic
13 Hours	8	0	181	0	-0.477419	-0.00393711	0	0	0.227929	1.55009e-05	310	tt4172430	2016-01-15	R	2 hr 24 min	7.3	109488	5	2	0	5	0	1	0	1	1	1	1	0	0	0	0	0	0	0	0	0	0	0	0	0	2.39 : 1	15;	Color	Malta; Morocco; USA	Michael Bay	Attard, Malta	Action; Drama; History; Thriller; War	English; Arabic
13 Hours	10	1	162	0.00617284	0.522581	0.00223573	1	3.81039e-05	0.273091	4.99847e-06	310	tt4172430	2016-01-15	R	2 hr 24 min	7.3	109488	5	2	0	5	0	1	0	1	1	1	1	0	0	0	0	0	0	0	0	0	0	0	0	0	2.39 : 1	15;	Color	Malta; Morocco; USA	Michael Bay	Attard, Malta	Action; Drama; History; Thriller; War	English; Arabic
13 Hours	10	1	67	0.0149254	0.522581	0.0109883	1	0.000222767	0.273091	0.000120742	310	tt4172430	2016-01-15	R	2 hr 24 min	7.3	109488	5	2	0	5	0	1	0	1	1	1	1	0	0	0	0	0	0	0	0	0	0	0	0	0	2.39 : 1	15;	Color	Malta; Morocco; USA	Michael Bay	Attard, Malta	Action; Drama; History; Thriller; War	English; Arabic
13 Hours	4	0	188	0	-0.477419	-0.00393711	0	0	0.227929	1.55009e-05	310	tt4172430	2016-01-15	R	2 hr 24 min	7.3	109488	5	2	0	5	0	1	0	1	1	1	1	0	0	0	0	0	0	0	0	0	0	0	0	0	2.39 : 1	15;	Color	Malta; Morocco; USA	Michael Bay	Attard, Malta	Action; Drama; History; Thriller; War	English; Arabic
13 Hours	8	1	251	0.00398406	0.522581	4.69496e-05	1	1.58728e-05	0.273091	2.20427e-09	310	tt4172430	2016-01-15	R	2 hr 24 min	7.3	109488	5	2	0	5	0	1	0	1	1	1	1	0	0	0	0	0	0	0	0	0	0	0	0	0	2.39 : 1	15;	Color	Malta; Morocco; USA	Michael Bay	Attard, Malta	Action; Drama; History; Thriller; War	English; Arabic
13 Hours	9	4	464	0.00862069	3.52258	0.00468358	16	7.43163e-05	12.4086	2.19359e-05	310	tt4172430	2016-01-15	R	2 hr 24 min	7.3	109488	5	2	0	5	0	1	0	1	1	1	1	0	0	0	0	0	0	0	0	0	0	0	0	0	2.39 : 1	15;	Color	Malta; Morocco; USA	Michael Bay	Attard, Malta	Action; Drama; History; Thriller; War	English; Arabic
13 Hours	10	0	63	0	-0.477419	-0.00393711	0	0	0.227929	1.55009e-05	310	tt4172430	2016-01-15	R	2 hr 24 min	7.3	109488	5	2	0	5	0	1	0	1	1	1	1	0	0	0	0	0	0	0	0	0	0	0	0	0	2.39 : 1	15;	Color	Malta; Morocco; USA	Michael Bay	Attard, Malta	Action; Drama; History; Thriller; War	English; Arabic
13 Hours	7	2	184	0.0108696	1.52258	0.00693245	4	0.000118147	2.31825	4.80589e-05	310	tt4172430	2016-01-15	R	2 hr 24 min	7.3	109488	5	2	0	5	0	1	0	1	1	1	1	0	0	0	0	0	0	0	0	0	0	0	0	0	2.39 : 1	15;	Color	Malta; Morocco; USA	Michael Bay	Attard, Malta	Action; Drama; History; Thriller; War	English; Arabic
13 Hours	9	1	69	0.0144928	0.522581	0.0105556	1	0.00021004	0.273091	0.000111422	310	tt4172430	2016-01-15	R	2 hr 24 min	7.3	109488	5	2	0	5	0	1	0	1	1	1	1	0	0	0	0	0	0	0	0	0	0	0	0	0	2.39 : 1	15;	Color	Malta; Morocco; USA	Michael Bay	Attard, Malta	Action; Drama; History; Thriller; War	English; Arabic
13 Hours	8	3	514	0.00583658	2.52258	0.00189946	9	3.40656e-05	6.36341	3.60795e-06	310	tt4172430	2016-01-15	R	2 hr 24 min	7.3	109488	5	2	0	5	0	1	0	1	1	1	1	0	0	0	0	0	0	0	0	0	0	0	0	0	2.39 : 1	15;	Color	Malta; Morocco; USA	Michael Bay	Attard, Malta	Action; Drama; History; Thriller; War	English; Arabic
13 Hours	5	0	76	0	-0.477419	-0.00393711	0	0	0.227929	1.55009e-05	310	tt4172430	2016-01-15	R	2 hr 24 min	7.3	109488	5	2	0	5	0	1	0	1	1	1	1	0	0	0	0	0	0	0	0	0	0	0	0	0	2.39 : 1	15;	Color	Malta; Morocco; USA	Michael Bay	Attard, Malta	Action; Drama; History; Thriller; War	English; Arabic
13 Hours	8	1	109	0.00917431	0.522581	0.0052372	1	8.4168e-05	0.273091	2.74282e-05	310	tt4172430	2016-01-15	R	2 hr 24 min	7.3	109488	5	2	0	5	0	1	0	1	1	1	1	0	0	0	0	0	0	0	0	0	0	0	0	0	2.39 : 1	15;	Color	Malta; Morocco; USA	Michael Bay	Attard, Malta	Action; Drama; History; Thriller; War	English; Arabic
13 Hours	8	1	286	0.0034965	0.522581	-0.000440611	1	1.22255e-05	0.273091	1.94138e-07	310	tt4172430	2016-01-15	R	2 hr 24 min	7.3	109488	5	2	0	5	0	1	0	1	1	1	1	0	0	0	0	0	0	0	0	0	0	0	0	0	2.39 : 1	15;	Color	Malta; Morocco; USA	Michael Bay	Attard, Malta	Action; Drama; History; Thriller; War	English; Arabic
13 Hours	3	2	528	0.00378788	1.52258	-0.000149235	4	1.4348e-05	2.31825	2.22712e-08	310	tt4172430	2016-01-15	R	2 hr 24 min	7.3	109488	5	2	0	5	0	1	0	1	1	1	1	0	0	0	0	0	0	0	0	0	0	0	0	0	2.39 : 1	15;	Color	Malta; Morocco; USA	Michael Bay	Attard, Malta	Action; Drama; History; Thriller; War	English; Arabic
13 Hours	5	0	102	0	-0.477419	-0.00393711	0	0	0.227929	1.55009e-05	310	tt4172430	2016-01-15	R	2 hr 24 min	7.3	109488	5	2	0	5	0	1	0	1	1	1	1	0	0	0	0	0	0	0	0	0	0	0	0	0	2.39 : 1	15;	Color	Malta; Morocco; USA	Michael Bay	Attard, Malta	Action; Drama; History; Thriller; War	English; Arabic
13 Hours	8	0	133	0	-0.477419	-0.00393711	0	0	0.227929	1.55009e-05	310	tt4172430	2016-01-15	R	2 hr 24 min	7.3	109488	5	2	0	5	0	1	0	1	1	1	1	0	0	0	0	0	0	0	0	0	0	0	0	0	2.39 : 1	15;	Color	Malta; Morocco; USA	Michael Bay	Attard, Malta	Action; Drama; History; Thriller; War	English; Arabic
13 Hours	7	0	98	0	-0.477419	-0.00393711	0	0	0.227929	1.55009e-05	310	tt4172430	2016-01-15	R	2 hr 24 min	7.3	109488	5	2	0	5	0	1	0	1	1	1	1	0	0	0	0	0	0	0	0	0	0	0	0	0	2.39 : 1	15;	Color	Malta; Morocco; USA	Michael Bay	Attard, Malta	Action; Drama; History; Thriller; War	English; Arabic
13 Hours	7	1	116	0.00862069	0.522581	0.00468358	1	7.43163e-05	0.273091	2.19359e-05	310	tt4172430	2016-01-15	R	2 hr 24 min	7.3	109488	5	2	0	5	0	1	0	1	1	1	1	0	0	0	0	0	0	0	0	0	0	0	0	0	2.39 : 1	15;	Color	Malta; Morocco; USA	Michael Bay	Attard, Malta	Action; Drama; History; Thriller; War	English; Arabic
13 Hours	8	0	140	0	-0.477419	-0.00393711	0	0	0.227929	1.55009e-05	310	tt4172430	2016-01-15	R	2 hr 24 min	7.3	109488	5	2	0	5	0	1	0	1	1	1	1	0	0	0	0	0	0	0	0	0	0	0	0	0	2.39 : 1	15;	Color	Malta; Morocco; USA	Michael Bay	Attard, Malta	Action; Drama; History; Thriller; War	English; Arabic
13 Hours	7	0	259	0	-0.477419	-0.00393711	0	0	0.227929	1.55009e-05	310	tt4172430	2016-01-15	R	2 hr 24 min	7.3	109488	5	2	0	5	0	1	0	1	1	1	1	0	0	0	0	0	0	0	0	0	0	0	0	0	2.39 : 1	15;	Color	Malta; Morocco; USA	Michael Bay	Attard, Malta	Action; Drama; History; Thriller; War	English; Arabic
13 Hours	9	0	78	0	-0.477419	-0.00393711	0	0	0.227929	1.55009e-05	310	tt4172430	2016-01-15	R	2 hr 24 min	7.3	109488	5	2	0	5	0	1	0	1	1	1	1	0	0	0	0	0	0	0	0	0	0	0	0	0	2.39 : 1	15;	Color	Malta; Morocco; USA	Michael Bay	Attard, Malta	Action; Drama; History; Thriller; War	English; Arabic
13 Hours	8	0	51	0	-0.477419	-0.00393711	0	0	0.227929	1.55009e-05	310	tt4172430	2016-01-15	R	2 hr 24 min	7.3	109488	5	2	0	5	0	1	0	1	1	1	1	0	0	0	0	0	0	0	0	0	0	0	0	0	2.39 : 1	15;	Color	Malta; Morocco; USA	Michael Bay	Attard, Malta	Action; Drama; History; Thriller; War	English; Arabic
13 Hours	7	1	127	0.00787402	0.522581	0.0039369	1	6.20001e-05	0.273091	1.54992e-05	310	tt4172430	2016-01-15	R	2 hr 24 min	7.3	109488	5	2	0	5	0	1	0	1	1	1	1	0	0	0	0	0	0	0	0	0	0	0	0	0	2.39 : 1	15;	Color	Malta; Morocco; USA	Michael Bay	Attard, Malta	Action; Drama; History; Thriller; War	English; Arabic
13 Hours	4	0	45	0	-0.477419	-0.00393711	0	0	0.227929	1.55009e-05	310	tt4172430	2016-01-15	R	2 hr 24 min	7.3	109488	5	2	0	5	0	1	0	1	1	1	1	0	0	0	0	0	0	0	0	0	0	0	0	0	2.39 : 1	15;	Color	Malta; Morocco; USA	Michael Bay	Attard, Malta	Action; Drama; History; Thriller; War	English; Arabic
13 Hours	8	0	61	0	-0.477419	-0.00393711	0	0	0.227929	1.55009e-05	310	tt4172430	2016-01-15	R	2 hr 24 min	7.3	109488	5	2	0	5	0	1	0	1	1	1	1	0	0	0	0	0	0	0	0	0	0	0	0	0	2.39 : 1	15;	Color	Malta; Morocco; USA	Michael Bay	Attard, Malta	Action; Drama; History; Thriller; War	English; Arabic
13 Hours	7	0	101	0	-0.477419	-0.00393711	0	0	0.227929	1.55009e-05	310	tt4172430	2016-01-15	R	2 hr 24 min	7.3	109488	5	2	0	5	0	1	0	1	1	1	1	0	0	0	0	0	0	0	0	0	0	0	0	0	2.39 : 1	15;	Color	Malta; Morocco; USA	Michael Bay	Attard, Malta	Action; Drama; History; Thriller; War	English; Arabic
13 Hours	8	1	119	0.00840336	0.522581	0.00446625	1	7.06165e-05	0.273091	1.99474e-05	310	tt4172430	2016-01-15	R	2 hr 24 min	7.3	109488	5	2	0	5	0	1	0	1	1	1	1	0	0	0	0	0	0	0	0	0	0	0	0	0	2.39 : 1	15;	Color	Malta; Morocco; USA	Michael Bay	Attard, Malta	Action; Drama; History; Thriller; War	English; Arabic
13 Hours	5	0	73	0	-0.477419	-0.00393711	0	0	0.227929	1.55009e-05	310	tt4172430	2016-01-15	R	2 hr 24 min	7.3	109488	5	2	0	5	0	1	0	1	1	1	1	0	0	0	0	0	0	0	0	0	0	0	0	0	2.39 : 1	15;	Color	Malta; Morocco; USA	Michael Bay	Attard, Malta	Action; Drama; History; Thriller; War	English; Arabic
13 Hours	8	2	230	0.00869565	1.52258	0.00475854	4	7.56144e-05	2.31825	2.26437e-05	310	tt4172430	2016-01-15	R	2 hr 24 min	7.3	109488	5	2	0	5	0	1	0	1	1	1	1	0	0	0	0	0	0	0	0	0	0	0	0	0	2.39 : 1	15;	Color	Malta; Morocco; USA	Michael Bay	Attard, Malta	Action; Drama; History; Thriller; War	English; Arabic
13 Hours	6	1	67	0.0149254	0.522581	0.0109883	1	0.000222767	0.273091	0.000120742	310	tt4172430	2016-01-15	R	2 hr 24 min	7.3	109488	5	2	0	5	0	1	0	1	1	1	1	0	0	0	0	0	0	0	0	0	0	0	0	0	2.39 : 1	15;	Color	Malta; Morocco; USA	Michael Bay	Attard, Malta	Action; Drama; History; Thriller; War	English; Arabic
13 Hours	7	0	42	0	-0.477419	-0.00393711	0	0	0.227929	1.55009e-05	310	tt4172430	2016-01-15	R	2 hr 24 min	7.3	109488	5	2	0	5	0	1	0	1	1	1	1	0	0	0	0	0	0	0	0	0	0	0	0	0	2.39 : 1	15;	Color	Malta; Morocco; USA	Michael Bay	Attard, Malta	Action; Drama; History; Thriller; War	English; Arabic
13 Hours	8	0	34	0	-0.477419	-0.00393711	0	0	0.227929	1.55009e-05	310	tt4172430	2016-01-15	R	2 hr 24 min	7.3	109488	5	2	0	5	0	1	0	1	1	1	1	0	0	0	0	0	0	0	0	0	0	0	0	0	2.39 : 1	15;	Color	Malta; Morocco; USA	Michael Bay	Attard, Malta	Action; Drama; History; Thriller; War	English; Arabic
13 Hours	10	0	105	0	-0.477419	-0.00393711	0	0	0.227929	1.55009e-05	310	tt4172430	2016-01-15	R	2 hr 24 min	7.3	109488	5	2	0	5	0	1	0	1	1	1	1	0	0	0	0	0	0	0	0	0	0	0	0	0	2.39 : 1	15;	Color	Malta; Morocco; USA	Michael Bay	Attard, Malta	Action; Drama; History; Thriller; War	English; Arabic
13 Hours	8	1	61	0.0163934	0.522581	0.0124563	1	0.000268745	0.273091	0.00015516	310	tt4172430	2016-01-15	R	2 hr 24 min	7.3	109488	5	2	0	5	0	1	0	1	1	1	1	0	0	0	0	0	0	0	0	0	0	0	0	0	2.39 : 1	15;	Color	Malta; Morocco; USA	Michael Bay	Attard, Malta	Action; Drama; History; Thriller; War	English; Arabic
13 Hours	7	0	12	0	-0.477419	-0.00393711	0	0	0.227929	1.55009e-05	310	tt4172430	2016-01-15	R	2 hr 24 min	7.3	109488	5	2	0	5	0	1	0	1	1	1	1	0	0	0	0	0	0	0	0	0	0	0	0	0	2.39 : 1	15;	Color	Malta; Morocco; USA	Michael Bay	Attard, Malta	Action; Drama; History; Thriller; War	English; Arabic
13 Hours	9	0	37	0	-0.477419	-0.00393711	0	0	0.227929	1.55009e-05	310	tt4172430	2016-01-15	R	2 hr 24 min	7.3	109488	5	2	0	5	0	1	0	1	1	1	1	0	0	0	0	0	0	0	0	0	0	0	0	0	2.39 : 1	15;	Color	Malta; Morocco; USA	Michael Bay	Attard, Malta	Action; Drama; History; Thriller; War	English; Arabic
13 Hours	10	0	57	0	-0.477419	-0.00393711	0	0	0.227929	1.55009e-05	310	tt4172430	2016-01-15	R	2 hr 24 min	7.3	109488	5	2	0	5	0	1	0	1	1	1	1	0	0	0	0	0	0	0	0	0	0	0	0	0	2.39 : 1	15;	Color	Malta; Morocco; USA	Michael Bay	Attard, Malta	Action; Drama; History; Thriller; War	English; Arabic
13 Hours	8	0	76	0	-0.477419	-0.00393711	0	0	0.227929	1.55009e-05	310	tt4172430	2016-01-15	R	2 hr 24 min	7.3	109488	5	2	0	5	0	1	0	1	1	1	1	0	0	0	0	0	0	0	0	0	0	0	0	0	2.39 : 1	15;	Color	Malta; Morocco; USA	Michael Bay	Attard, Malta	Action; Drama; History; Thriller; War	English; Arabic
13 Hours	8	2	135	0.0148148	1.52258	0.0108777	4	0.000219479	2.31825	0.000118324	310	tt4172430	2016-01-15	R	2 hr 24 min	7.3	109488	5	2	0	5	0	1	0	1	1	1	1	0	0	0	0	0	0	0	0	0	0	0	0	0	2.39 : 1	15;	Color	Malta; Morocco; USA	Michael Bay	Attard, Malta	Action; Drama; History; Thriller; War	English; Arabic
13 Hours	1	1	74	0.0135135	0.522581	0.0095764	1	0.000182615	0.273091	9.17074e-05	310	tt4172430	2016-01-15	R	2 hr 24 min	7.3	109488	5	2	0	5	0	1	0	1	1	1	1	0	0	0	0	0	0	0	0	0	0	0	0	0	2.39 : 1	15;	Color	Malta; Morocco; USA	Michael Bay	Attard, Malta	Action; Drama; History; Thriller; War	English; Arabic
13 Hours	4	0	31	0	-0.477419	-0.00393711	0	0	0.227929	1.55009e-05	310	tt4172430	2016-01-15	R	2 hr 24 min	7.3	109488	5	2	0	5	0	1	0	1	1	1	1	0	0	0	0	0	0	0	0	0	0	0	0	0	2.39 : 1	15;	Color	Malta; Morocco; USA	Michael Bay	Attard, Malta	Action; Drama; History; Thriller; War	English; Arabic
13 Hours	10	0	263	0	-0.477419	-0.00393711	0	0	0.227929	1.55009e-05	310	tt4172430	2016-01-15	R	2 hr 24 min	7.3	109488	5	2	0	5	0	1	0	1	1	1	1	0	0	0	0	0	0	0	0	0	0	0	0	0	2.39 : 1	15;	Color	Malta; Morocco; USA	Michael Bay	Attard, Malta	Action; Drama; History; Thriller; War	English; Arabic
13 Hours	10	0	189	0	-0.477419	-0.00393711	0	0	0.227929	1.55009e-05	310	tt4172430	2016-01-15	R	2 hr 24 min	7.3	109488	5	2	0	5	0	1	0	1	1	1	1	0	0	0	0	0	0	0	0	0	0	0	0	0	2.39 : 1	15;	Color	Malta; Morocco; USA	Michael Bay	Attard, Malta	Action; Drama; History; Thriller; War	English; Arabic
13 Hours	7	0	57	0	-0.477419	-0.00393711	0	0	0.227929	1.55009e-05	310	tt4172430	2016-01-15	R	2 hr 24 min	7.3	109488	5	2	0	5	0	1	0	1	1	1	1	0	0	0	0	0	0	0	0	0	0	0	0	0	2.39 : 1	15;	Color	Malta; Morocco; USA	Michael Bay	Attard, Malta	Action; Drama; History; Thriller; War	English; Arabic
13 Hours	10	0	63	0	-0.477419	-0.00393711	0	0	0.227929	1.55009e-05	310	tt4172430	2016-01-15	R	2 hr 24 min	7.3	109488	5	2	0	5	0	1	0	1	1	1	1	0	0	0	0	0	0	0	0	0	0	0	0	0	2.39 : 1	15;	Color	Malta; Morocco; USA	Michael Bay	Attard, Malta	Action; Drama; History; Thriller; War	English; Arabic
13 Hours	5	0	72	0	-0.477419	-0.00393711	0	0	0.227929	1.55009e-05	310	tt4172430	2016-01-15	R	2 hr 24 min	7.3	109488	5	2	0	5	0	1	0	1	1	1	1	0	0	0	0	0	0	0	0	0	0	0	0	0	2.39 : 1	15;	Color	Malta; Morocco; USA	Michael Bay	Attard, Malta	Action; Drama; History; Thriller; War	English; Arabic
13 Hours	8	0	245	0	-0.477419	-0.00393711	0	0	0.227929	1.55009e-05	310	tt4172430	2016-01-15	R	2 hr 24 min	7.3	109488	5	2	0	5	0	1	0	1	1	1	1	0	0	0	0	0	0	0	0	0	0	0	0	0	2.39 : 1	15;	Color	Malta; Morocco; USA	Michael Bay	Attard, Malta	Action; Drama; History; Thriller; War	English; Arabic
13 Hours	6	1	180	0.00555556	0.522581	0.00161844	1	3.08642e-05	0.273091	2.61935e-06	310	tt4172430	2016-01-15	R	2 hr 24 min	7.3	109488	5	2	0	5	0	1	0	1	1	1	1	0	0	0	0	0	0	0	0	0	0	0	0	0	2.39 : 1	15;	Color	Malta; Morocco; USA	Michael Bay	Attard, Malta	Action; Drama; History; Thriller; War	English; Arabic
13 Hours	10	1	38	0.0263158	0.522581	0.0223787	1	0.000692521	0.273091	0.000500805	310	tt4172430	2016-01-15	R	2 hr 24 min	7.3	109488	5	2	0	5	0	1	0	1	1	1	1	0	0	0	0	0	0	0	0	0	0	0	0	0	2.39 : 1	15;	Color	Malta; Morocco; USA	Michael Bay	Attard, Malta	Action; Drama; History; Thriller; War	English; Arabic
13 Hours	10	0	141	0	-0.477419	-0.00393711	0	0	0.227929	1.55009e-05	310	tt4172430	2016-01-15	R	2 hr 24 min	7.3	109488	5	2	0	5	0	1	0	1	1	1	1	0	0	0	0	0	0	0	0	0	0	0	0	0	2.39 : 1	15;	Color	Malta; Morocco; USA	Michael Bay	Attard, Malta	Action; Drama; History; Thriller; War	English; Arabic
13 Hours	8	0	17	0	-0.477419	-0.00393711	0	0	0.227929	1.55009e-05	310	tt4172430	2016-01-15	R	2 hr 24 min	7.3	109488	5	2	0	5	0	1	0	1	1	1	1	0	0	0	0	0	0	0	0	0	0	0	0	0	2.39 : 1	15;	Color	Malta; Morocco; USA	Michael Bay	Attard, Malta	Action; Drama; History; Thriller; War	English; Arabic
13 Hours	9	1	106	0.00943396	0.522581	0.00549685	1	8.89996e-05	0.273091	3.02153e-05	310	tt4172430	2016-01-15	R	2 hr 24 min	7.3	109488	5	2	0	5	0	1	0	1	1	1	1	0	0	0	0	0	0	0	0	0	0	0	0	0	2.39 : 1	15;	Color	Malta; Morocco; USA	Michael Bay	Attard, Malta	Action; Drama; History; Thriller; War	English; Arabic
13 Hours	5	2	195	0.0102564	1.52258	0.0063193	4	0.000105194	2.31825	3.99335e-05	310	tt4172430	2016-01-15	R	2 hr 24 min	7.3	109488	5	2	0	5	0	1	0	1	1	1	1	0	0	0	0	0	0	0	0	0	0	0	0	0	2.39 : 1	15;	Color	Malta; Morocco; USA	Michael Bay	Attard, Malta	Action; Drama; History; Thriller; War	English; Arabic
13 Hours	8	0	259	0	-0.477419	-0.00393711	0	0	0.227929	1.55009e-05	310	tt4172430	2016-01-15	R	2 hr 24 min	7.3	109488	5	2	0	5	0	1	0	1	1	1	1	0	0	0	0	0	0	0	0	0	0	0	0	0	2.39 : 1	15;	Color	Malta; Morocco; USA	Michael Bay	Attard, Malta	Action; Drama; History; Thriller; War	English; Arabic
13 Hours	7	1	222	0.0045045	0.522581	0.00056739	1	2.02906e-05	0.273091	3.21932e-07	310	tt4172430	2016-01-15	R	2 hr 24 min	7.3	109488	5	2	0	5	0	1	0	1	1	1	1	0	0	0	0	0	0	0	0	0	0	0	0	0	2.39 : 1	15;	Color	Malta; Morocco; USA	Michael Bay	Attard, Malta	Action; Drama; History; Thriller; War	English; Arabic
13 Hours	8	0	146	0	-0.477419	-0.00393711	0	0	0.227929	1.55009e-05	310	tt4172430	2016-01-15	R	2 hr 24 min	7.3	109488	5	2	0	5	0	1	0	1	1	1	1	0	0	0	0	0	0	0	0	0	0	0	0	0	2.39 : 1	15;	Color	Malta; Morocco; USA	Michael Bay	Attard, Malta	Action; Drama; History; Thriller; War	English; Arabic
13 Hours	10	0	39	0	-0.477419	-0.00393711	0	0	0.227929	1.55009e-05	310	tt4172430	2016-01-15	R	2 hr 24 min	7.3	109488	5	2	0	5	0	1	0	1	1	1	1	0	0	0	0	0	0	0	0	0	0	0	0	0	2.39 : 1	15;	Color	Malta; Morocco; USA	Michael Bay	Attard, Malta	Action; Drama; History; Thriller; War	English; Arabic
13 Hours	9	0	282	0	-0.477419	-0.00393711	0	0	0.227929	1.55009e-05	310	tt4172430	2016-01-15	R	2 hr 24 min	7.3	109488	5	2	0	5	0	1	0	1	1	1	1	0	0	0	0	0	0	0	0	0	0	0	0	0	2.39 : 1	15;	Color	Malta; Morocco; USA	Michael Bay	Attard, Malta	Action; Drama; History; Thriller; War	English; Arabic
13 Hours	9	0	57	0	-0.477419	-0.00393711	0	0	0.227929	1.55009e-05	310	tt4172430	2016-01-15	R	2 hr 24 min	7.3	109488	5	2	0	5	0	1	0	1	1	1	1	0	0	0	0	0	0	0	0	0	0	0	0	0	2.39 : 1	15;	Color	Malta; Morocco; USA	Michael Bay	Attard, Malta	Action; Drama; History; Thriller; War	English; Arabic
13 Hours	10	2	115	0.0173913	1.52258	0.0134542	4	0.000302457	2.31825	0.000181015	310	tt4172430	2016-01-15	R	2 hr 24 min	7.3	109488	5	2	0	5	0	1	0	1	1	1	1	0	0	0	0	0	0	0	0	0	0	0	0	0	2.39 : 1	15;	Color	Malta; Morocco; USA	Michael Bay	Attard, Malta	Action; Drama; History; Thriller; War	English; Arabic
13 Hours	9	0	71	0	-0.477419	-0.00393711	0	0	0.227929	1.55009e-05	310	tt4172430	2016-01-15	R	2 hr 24 min	7.3	109488	5	2	0	5	0	1	0	1	1	1	1	0	0	0	0	0	0	0	0	0	0	0	0	0	2.39 : 1	15;	Color	Malta; Morocco; USA	Michael Bay	Attard, Malta	Action; Drama; History; Thriller; War	English; Arabic
13 Hours	10	1	67	0.0149254	0.522581	0.0109883	1	0.000222767	0.273091	0.000120742	310	tt4172430	2016-01-15	R	2 hr 24 min	7.3	109488	5	2	0	5	0	1	0	1	1	1	1	0	0	0	0	0	0	0	0	0	0	0	0	0	2.39 : 1	15;	Color	Malta; Morocco; USA	Michael Bay	Attard, Malta	Action; Drama; History; Thriller; War	English; Arabic
13 Hours	7	1	183	0.00546448	0.522581	0.00152737	1	2.98606e-05	0.273091	2.33285e-06	310	tt4172430	2016-01-15	R	2 hr 24 min	7.3	109488	5	2	0	5	0	1	0	1	1	1	1	0	0	0	0	0	0	0	0	0	0	0	0	0	2.39 : 1	15;	Color	Malta; Morocco; USA	Michael Bay	Attard, Malta	Action; Drama; History; Thriller; War	English; Arabic
13 Hours	10	1	284	0.00352113	0.522581	-0.000415987	1	1.23983e-05	0.273091	1.73045e-07	310	tt4172430	2016-01-15	R	2 hr 24 min	7.3	109488	5	2	0	5	0	1	0	1	1	1	1	0	0	0	0	0	0	0	0	0	0	0	0	0	2.39 : 1	15;	Color	Malta; Morocco; USA	Michael Bay	Attard, Malta	Action; Drama; History; Thriller; War	English; Arabic
13 Hours	4	0	87	0	-0.477419	-0.00393711	0	0	0.227929	1.55009e-05	310	tt4172430	2016-01-15	R	2 hr 24 min	7.3	109488	5	2	0	5	0	1	0	1	1	1	1	0	0	0	0	0	0	0	0	0	0	0	0	0	2.39 : 1	15;	Color	Malta; Morocco; USA	Michael Bay	Attard, Malta	Action; Drama; History; Thriller; War	English; Arabic
13 Hours	10	0	54	0	-0.477419	-0.00393711	0	0	0.227929	1.55009e-05	310	tt4172430	2016-01-15	R	2 hr 24 min	7.3	109488	5	2	0	5	0	1	0	1	1	1	1	0	0	0	0	0	0	0	0	0	0	0	0	0	2.39 : 1	15;	Color	Malta; Morocco; USA	Michael Bay	Attard, Malta	Action; Drama; History; Thriller; War	English; Arabic
13 Hours	10	0	70	0	-0.477419	-0.00393711	0	0	0.227929	1.55009e-05	310	tt4172430	2016-01-15	R	2 hr 24 min	7.3	109488	5	2	0	5	0	1	0	1	1	1	1	0	0	0	0	0	0	0	0	0	0	0	0	0	2.39 : 1	15;	Color	Malta; Morocco; USA	Michael Bay	Attard, Malta	Action; Drama; History; Thriller; War	English; Arabic
13 Hours	10	1	219	0.00456621	0.522581	0.000629096	1	2.08503e-05	0.273091	3.95762e-07	310	tt4172430	2016-01-15	R	2 hr 24 min	7.3	109488	5	2	0	5	0	1	0	1	1	1	1	0	0	0	0	0	0	0	0	0	0	0	0	0	2.39 : 1	15;	Color	Malta; Morocco; USA	Michael Bay	Attard, Malta	Action; Drama; History; Thriller; War	English; Arabic
13 Hours	9	0	200	0	-0.477419	-0.00393711	0	0	0.227929	1.55009e-05	310	tt4172430	2016-01-15	R	2 hr 24 min	7.3	109488	5	2	0	5	0	1	0	1	1	1	1	0	0	0	0	0	0	0	0	0	0	0	0	0	2.39 : 1	15;	Color	Malta; Morocco; USA	Michael Bay	Attard, Malta	Action; Drama; History; Thriller; War	English; Arabic
13 Hours	10	0	169	0	-0.477419	-0.00393711	0	0	0.227929	1.55009e-05	310	tt4172430	2016-01-15	R	2 hr 24 min	7.3	109488	5	2	0	5	0	1	0	1	1	1	1	0	0	0	0	0	0	0	0	0	0	0	0	0	2.39 : 1	15;	Color	Malta; Morocco; USA	Michael Bay	Attard, Malta	Action; Drama; History; Thriller; War	English; Arabic
13 Hours	8	1	187	0.00534759	0.522581	0.00141048	1	2.85968e-05	0.273091	1.98945e-06	310	tt4172430	2016-01-15	R	2 hr 24 min	7.3	109488	5	2	0	5	0	1	0	1	1	1	1	0	0	0	0	0	0	0	0	0	0	0	0	0	2.39 : 1	15;	Color	Malta; Morocco; USA	Michael Bay	Attard, Malta	Action; Drama; History; Thriller; War	English; Arabic
13 Hours	10	0	67	0	-0.477419	-0.00393711	0	0	0.227929	1.55009e-05	310	tt4172430	2016-01-15	R	2 hr 24 min	7.3	109488	5	2	0	5	0	1	0	1	1	1	1	0	0	0	0	0	0	0	0	0	0	0	0	0	2.39 : 1	15;	Color	Malta; Morocco; USA	Michael Bay	Attard, Malta	Action; Drama; History; Thriller; War	English; Arabic
13 Hours	7	2	137	0.0145985	1.52258	0.0106614	4	0.000213117	2.31825	0.000113666	310	tt4172430	2016-01-15	R	2 hr 24 min	7.3	109488	5	2	0	5	0	1	0	1	1	1	1	0	0	0	0	0	0	0	0	0	0	0	0	0	2.39 : 1	15;	Color	Malta; Morocco; USA	Michael Bay	Attard, Malta	Action; Drama; History; Thriller; War	English; Arabic
13 Hours	6	1	93	0.0107527	0.522581	0.00681557	1	0.00011562	0.273091	4.6452e-05	310	tt4172430	2016-01-15	R	2 hr 24 min	7.3	109488	5	2	0	5	0	1	0	1	1	1	1	0	0	0	0	0	0	0	0	0	0	0	0	0	2.39 : 1	15;	Color	Malta; Morocco; USA	Michael Bay	Attard, Malta	Action; Drama; History; Thriller; War	English; Arabic
13 Hours	8	0	115	0	-0.477419	-0.00393711	0	0	0.227929	1.55009e-05	310	tt4172430	2016-01-15	R	2 hr 24 min	7.3	109488	5	2	0	5	0	1	0	1	1	1	1	0	0	0	0	0	0	0	0	0	0	0	0	0	2.39 : 1	15;	Color	Malta; Morocco; USA	Michael Bay	Attard, Malta	Action; Drama; History; Thriller; War	English; Arabic
13 Hours	6	1	89	0.011236	0.522581	0.00729884	1	0.000126247	0.273091	5.32731e-05	310	tt4172430	2016-01-15	R	2 hr 24 min	7.3	109488	5	2	0	5	0	1	0	1	1	1	1	0	0	0	0	0	0	0	0	0	0	0	0	0	2.39 : 1	15;	Color	Malta; Morocco; USA	Michael Bay	Attard, Malta	Action; Drama; History; Thriller; War	English; Arabic
13 Hours	9	0	83	0	-0.477419	-0.00393711	0	0	0.227929	1.55009e-05	310	tt4172430	2016-01-15	R	2 hr 24 min	7.3	109488	5	2	0	5	0	1	0	1	1	1	1	0	0	0	0	0	0	0	0	0	0	0	0	0	2.39 : 1	15;	Color	Malta; Morocco; USA	Michael Bay	Attard, Malta	Action; Drama; History; Thriller; War	English; Arabic
13 Hours	7	1	140	0.00714286	0.522581	0.00320574	1	5.10204e-05	0.273091	1.02768e-05	310	tt4172430	2016-01-15	R	2 hr 24 min	7.3	109488	5	2	0	5	0	1	0	1	1	1	1	0	0	0	0	0	0	0	0	0	0	0	0	0	2.39 : 1	15;	Color	Malta; Morocco; USA	Michael Bay	Attard, Malta	Action; Drama; History; Thriller; War	English; Arabic
13 Hours	7	4	386	0.0103627	3.52258	0.00642558	16	0.000107385	12.4086	4.12881e-05	310	tt4172430	2016-01-15	R	2 hr 24 min	7.3	109488	5	2	0	5	0	1	0	1	1	1	1	0	0	0	0	0	0	0	0	0	0	0	0	0	2.39 : 1	15;	Color	Malta; Morocco; USA	Michael Bay	Attard, Malta	Action; Drama; History; Thriller; War	English; Arabic
13 Hours	2	0	61	0	-0.477419	-0.00393711	0	0	0.227929	1.55009e-05	310	tt4172430	2016-01-15	R	2 hr 24 min	7.3	109488	5	2	0	5	0	1	0	1	1	1	1	0	0	0	0	0	0	0	0	0	0	0	0	0	2.39 : 1	15;	Color	Malta; Morocco; USA	Michael Bay	Attard, Malta	Action; Drama; History; Thriller; War	English; Arabic
13 Hours	6	0	50	0	-0.477419	-0.00393711	0	0	0.227929	1.55009e-05	310	tt4172430	2016-01-15	R	2 hr 24 min	7.3	109488	5	2	0	5	0	1	0	1	1	1	1	0	0	0	0	0	0	0	0	0	0	0	0	0	2.39 : 1	15;	Color	Malta; Morocco; USA	Michael Bay	Attard, Malta	Action; Drama; History; Thriller; War	English; Arabic
13 Hours	6	0	97	0	-0.477419	-0.00393711	0	0	0.227929	1.55009e-05	310	tt4172430	2016-01-15	R	2 hr 24 min	7.3	109488	5	2	0	5	0	1	0	1	1	1	1	0	0	0	0	0	0	0	0	0	0	0	0	0	2.39 : 1	15;	Color	Malta; Morocco; USA	Michael Bay	Attard, Malta	Action; Drama; History; Thriller; War	English; Arabic
13 Hours	5	0	92	0	-0.477419	-0.00393711	0	0	0.227929	1.55009e-05	310	tt4172430	2016-01-15	R	2 hr 24 min	7.3	109488	5	2	0	5	0	1	0	1	1	1	1	0	0	0	0	0	0	0	0	0	0	0	0	0	2.39 : 1	15;	Color	Malta; Morocco; USA	Michael Bay	Attard, Malta	Action; Drama; History; Thriller; War	English; Arabic
13 Hours	8	1	244	0.00409836	0.522581	0.000161247	1	1.67966e-05	0.273091	2.60004e-08	310	tt4172430	2016-01-15	R	2 hr 24 min	7.3	109488	5	2	0	5	0	1	0	1	1	1	1	0	0	0	0	0	0	0	0	0	0	0	0	0	2.39 : 1	15;	Color	Malta; Morocco; USA	Michael Bay	Attard, Malta	Action; Drama; History; Thriller; War	English; Arabic
13 Hours	6	2	103	0.0194175	1.52258	0.0154804	4	0.000377038	2.31825	0.000239642	310	tt4172430	2016-01-15	R	2 hr 24 min	7.3	109488	5	2	0	5	0	1	0	1	1	1	1	0	0	0	0	0	0	0	0	0	0	0	0	0	2.39 : 1	15;	Color	Malta; Morocco; USA	Michael Bay	Attard, Malta	Action; Drama; History; Thriller; War	English; Arabic
13 Hours	5	0	168	0	-0.477419	-0.00393711	0	0	0.227929	1.55009e-05	310	tt4172430	2016-01-15	R	2 hr 24 min	7.3	109488	5	2	0	5	0	1	0	1	1	1	1	0	0	0	0	0	0	0	0	0	0	0	0	0	2.39 : 1	15;	Color	Malta; Morocco; USA	Michael Bay	Attard, Malta	Action; Drama; History; Thriller; War	English; Arabic
13 Hours	6	0	61	0	-0.477419	-0.00393711	0	0	0.227929	1.55009e-05	310	tt4172430	2016-01-15	R	2 hr 24 min	7.3	109488	5	2	0	5	0	1	0	1	1	1	1	0	0	0	0	0	0	0	0	0	0	0	0	0	2.39 : 1	15;	Color	Malta; Morocco; USA	Michael Bay	Attard, Malta	Action; Drama; History; Thriller; War	English; Arabic
13 Hours	7	0	257	0	-0.477419	-0.00393711	0	0	0.227929	1.55009e-05	310	tt4172430	2016-01-15	R	2 hr 24 min	7.3	109488	5	2	0	5	0	1	0	1	1	1	1	0	0	0	0	0	0	0	0	0	0	0	0	0	2.39 : 1	15;	Color	Malta; Morocco; USA	Michael Bay	Attard, Malta	Action; Drama; History; Thriller; War	English; Arabic
13 Hours	1	0	26	0	-0.477419	-0.00393711	0	0	0.227929	1.55009e-05	310	tt4172430	2016-01-15	R	2 hr 24 min	7.3	109488	5	2	0	5	0	1	0	1	1	1	1	0	0	0	0	0	0	0	0	0	0	0	0	0	2.39 : 1	15;	Color	Malta; Morocco; USA	Michael Bay	Attard, Malta	Action; Drama; History; Thriller; War	English; Arabic
13 Hours	5	0	135	0	-0.477419	-0.00393711	0	0	0.227929	1.55009e-05	310	tt4172430	2016-01-15	R	2 hr 24 min	7.3	109488	5	2	0	5	0	1	0	1	1	1	1	0	0	0	0	0	0	0	0	0	0	0	0	0	2.39 : 1	15;	Color	Malta; Morocco; USA	Michael Bay	Attard, Malta	Action; Drama; History; Thriller; War	English; Arabic
13 Hours	8	1	14	0.0714286	0.522581	0.0674915	1	0.00510204	0.273091	0.0045551	310	tt4172430	2016-01-15	R	2 hr 24 min	7.3	109488	5	2	0	5	0	1	0	1	1	1	1	0	0	0	0	0	0	0	0	0	0	0	0	0	2.39 : 1	15;	Color	Malta; Morocco; USA	Michael Bay	Attard, Malta	Action; Drama; History; Thriller; War	English; Arabic
13 Hours	10	0	251	0	-0.477419	-0.00393711	0	0	0.227929	1.55009e-05	310	tt4172430	2016-01-15	R	2 hr 24 min	7.3	109488	5	2	0	5	0	1	0	1	1	1	1	0	0	0	0	0	0	0	0	0	0	0	0	0	2.39 : 1	15;	Color	Malta; Morocco; USA	Michael Bay	Attard, Malta	Action; Drama; History; Thriller; War	English; Arabic
13 Hours	4	0	54	0	-0.477419	-0.00393711	0	0	0.227929	1.55009e-05	310	tt4172430	2016-01-15	R	2 hr 24 min	7.3	109488	5	2	0	5	0	1	0	1	1	1	1	0	0	0	0	0	0	0	0	0	0	0	0	0	2.39 : 1	15;	Color	Malta; Morocco; USA	Michael Bay	Attard, Malta	Action; Drama; History; Thriller; War	English; Arabic
13 Hours	7	0	11	0	-0.477419	-0.00393711	0	0	0.227929	1.55009e-05	310	tt4172430	2016-01-15	R	2 hr 24 min	7.3	109488	5	2	0	5	0	1	0	1	1	1	1	0	0	0	0	0	0	0	0	0	0	0	0	0	2.39 : 1	15;	Color	Malta; Morocco; USA	Michael Bay	Attard, Malta	Action; Drama; History; Thriller; War	English; Arabic
13 Hours	6	0	97	0	-0.477419	-0.00393711	0	0	0.227929	1.55009e-05	310	tt4172430	2016-01-15	R	2 hr 24 min	7.3	109488	5	2	0	5	0	1	0	1	1	1	1	0	0	0	0	0	0	0	0	0	0	0	0	0	2.39 : 1	15;	Color	Malta; Morocco; USA	Michael Bay	Attard, Malta	Action; Drama; History; Thriller; War	English; Arabic
13 Hours	7	0	33	0	-0.477419	-0.00393711	0	0	0.227929	1.55009e-05	310	tt4172430	2016-01-15	R	2 hr 24 min	7.3	109488	5	2	0	5	0	1	0	1	1	1	1	0	0	0	0	0	0	0	0	0	0	0	0	0	2.39 : 1	15;	Color	Malta; Morocco; USA	Michael Bay	Attard, Malta	Action; Drama; History; Thriller; War	English; Arabic
13 Hours	10	0	35	0	-0.477419	-0.00393711	0	0	0.227929	1.55009e-05	310	tt4172430	2016-01-15	R	2 hr 24 min	7.3	109488	5	2	0	5	0	1	0	1	1	1	1	0	0	0	0	0	0	0	0	0	0	0	0	0	2.39 : 1	15;	Color	Malta; Morocco; USA	Michael Bay	Attard, Malta	Action; Drama; History; Thriller; War	English; Arabic
13 Hours	10	0	109	0	-0.477419	-0.00393711	0	0	0.227929	1.55009e-05	310	tt4172430	2016-01-15	R	2 hr 24 min	7.3	109488	5	2	0	5	0	1	0	1	1	1	1	0	0	0	0	0	0	0	0	0	0	0	0	0	2.39 : 1	15;	Color	Malta; Morocco; USA	Michael Bay	Attard, Malta	Action; Drama; History; Thriller; War	English; Arabic
13 Hours	7	0	98	0	-0.477419	-0.00393711	0	0	0.227929	1.55009e-05	310	tt4172430	2016-01-15	R	2 hr 24 min	7.3	109488	5	2	0	5	0	1	0	1	1	1	1	0	0	0	0	0	0	0	0	0	0	0	0	0	2.39 : 1	15;	Color	Malta; Morocco; USA	Michael Bay	Attard, Malta	Action; Drama; History; Thriller; War	English; Arabic
13 Hours	7	0	150	0	-0.477419	-0.00393711	0	0	0.227929	1.55009e-05	310	tt4172430	2016-01-15	R	2 hr 24 min	7.3	109488	5	2	0	5	0	1	0	1	1	1	1	0	0	0	0	0	0	0	0	0	0	0	0	0	2.39 : 1	15;	Color	Malta; Morocco; USA	Michael Bay	Attard, Malta	Action; Drama; History; Thriller; War	English; Arabic
13 Hours	7	0	102	0	-0.477419	-0.00393711	0	0	0.227929	1.55009e-05	310	tt4172430	2016-01-15	R	2 hr 24 min	7.3	109488	5	2	0	5	0	1	0	1	1	1	1	0	0	0	0	0	0	0	0	0	0	0	0	0	2.39 : 1	15;	Color	Malta; Morocco; USA	Michael Bay	Attard, Malta	Action; Drama; History; Thriller; War	English; Arabic
13 Hours	9	1	83	0.0120482	0.522581	0.00811108	1	0.000145159	0.273091	6.57896e-05	310	tt4172430	2016-01-15	R	2 hr 24 min	7.3	109488	5	2	0	5	0	1	0	1	1	1	1	0	0	0	0	0	0	0	0	0	0	0	0	0	2.39 : 1	15;	Color	Malta; Morocco; USA	Michael Bay	Attard, Malta	Action; Drama; History; Thriller; War	English; Arabic
13 Hours	7	0	164	0	-0.477419	-0.00393711	0	0	0.227929	1.55009e-05	310	tt4172430	2016-01-15	R	2 hr 24 min	7.3	109488	5	2	0	5	0	1	0	1	1	1	1	0	0	0	0	0	0	0	0	0	0	0	0	0	2.39 : 1	15;	Color	Malta; Morocco; USA	Michael Bay	Attard, Malta	Action; Drama; History; Thriller; War	English; Arabic
13 Hours	6	1	178	0.00561798	0.522581	0.00168086	1	3.15617e-05	0.273091	2.8253e-06	310	tt4172430	2016-01-15	R	2 hr 24 min	7.3	109488	5	2	0	5	0	1	0	1	1	1	1	0	0	0	0	0	0	0	0	0	0	0	0	0	2.39 : 1	15;	Color	Malta; Morocco; USA	Michael Bay	Attard, Malta	Action; Drama; History; Thriller; War	English; Arabic
13 Hours	7	1	144	0.00694444	0.522581	0.00300733	1	4.82253e-05	0.273091	9.04404e-06	310	tt4172430	2016-01-15	R	2 hr 24 min	7.3	109488	5	2	0	5	0	1	0	1	1	1	1	0	0	0	0	0	0	0	0	0	0	0	0	0	2.39 : 1	15;	Color	Malta; Morocco; USA	Michael Bay	Attard, Malta	Action; Drama; History; Thriller; War	English; Arabic
13 Hours	6	2	210	0.00952381	1.52258	0.0055867	4	9.07029e-05	2.31825	3.12112e-05	310	tt4172430	2016-01-15	R	2 hr 24 min	7.3	109488	5	2	0	5	0	1	0	1	1	1	1	0	0	0	0	0	0	0	0	0	0	0	0	0	2.39 : 1	15;	Color	Malta; Morocco; USA	Michael Bay	Attard, Malta	Action; Drama; History; Thriller; War	English; Arabic
13 Hours	6	0	60	0	-0.477419	-0.00393711	0	0	0.227929	1.55009e-05	310	tt4172430	2016-01-15	R	2 hr 24 min	7.3	109488	5	2	0	5	0	1	0	1	1	1	1	0	0	0	0	0	0	0	0	0	0	0	0	0	2.39 : 1	15;	Color	Malta; Morocco; USA	Michael Bay	Attard, Malta	Action; Drama; History; Thriller; War	English; Arabic
13 Hours	9	0	73	0	-0.477419	-0.00393711	0	0	0.227929	1.55009e-05	310	tt4172430	2016-01-15	R	2 hr 24 min	7.3	109488	5	2	0	5	0	1	0	1	1	1	1	0	0	0	0	0	0	0	0	0	0	0	0	0	2.39 : 1	15;	Color	Malta; Morocco; USA	Michael Bay	Attard, Malta	Action; Drama; History; Thriller; War	English; Arabic
13 Hours	6	0	74	0	-0.477419	-0.00393711	0	0	0.227929	1.55009e-05	310	tt4172430	2016-01-15	R	2 hr 24 min	7.3	109488	5	2	0	5	0	1	0	1	1	1	1	0	0	0	0	0	0	0	0	0	0	0	0	0	2.39 : 1	15;	Color	Malta; Morocco; USA	Michael Bay	Attard, Malta	Action; Drama; History; Thriller; War	English; Arabic
13 Hours	7	0	159	0	-0.477419	-0.00393711	0	0	0.227929	1.55009e-05	310	tt4172430	2016-01-15	R	2 hr 24 min	7.3	109488	5	2	0	5	0	1	0	1	1	1	1	0	0	0	0	0	0	0	0	0	0	0	0	0	2.39 : 1	15;	Color	Malta; Morocco; USA	Michael Bay	Attard, Malta	Action; Drama; History; Thriller; War	English; Arabic
13 Hours	7	0	106	0	-0.477419	-0.00393711	0	0	0.227929	1.55009e-05	310	tt4172430	2016-01-15	R	2 hr 24 min	7.3	109488	5	2	0	5	0	1	0	1	1	1	1	0	0	0	0	0	0	0	0	0	0	0	0	0	2.39 : 1	15;	Color	Malta; Morocco; USA	Michael Bay	Attard, Malta	Action; Drama; History; Thriller; War	English; Arabic
13 Hours	8	0	349	0	-0.477419	-0.00393711	0	0	0.227929	1.55009e-05	310	tt4172430	2016-01-15	R	2 hr 24 min	7.3	109488	5	2	0	5	0	1	0	1	1	1	1	0	0	0	0	0	0	0	0	0	0	0	0	0	2.39 : 1	15;	Color	Malta; Morocco; USA	Michael Bay	Attard, Malta	Action; Drama; History; Thriller; War	English; Arabic
13 Hours	5	0	106	0	-0.477419	-0.00393711	0	0	0.227929	1.55009e-05	310	tt4172430	2016-01-15	R	2 hr 24 min	7.3	109488	5	2	0	5	0	1	0	1	1	1	1	0	0	0	0	0	0	0	0	0	0	0	0	0	2.39 : 1	15;	Color	Malta; Morocco; USA	Michael Bay	Attard, Malta	Action; Drama; History; Thriller; War	English; Arabic
13 Hours	8	0	68	0	-0.477419	-0.00393711	0	0	0.227929	1.55009e-05	310	tt4172430	2016-01-15	R	2 hr 24 min	7.3	109488	5	2	0	5	0	1	0	1	1	1	1	0	0	0	0	0	0	0	0	0	0	0	0	0	2.39 : 1	15;	Color	Malta; Morocco; USA	Michael Bay	Attard, Malta	Action; Drama; History; Thriller; War	English; Arabic
13 Hours	5	1	64	0.015625	0.522581	0.0116879	1	0.000244141	0.273091	0.000136607	310	tt4172430	2016-01-15	R	2 hr 24 min	7.3	109488	5	2	0	5	0	1	0	1	1	1	1	0	0	0	0	0	0	0	0	0	0	0	0	0	2.39 : 1	15;	Color	Malta; Morocco; USA	Michael Bay	Attard, Malta	Action; Drama; History; Thriller; War	English; Arabic
13 Hours	7	0	115	0	-0.477419	-0.00393711	0	0	0.227929	1.55009e-05	310	tt4172430	2016-01-15	R	2 hr 24 min	7.3	109488	5	2	0	5	0	1	0	1	1	1	1	0	0	0	0	0	0	0	0	0	0	0	0	0	2.39 : 1	15;	Color	Malta; Morocco; USA	Michael Bay	Attard, Malta	Action; Drama; History; Thriller; War	English; Arabic
13 Hours	7	0	299	0	-0.477419	-0.00393711	0	0	0.227929	1.55009e-05	310	tt4172430	2016-01-15	R	2 hr 24 min	7.3	109488	5	2	0	5	0	1	0	1	1	1	1	0	0	0	0	0	0	0	0	0	0	0	0	0	2.39 : 1	15;	Color	Malta; Morocco; USA	Michael Bay	Attard, Malta	Action; Drama; History; Thriller; War	English; Arabic
20th Century Women	9	2	269	0.00743494	0.946237	0.00117883	4	5.52784e-05	0.895364	1.38963e-06	93	tt4385888	2017-01-20	R	1 hr 59 min	7.3	35509	2	1	12	71	1	1	0	0	0	0	0	0	0	0	0	0	0	0	0	0	0	0	0	0	2.00 : 1	15;	Color; Black and White (archive footage)	USA	Mike Mills	East Beach, Santa Barbara, California, USA	Comedy; Drama	English
20th Century Women	8	2	434	0.00460829	0.946237	-0.00164782	4	2.12364e-05	0.895364	2.71532e-06	93	tt4385888	2017-01-20	R	1 hr 59 min	7.3	35509	2	1	12	71	1	1	0	0	0	0	0	0	0	0	0	0	0	0	0	0	0	0	0	0	2.00 : 1	15;	Color; Black and White (archive footage)	USA	Mike Mills	East Beach, Santa Barbara, California, USA	Comedy; Drama	English
20th Century Women	8	3	446	0.00672646	1.94624	0.000470341	9	4.52452e-05	3.78784	2.21221e-07	93	tt4385888	2017-01-20	R	1 hr 59 min	7.3	35509	2	1	12	71	1	1	0	0	0	0	0	0	0	0	0	0	0	0	0	0	0	0	0	0	2.00 : 1	15;	Color; Black and White (archive footage)	USA	Mike Mills	East Beach, Santa Barbara, California, USA	Comedy; Drama	English
20th Century Women	6	1	143	0.00699301	-0.0537634	0.000736891	1	4.89021e-05	0.00289051	5.43008e-07	93	tt4385888	2017-01-20	R	1 hr 59 min	7.3	35509	2	1	12	71	1	1	0	0	0	0	0	0	0	0	0	0	0	0	0	0	0	0	0	0	2.00 : 1	15;	Color; Black and White (archive footage)	USA	Mike Mills	East Beach, Santa Barbara, California, USA	Comedy; Drama	English
20th Century Women	8	3	79	0.0379747	1.94624	0.0317186	9	0.00144208	3.78784	0.00100607	93	tt4385888	2017-01-20	R	1 hr 59 min	7.3	35509	2	1	12	71	1	1	0	0	0	0	0	0	0	0	0	0	0	0	0	0	0	0	0	0	2.00 : 1	15;	Color; Black and White (archive footage)	USA	Mike Mills	East Beach, Santa Barbara, California, USA	Comedy; Drama	English
20th Century Women	9	1	75	0.0133333	-0.0537634	0.00707722	1	0.000177778	0.00289051	5.0087e-05	93	tt4385888	2017-01-20	R	1 hr 59 min	7.3	35509	2	1	12	71	1	1	0	0	0	0	0	0	0	0	0	0	0	0	0	0	0	0	0	0	2.00 : 1	15;	Color; Black and White (archive footage)	USA	Mike Mills	East Beach, Santa Barbara, California, USA	Comedy; Drama	English
20th Century Women	7	0	52	0	-1.05376	-0.00625612	0	0	1.11042	3.9139e-05	93	tt4385888	2017-01-20	R	1 hr 59 min	7.3	35509	2	1	12	71	1	1	0	0	0	0	0	0	0	0	0	0	0	0	0	0	0	0	0	0	2.00 : 1	15;	Color; Black and White (archive footage)	USA	Mike Mills	East Beach, Santa Barbara, California, USA	Comedy; Drama	English
20th Century Women	2	2	329	0.00607903	0.946237	-0.000177089	4	3.69546e-05	0.895364	3.13606e-08	93	tt4385888	2017-01-20	R	1 hr 59 min	7.3	35509	2	1	12	71	1	1	0	0	0	0	0	0	0	0	0	0	0	0	0	0	0	0	0	0	2.00 : 1	15;	Color; Black and White (archive footage)	USA	Mike Mills	East Beach, Santa Barbara, California, USA	Comedy; Drama	English
20th Century Women	1	0	26	0	-1.05376	-0.00625612	0	0	1.11042	3.9139e-05	93	tt4385888	2017-01-20	R	1 hr 59 min	7.3	35509	2	1	12	71	1	1	0	0	0	0	0	0	0	0	0	0	0	0	0	0	0	0	0	0	2.00 : 1	15;	Color; Black and White (archive footage)	USA	Mike Mills	East Beach, Santa Barbara, California, USA	Comedy; Drama	English
20th Century Women	4	0	75	0	-1.05376	-0.00625612	0	0	1.11042	3.9139e-05	93	tt4385888	2017-01-20	R	1 hr 59 min	7.3	35509	2	1	12	71	1	1	0	0	0	0	0	0	0	0	0	0	0	0	0	0	0	0	0	0	2.00 : 1	15;	Color; Black and White (archive footage)	USA	Mike Mills	East Beach, Santa Barbara, California, USA	Comedy; Drama	English
20th Century Women	1	1	67	0.0149254	-0.0537634	0.00866926	1	0.000222767	0.00289051	7.5156e-05	93	tt4385888	2017-01-20	R	1 hr 59 min	7.3	35509	2	1	12	71	1	1	0	0	0	0	0	0	0	0	0	0	0	0	0	0	0	0	0	0	2.00 : 1	15;	Color; Black and White (archive footage)	USA	Mike Mills	East Beach, Santa Barbara, California, USA	Comedy; Drama	English
20th Century Women	3	0	51	0	-1.05376	-0.00625612	0	0	1.11042	3.9139e-05	93	tt4385888	2017-01-20	R	1 hr 59 min	7.3	35509	2	1	12	71	1	1	0	0	0	0	0	0	0	0	0	0	0	0	0	0	0	0	0	0	2.00 : 1	15;	Color; Black and White (archive footage)	USA	Mike Mills	East Beach, Santa Barbara, California, USA	Comedy; Drama	English
20th Century Women	1	0	68	0	-1.05376	-0.00625612	0	0	1.11042	3.9139e-05	93	tt4385888	2017-01-20	R	1 hr 59 min	7.3	35509	2	1	12	71	1	1	0	0	0	0	0	0	0	0	0	0	0	0	0	0	0	0	0	0	2.00 : 1	15;	Color; Black and White (archive footage)	USA	Mike Mills	East Beach, Santa Barbara, California, USA	Comedy; Drama	English
20th Century Women	4	2	74	0.027027	0.946237	0.0207709	4	0.00073046	0.895364	0.000431431	93	tt4385888	2017-01-20	R	1 hr 59 min	7.3	35509	2	1	12	71	1	1	0	0	0	0	0	0	0	0	0	0	0	0	0	0	0	0	0	0	2.00 : 1	15;	Color; Black and White (archive footage)	USA	Mike Mills	East Beach, Santa Barbara, California, USA	Comedy; Drama	English
20th Century Women	3	0	94	0	-1.05376	-0.00625612	0	0	1.11042	3.9139e-05	93	tt4385888	2017-01-20	R	1 hr 59 min	7.3	35509	2	1	12	71	1	1	0	0	0	0	0	0	0	0	0	0	0	0	0	0	0	0	0	0	2.00 : 1	15;	Color; Black and White (archive footage)	USA	Mike Mills	East Beach, Santa Barbara, California, USA	Comedy; Drama	English
20th Century Women	2	0	69	0	-1.05376	-0.00625612	0	0	1.11042	3.9139e-05	93	tt4385888	2017-01-20	R	1 hr 59 min	7.3	35509	2	1	12	71	1	1	0	0	0	0	0	0	0	0	0	0	0	0	0	0	0	0	0	0	2.00 : 1	15;	Color; Black and White (archive footage)	USA	Mike Mills	East Beach, Santa Barbara, California, USA	Comedy; Drama	English
20th Century Women	5	0	66	0	-1.05376	-0.00625612	0	0	1.11042	3.9139e-05	93	tt4385888	2017-01-20	R	1 hr 59 min	7.3	35509	2	1	12	71	1	1	0	0	0	0	0	0	0	0	0	0	0	0	0	0	0	0	0	0	2.00 : 1	15;	Color; Black and White (archive footage)	USA	Mike Mills	East Beach, Santa Barbara, California, USA	Comedy; Drama	English
20th Century Women	10	2	233	0.00858369	0.946237	0.00232757	4	7.36798e-05	0.895364	5.4176e-06	93	tt4385888	2017-01-20	R	1 hr 59 min	7.3	35509	2	1	12	71	1	1	0	0	0	0	0	0	0	0	0	0	0	0	0	0	0	0	0	0	2.00 : 1	15;	Color; Black and White (archive footage)	USA	Mike Mills	East Beach, Santa Barbara, California, USA	Comedy; Drama	English
20th Century Women	7	3	321	0.00934579	1.94624	0.00308968	9	8.73439e-05	3.78784	9.54611e-06	93	tt4385888	2017-01-20	R	1 hr 59 min	7.3	35509	2	1	12	71	1	1	0	0	0	0	0	0	0	0	0	0	0	0	0	0	0	0	0	0	2.00 : 1	15;	Color; Black and White (archive footage)	USA	Mike Mills	East Beach, Santa Barbara, California, USA	Comedy; Drama	English
20th Century Women	7	0	257	0	-1.05376	-0.00625612	0	0	1.11042	3.9139e-05	93	tt4385888	2017-01-20	R	1 hr 59 min	7.3	35509	2	1	12	71	1	1	0	0	0	0	0	0	0	0	0	0	0	0	0	0	0	0	0	0	2.00 : 1	15;	Color; Black and White (archive footage)	USA	Mike Mills	East Beach, Santa Barbara, California, USA	Comedy; Drama	English
20th Century Women	7	0	238	0	-1.05376	-0.00625612	0	0	1.11042	3.9139e-05	93	tt4385888	2017-01-20	R	1 hr 59 min	7.3	35509	2	1	12	71	1	1	0	0	0	0	0	0	0	0	0	0	0	0	0	0	0	0	0	0	2.00 : 1	15;	Color; Black and White (archive footage)	USA	Mike Mills	East Beach, Santa Barbara, California, USA	Comedy; Drama	English
20th Century Women	6	2	412	0.00485437	0.946237	-0.00140175	4	2.35649e-05	0.895364	1.9649e-06	93	tt4385888	2017-01-20	R	1 hr 59 min	7.3	35509	2	1	12	71	1	1	0	0	0	0	0	0	0	0	0	0	0	0	0	0	0	0	0	0	2.00 : 1	15;	Color; Black and White (archive footage)	USA	Mike Mills	East Beach, Santa Barbara, California, USA	Comedy; Drama	English
20th Century Women	9	1	124	0.00806452	-0.0537634	0.0018084	1	6.50364e-05	0.00289051	3.27031e-06	93	tt4385888	2017-01-20	R	1 hr 59 min	7.3	35509	2	1	12	71	1	1	0	0	0	0	0	0	0	0	0	0	0	0	0	0	0	0	0	0	2.00 : 1	15;	Color; Black and White (archive footage)	USA	Mike Mills	East Beach, Santa Barbara, California, USA	Comedy; Drama	English
20th Century Women	6	2	416	0.00480769	0.946237	-0.00144842	4	2.31139e-05	0.895364	2.09793e-06	93	tt4385888	2017-01-20	R	1 hr 59 min	7.3	35509	2	1	12	71	1	1	0	0	0	0	0	0	0	0	0	0	0	0	0	0	0	0	0	0	2.00 : 1	15;	Color; Black and White (archive footage)	USA	Mike Mills	East Beach, Santa Barbara, California, USA	Comedy; Drama	English
20th Century Women	7	1	99	0.010101	-0.0537634	0.00384489	1	0.00010203	0.00289051	1.47832e-05	93	tt4385888	2017-01-20	R	1 hr 59 min	7.3	35509	2	1	12	71	1	1	0	0	0	0	0	0	0	0	0	0	0	0	0	0	0	0	0	0	2.00 : 1	15;	Color; Black and White (archive footage)	USA	Mike Mills	East Beach, Santa Barbara, California, USA	Comedy; Drama	English
20th Century Women	3	0	35	0	-1.05376	-0.00625612	0	0	1.11042	3.9139e-05	93	tt4385888	2017-01-20	R	1 hr 59 min	7.3	35509	2	1	12	71	1	1	0	0	0	0	0	0	0	0	0	0	0	0	0	0	0	0	0	0	2.00 : 1	15;	Color; Black and White (archive footage)	USA	Mike Mills	East Beach, Santa Barbara, California, USA	Comedy; Drama	English
20th Century Women	9	0	84	0	-1.05376	-0.00625612	0	0	1.11042	3.9139e-05	93	tt4385888	2017-01-20	R	1 hr 59 min	7.3	35509	2	1	12	71	1	1	0	0	0	0	0	0	0	0	0	0	0	0	0	0	0	0	0	0	2.00 : 1	15;	Color; Black and White (archive footage)	USA	Mike Mills	East Beach, Santa Barbara, California, USA	Comedy; Drama	English
20th Century Women	10	0	34	0	-1.05376	-0.00625612	0	0	1.11042	3.9139e-05	93	tt4385888	2017-01-20	R	1 hr 59 min	7.3	35509	2	1	12	71	1	1	0	0	0	0	0	0	0	0	0	0	0	0	0	0	0	0	0	0	2.00 : 1	15;	Color; Black and White (archive footage)	USA	Mike Mills	East Beach, Santa Barbara, California, USA	Comedy; Drama	English
20th Century Women	8	0	74	0	-1.05376	-0.00625612	0	0	1.11042	3.9139e-05	93	tt4385888	2017-01-20	R	1 hr 59 min	7.3	35509	2	1	12	71	1	1	0	0	0	0	0	0	0	0	0	0	0	0	0	0	0	0	0	0	2.00 : 1	15;	Color; Black and White (archive footage)	USA	Mike Mills	East Beach, Santa Barbara, California, USA	Comedy; Drama	English
20th Century Women	10	0	12	0	-1.05376	-0.00625612	0	0	1.11042	3.9139e-05	93	tt4385888	2017-01-20	R	1 hr 59 min	7.3	35509	2	1	12	71	1	1	0	0	0	0	0	0	0	0	0	0	0	0	0	0	0	0	0	0	2.00 : 1	15;	Color; Black and White (archive footage)	USA	Mike Mills	East Beach, Santa Barbara, California, USA	Comedy; Drama	English
20th Century Women	10	0	106	0	-1.05376	-0.00625612	0	0	1.11042	3.9139e-05	93	tt4385888	2017-01-20	R	1 hr 59 min	7.3	35509	2	1	12	71	1	1	0	0	0	0	0	0	0	0	0	0	0	0	0	0	0	0	0	0	2.00 : 1	15;	Color; Black and White (archive footage)	USA	Mike Mills	East Beach, Santa Barbara, California, USA	Comedy; Drama	English
20th Century Women	6	0	27	0	-1.05376	-0.00625612	0	0	1.11042	3.9139e-05	93	tt4385888	2017-01-20	R	1 hr 59 min	7.3	35509	2	1	12	71	1	1	0	0	0	0	0	0	0	0	0	0	0	0	0	0	0	0	0	0	2.00 : 1	15;	Color; Black and White (archive footage)	USA	Mike Mills	East Beach, Santa Barbara, California, USA	Comedy; Drama	English
20th Century Women	5	0	91	0	-1.05376	-0.00625612	0	0	1.11042	3.9139e-05	93	tt4385888	2017-01-20	R	1 hr 59 min	7.3	35509	2	1	12	71	1	1	0	0	0	0	0	0	0	0	0	0	0	0	0	0	0	0	0	0	2.00 : 1	15;	Color; Black and White (archive footage)	USA	Mike Mills	East Beach, Santa Barbara, California, USA	Comedy; Drama	English
20th Century Women	9	3	470	0.00638298	1.94624	0.000126862	9	4.07424e-05	3.78784	1.6094e-08	93	tt4385888	2017-01-20	R	1 hr 59 min	7.3	35509	2	1	12	71	1	1	0	0	0	0	0	0	0	0	0	0	0	0	0	0	0	0	0	0	2.00 : 1	15;	Color; Black and White (archive footage)	USA	Mike Mills	East Beach, Santa Barbara, California, USA	Comedy; Drama	English
20th Century Women	7	4	292	0.0136986	2.94624	0.00744251	16	0.000187652	8.68031	5.5391e-05	93	tt4385888	2017-01-20	R	1 hr 59 min	7.3	35509	2	1	12	71	1	1	0	0	0	0	0	0	0	0	0	0	0	0	0	0	0	0	0	0	2.00 : 1	15;	Color; Black and White (archive footage)	USA	Mike Mills	East Beach, Santa Barbara, California, USA	Comedy; Drama	English
20th Century Women	1	0	40	0	-1.05376	-0.00625612	0	0	1.11042	3.9139e-05	93	tt4385888	2017-01-20	R	1 hr 59 min	7.3	35509	2	1	12	71	1	1	0	0	0	0	0	0	0	0	0	0	0	0	0	0	0	0	0	0	2.00 : 1	15;	Color; Black and White (archive footage)	USA	Mike Mills	East Beach, Santa Barbara, California, USA	Comedy; Drama	English
20th Century Women	7	2	584	0.00342466	0.946237	-0.00283146	4	1.17283e-05	0.895364	8.01716e-06	93	tt4385888	2017-01-20	R	1 hr 59 min	7.3	35509	2	1	12	71	1	1	0	0	0	0	0	0	0	0	0	0	0	0	0	0	0	0	0	0	2.00 : 1	15;	Color; Black and White (archive footage)	USA	Mike Mills	East Beach, Santa Barbara, California, USA	Comedy; Drama	English
20th Century Women	7	1	100	0.01	-0.0537634	0.00374388	1	0.0001	0.00289051	1.40167e-05	93	tt4385888	2017-01-20	R	1 hr 59 min	7.3	35509	2	1	12	71	1	1	0	0	0	0	0	0	0	0	0	0	0	0	0	0	0	0	0	0	2.00 : 1	15;	Color; Black and White (archive footage)	USA	Mike Mills	East Beach, Santa Barbara, California, USA	Comedy; Drama	English
20th Century Women	7	1	108	0.00925926	-0.0537634	0.00300314	1	8.57339e-05	0.00289051	9.01887e-06	93	tt4385888	2017-01-20	R	1 hr 59 min	7.3	35509	2	1	12	71	1	1	0	0	0	0	0	0	0	0	0	0	0	0	0	0	0	0	0	0	2.00 : 1	15;	Color; Black and White (archive footage)	USA	Mike Mills	East Beach, Santa Barbara, California, USA	Comedy; Drama	English
20th Century Women	7	1	142	0.00704225	-0.0537634	0.000786137	1	4.95933e-05	0.00289051	6.18011e-07	93	tt4385888	2017-01-20	R	1 hr 59 min	7.3	35509	2	1	12	71	1	1	0	0	0	0	0	0	0	0	0	0	0	0	0	0	0	0	0	0	2.00 : 1	15;	Color; Black and White (archive footage)	USA	Mike Mills	East Beach, Santa Barbara, California, USA	Comedy; Drama	English
20th Century Women	7	0	22	0	-1.05376	-0.00625612	0	0	1.11042	3.9139e-05	93	tt4385888	2017-01-20	R	1 hr 59 min	7.3	35509	2	1	12	71	1	1	0	0	0	0	0	0	0	0	0	0	0	0	0	0	0	0	0	0	2.00 : 1	15;	Color; Black and White (archive footage)	USA	Mike Mills	East Beach, Santa Barbara, California, USA	Comedy; Drama	English
20th Century Women	10	2	161	0.0124224	0.946237	0.00616624	4	0.000154315	0.895364	3.80226e-05	93	tt4385888	2017-01-20	R	1 hr 59 min	7.3	35509	2	1	12	71	1	1	0	0	0	0	0	0	0	0	0	0	0	0	0	0	0	0	0	0	2.00 : 1	15;	Color; Black and White (archive footage)	USA	Mike Mills	East Beach, Santa Barbara, California, USA	Comedy; Drama	English
20th Century Women	8	0	103	0	-1.05376	-0.00625612	0	0	1.11042	3.9139e-05	93	tt4385888	2017-01-20	R	1 hr 59 min	7.3	35509	2	1	12	71	1	1	0	0	0	0	0	0	0	0	0	0	0	0	0	0	0	0	0	0	2.00 : 1	15;	Color; Black and White (archive footage)	USA	Mike Mills	East Beach, Santa Barbara, California, USA	Comedy; Drama	English
20th Century Women	8	0	110	0	-1.05376	-0.00625612	0	0	1.11042	3.9139e-05	93	tt4385888	2017-01-20	R	1 hr 59 min	7.3	35509	2	1	12	71	1	1	0	0	0	0	0	0	0	0	0	0	0	0	0	0	0	0	0	0	2.00 : 1	15;	Color; Black and White (archive footage)	USA	Mike Mills	East Beach, Santa Barbara, California, USA	Comedy; Drama	English
20th Century Women	8	2	218	0.00917431	0.946237	0.0029182	4	8.4168e-05	0.895364	8.51586e-06	93	tt4385888	2017-01-20	R	1 hr 59 min	7.3	35509	2	1	12	71	1	1	0	0	0	0	0	0	0	0	0	0	0	0	0	0	0	0	0	0	2.00 : 1	15;	Color; Black and White (archive footage)	USA	Mike Mills	East Beach, Santa Barbara, California, USA	Comedy; Drama	English
20th Century Women	10	3	189	0.015873	1.94624	0.0096169	9	0.000251953	3.78784	9.24848e-05	93	tt4385888	2017-01-20	R	1 hr 59 min	7.3	35509	2	1	12	71	1	1	0	0	0	0	0	0	0	0	0	0	0	0	0	0	0	0	0	0	2.00 : 1	15;	Color; Black and White (archive footage)	USA	Mike Mills	East Beach, Santa Barbara, California, USA	Comedy; Drama	English
20th Century Women	6	0	207	0	-1.05376	-0.00625612	0	0	1.11042	3.9139e-05	93	tt4385888	2017-01-20	R	1 hr 59 min	7.3	35509	2	1	12	71	1	1	0	0	0	0	0	0	0	0	0	0	0	0	0	0	0	0	0	0	2.00 : 1	15;	Color; Black and White (archive footage)	USA	Mike Mills	East Beach, Santa Barbara, California, USA	Comedy; Drama	English
20th Century Women	9	0	29	0	-1.05376	-0.00625612	0	0	1.11042	3.9139e-05	93	tt4385888	2017-01-20	R	1 hr 59 min	7.3	35509	2	1	12	71	1	1	0	0	0	0	0	0	0	0	0	0	0	0	0	0	0	0	0	0	2.00 : 1	15;	Color; Black and White (archive footage)	USA	Mike Mills	East Beach, Santa Barbara, California, USA	Comedy; Drama	English
20th Century Women	8	0	88	0	-1.05376	-0.00625612	0	0	1.11042	3.9139e-05	93	tt4385888	2017-01-20	R	1 hr 59 min	7.3	35509	2	1	12	71	1	1	0	0	0	0	0	0	0	0	0	0	0	0	0	0	0	0	0	0	2.00 : 1	15;	Color; Black and White (archive footage)	USA	Mike Mills	East Beach, Santa Barbara, California, USA	Comedy; Drama	English
20th Century Women	3	2	186	0.0107527	0.946237	0.00449657	4	0.00011562	0.895364	2.02192e-05	93	tt4385888	2017-01-20	R	1 hr 59 min	7.3	35509	2	1	12	71	1	1	0	0	0	0	0	0	0	0	0	0	0	0	0	0	0	0	0	0	2.00 : 1	15;	Color; Black and White (archive footage)	USA	Mike Mills	East Beach, Santa Barbara, California, USA	Comedy; Drama	English
20th Century Women	7	0	41	0	-1.05376	-0.00625612	0	0	1.11042	3.9139e-05	93	tt4385888	2017-01-20	R	1 hr 59 min	7.3	35509	2	1	12	71	1	1	0	0	0	0	0	0	0	0	0	0	0	0	0	0	0	0	0	0	2.00 : 1	15;	Color; Black and White (archive footage)	USA	Mike Mills	East Beach, Santa Barbara, California, USA	Comedy; Drama	English
20th Century Women	7	0	69	0	-1.05376	-0.00625612	0	0	1.11042	3.9139e-05	93	tt4385888	2017-01-20	R	1 hr 59 min	7.3	35509	2	1	12	71	1	1	0	0	0	0	0	0	0	0	0	0	0	0	0	0	0	0	0	0	2.00 : 1	15;	Color; Black and White (archive footage)	USA	Mike Mills	East Beach, Santa Barbara, California, USA	Comedy; Drama	English
20th Century Women	6	1	368	0.00271739	-0.0537634	-0.00353873	1	7.38422e-06	0.00289051	1.25226e-05	93	tt4385888	2017-01-20	R	1 hr 59 min	7.3	35509	2	1	12	71	1	1	0	0	0	0	0	0	0	0	0	0	0	0	0	0	0	0	0	0	2.00 : 1	15;	Color; Black and White (archive footage)	USA	Mike Mills	East Beach, Santa Barbara, California, USA	Comedy; Drama	English
20th Century Women	10	0	13	0	-1.05376	-0.00625612	0	0	1.11042	3.9139e-05	93	tt4385888	2017-01-20	R	1 hr 59 min	7.3	35509	2	1	12	71	1	1	0	0	0	0	0	0	0	0	0	0	0	0	0	0	0	0	0	0	2.00 : 1	15;	Color; Black and White (archive footage)	USA	Mike Mills	East Beach, Santa Barbara, California, USA	Comedy; Drama	English
20th Century Women	8	0	33	0	-1.05376	-0.00625612	0	0	1.11042	3.9139e-05	93	tt4385888	2017-01-20	R	1 hr 59 min	7.3	35509	2	1	12	71	1	1	0	0	0	0	0	0	0	0	0	0	0	0	0	0	0	0	0	0	2.00 : 1	15;	Color; Black and White (archive footage)	USA	Mike Mills	East Beach, Santa Barbara, California, USA	Comedy; Drama	English
20th Century Women	9	1	86	0.0116279	-0.0537634	0.00537179	1	0.000135208	0.00289051	2.88561e-05	93	tt4385888	2017-01-20	R	1 hr 59 min	7.3	35509	2	1	12	71	1	1	0	0	0	0	0	0	0	0	0	0	0	0	0	0	0	0	0	0	2.00 : 1	15;	Color; Black and White (archive footage)	USA	Mike Mills	East Beach, Santa Barbara, California, USA	Comedy; Drama	English
20th Century Women	9	1	198	0.00505051	-0.0537634	-0.00120561	1	2.55076e-05	0.00289051	1.4535e-06	93	tt4385888	2017-01-20	R	1 hr 59 min	7.3	35509	2	1	12	71	1	1	0	0	0	0	0	0	0	0	0	0	0	0	0	0	0	0	0	0	2.00 : 1	15;	Color; Black and White (archive footage)	USA	Mike Mills	East Beach, Santa Barbara, California, USA	Comedy; Drama	English
20th Century Women	7	0	164	0	-1.05376	-0.00625612	0	0	1.11042	3.9139e-05	93	tt4385888	2017-01-20	R	1 hr 59 min	7.3	35509	2	1	12	71	1	1	0	0	0	0	0	0	0	0	0	0	0	0	0	0	0	0	0	0	2.00 : 1	15;	Color; Black and White (archive footage)	USA	Mike Mills	East Beach, Santa Barbara, California, USA	Comedy; Drama	English
20th Century Women	9	0	97	0	-1.05376	-0.00625612	0	0	1.11042	3.9139e-05	93	tt4385888	2017-01-20	R	1 hr 59 min	7.3	35509	2	1	12	71	1	1	0	0	0	0	0	0	0	0	0	0	0	0	0	0	0	0	0	0	2.00 : 1	15;	Color; Black and White (archive footage)	USA	Mike Mills	East Beach, Santa Barbara, California, USA	Comedy; Drama	English
20th Century Women	8	4	279	0.0143369	2.94624	0.0080808	16	0.000205547	8.68031	6.52993e-05	93	tt4385888	2017-01-20	R	1 hr 59 min	7.3	35509	2	1	12	71	1	1	0	0	0	0	0	0	0	0	0	0	0	0	0	0	0	0	0	0	2.00 : 1	15;	Color; Black and White (archive footage)	USA	Mike Mills	East Beach, Santa Barbara, California, USA	Comedy; Drama	English
20th Century Women	8	1	77	0.012987	-0.0537634	0.0067309	1	0.000168663	0.00289051	4.5305e-05	93	tt4385888	2017-01-20	R	1 hr 59 min	7.3	35509	2	1	12	71	1	1	0	0	0	0	0	0	0	0	0	0	0	0	0	0	0	0	0	0	2.00 : 1	15;	Color; Black and White (archive footage)	USA	Mike Mills	East Beach, Santa Barbara, California, USA	Comedy; Drama	English
20th Century Women	8	0	296	0	-1.05376	-0.00625612	0	0	1.11042	3.9139e-05	93	tt4385888	2017-01-20	R	1 hr 59 min	7.3	35509	2	1	12	71	1	1	0	0	0	0	0	0	0	0	0	0	0	0	0	0	0	0	0	0	2.00 : 1	15;	Color; Black and White (archive footage)	USA	Mike Mills	East Beach, Santa Barbara, California, USA	Comedy; Drama	English
20th Century Women	7	1	84	0.0119048	-0.0537634	0.00564865	1	0.000141723	0.00289051	3.19072e-05	93	tt4385888	2017-01-20	R	1 hr 59 min	7.3	35509	2	1	12	71	1	1	0	0	0	0	0	0	0	0	0	0	0	0	0	0	0	0	0	0	2.00 : 1	15;	Color; Black and White (archive footage)	USA	Mike Mills	East Beach, Santa Barbara, California, USA	Comedy; Drama	English
20th Century Women	7	3	402	0.00746269	1.94624	0.00120657	9	5.56917e-05	3.78784	1.45581e-06	93	tt4385888	2017-01-20	R	1 hr 59 min	7.3	35509	2	1	12	71	1	1	0	0	0	0	0	0	0	0	0	0	0	0	0	0	0	0	0	0	2.00 : 1	15;	Color; Black and White (archive footage)	USA	Mike Mills	East Beach, Santa Barbara, California, USA	Comedy; Drama	English
20th Century Women	9	2	79	0.0253165	0.946237	0.0190603	4	0.000640923	0.895364	0.000363297	93	tt4385888	2017-01-20	R	1 hr 59 min	7.3	35509	2	1	12	71	1	1	0	0	0	0	0	0	0	0	0	0	0	0	0	0	0	0	0	0	2.00 : 1	15;	Color; Black and White (archive footage)	USA	Mike Mills	East Beach, Santa Barbara, California, USA	Comedy; Drama	English
20th Century Women	8	0	101	0	-1.05376	-0.00625612	0	0	1.11042	3.9139e-05	93	tt4385888	2017-01-20	R	1 hr 59 min	7.3	35509	2	1	12	71	1	1	0	0	0	0	0	0	0	0	0	0	0	0	0	0	0	0	0	0	2.00 : 1	15;	Color; Black and White (archive footage)	USA	Mike Mills	East Beach, Santa Barbara, California, USA	Comedy; Drama	English
20th Century Women	9	1	96	0.0104167	-0.0537634	0.00416055	1	0.000108507	0.00289051	1.73102e-05	93	tt4385888	2017-01-20	R	1 hr 59 min	7.3	35509	2	1	12	71	1	1	0	0	0	0	0	0	0	0	0	0	0	0	0	0	0	0	0	0	2.00 : 1	15;	Color; Black and White (archive footage)	USA	Mike Mills	East Beach, Santa Barbara, California, USA	Comedy; Drama	English
20th Century Women	10	0	77	0	-1.05376	-0.00625612	0	0	1.11042	3.9139e-05	93	tt4385888	2017-01-20	R	1 hr 59 min	7.3	35509	2	1	12	71	1	1	0	0	0	0	0	0	0	0	0	0	0	0	0	0	0	0	0	0	2.00 : 1	15;	Color; Black and White (archive footage)	USA	Mike Mills	East Beach, Santa Barbara, California, USA	Comedy; Drama	English
20th Century Women	8	2	95	0.0210526	0.946237	0.0147965	4	0.000443213	0.895364	0.000218937	93	tt4385888	2017-01-20	R	1 hr 59 min	7.3	35509	2	1	12	71	1	1	0	0	0	0	0	0	0	0	0	0	0	0	0	0	0	0	0	0	2.00 : 1	15;	Color; Black and White (archive footage)	USA	Mike Mills	East Beach, Santa Barbara, California, USA	Comedy; Drama	English
20th Century Women	8	0	54	0	-1.05376	-0.00625612	0	0	1.11042	3.9139e-05	93	tt4385888	2017-01-20	R	1 hr 59 min	7.3	35509	2	1	12	71	1	1	0	0	0	0	0	0	0	0	0	0	0	0	0	0	0	0	0	0	2.00 : 1	15;	Color; Black and White (archive footage)	USA	Mike Mills	East Beach, Santa Barbara, California, USA	Comedy; Drama	English
20th Century Women	8	0	36	0	-1.05376	-0.00625612	0	0	1.11042	3.9139e-05	93	tt4385888	2017-01-20	R	1 hr 59 min	7.3	35509	2	1	12	71	1	1	0	0	0	0	0	0	0	0	0	0	0	0	0	0	0	0	0	0	2.00 : 1	15;	Color; Black and White (archive footage)	USA	Mike Mills	East Beach, Santa Barbara, California, USA	Comedy; Drama	English
20th Century Women	5	0	11	0	-1.05376	-0.00625612	0	0	1.11042	3.9139e-05	93	tt4385888	2017-01-20	R	1 hr 59 min	7.3	35509	2	1	12	71	1	1	0	0	0	0	0	0	0	0	0	0	0	0	0	0	0	0	0	0	2.00 : 1	15;	Color; Black and White (archive footage)	USA	Mike Mills	East Beach, Santa Barbara, California, USA	Comedy; Drama	English
20th Century Women	8	0	164	0	-1.05376	-0.00625612	0	0	1.11042	3.9139e-05	93	tt4385888	2017-01-20	R	1 hr 59 min	7.3	35509	2	1	12	71	1	1	0	0	0	0	0	0	0	0	0	0	0	0	0	0	0	0	0	0	2.00 : 1	15;	Color; Black and White (archive footage)	USA	Mike Mills	East Beach, Santa Barbara, California, USA	Comedy; Drama	English
20th Century Women	7	5	167	0.0299401	3.94624	0.023684	25	0.000896411	15.5728	0.000560932	93	tt4385888	2017-01-20	R	1 hr 59 min	7.3	35509	2	1	12	71	1	1	0	0	0	0	0	0	0	0	0	0	0	0	0	0	0	0	0	0	2.00 : 1	15;	Color; Black and White (archive footage)	USA	Mike Mills	East Beach, Santa Barbara, California, USA	Comedy; Drama	English
20th Century Women	8	0	134	0	-1.05376	-0.00625612	0	0	1.11042	3.9139e-05	93	tt4385888	2017-01-20	R	1 hr 59 min	7.3	35509	2	1	12	71	1	1	0	0	0	0	0	0	0	0	0	0	0	0	0	0	0	0	0	0	2.00 : 1	15;	Color; Black and White (archive footage)	USA	Mike Mills	East Beach, Santa Barbara, California, USA	Comedy; Drama	English
20th Century Women	7	2	107	0.0186916	0.946237	0.0124355	4	0.000349375	0.895364	0.000154641	93	tt4385888	2017-01-20	R	1 hr 59 min	7.3	35509	2	1	12	71	1	1	0	0	0	0	0	0	0	0	0	0	0	0	0	0	0	0	0	0	2.00 : 1	15;	Color; Black and White (archive footage)	USA	Mike Mills	East Beach, Santa Barbara, California, USA	Comedy; Drama	English
20th Century Women	8	1	126	0.00793651	-0.0537634	0.00168039	1	6.29882e-05	0.00289051	2.82372e-06	93	tt4385888	2017-01-20	R	1 hr 59 min	7.3	35509	2	1	12	71	1	1	0	0	0	0	0	0	0	0	0	0	0	0	0	0	0	0	0	0	2.00 : 1	15;	Color; Black and White (archive footage)	USA	Mike Mills	East Beach, Santa Barbara, California, USA	Comedy; Drama	English
20th Century Women	7	1	115	0.00869565	-0.0537634	0.00243954	1	7.56144e-05	0.00289051	5.95133e-06	93	tt4385888	2017-01-20	R	1 hr 59 min	7.3	35509	2	1	12	71	1	1	0	0	0	0	0	0	0	0	0	0	0	0	0	0	0	0	0	0	2.00 : 1	15;	Color; Black and White (archive footage)	USA	Mike Mills	East Beach, Santa Barbara, California, USA	Comedy; Drama	English
20th Century Women	6	2	160	0.0125	0.946237	0.00624388	4	0.00015625	0.895364	3.89861e-05	93	tt4385888	2017-01-20	R	1 hr 59 min	7.3	35509	2	1	12	71	1	1	0	0	0	0	0	0	0	0	0	0	0	0	0	0	0	0	0	0	2.00 : 1	15;	Color; Black and White (archive footage)	USA	Mike Mills	East Beach, Santa Barbara, California, USA	Comedy; Drama	English
20th Century Women	8	4	274	0.0145985	2.94624	0.00834242	16	0.000213117	8.68031	6.9596e-05	93	tt4385888	2017-01-20	R	1 hr 59 min	7.3	35509	2	1	12	71	1	1	0	0	0	0	0	0	0	0	0	0	0	0	0	0	0	0	0	0	2.00 : 1	15;	Color; Black and White (archive footage)	USA	Mike Mills	East Beach, Santa Barbara, California, USA	Comedy; Drama	English
20th Century Women	8	0	125	0	-1.05376	-0.00625612	0	0	1.11042	3.9139e-05	93	tt4385888	2017-01-20	R	1 hr 59 min	7.3	35509	2	1	12	71	1	1	0	0	0	0	0	0	0	0	0	0	0	0	0	0	0	0	0	0	2.00 : 1	15;	Color; Black and White (archive footage)	USA	Mike Mills	East Beach, Santa Barbara, California, USA	Comedy; Drama	English
20th Century Women	7	1	86	0.0116279	-0.0537634	0.00537179	1	0.000135208	0.00289051	2.88561e-05	93	tt4385888	2017-01-20	R	1 hr 59 min	7.3	35509	2	1	12	71	1	1	0	0	0	0	0	0	0	0	0	0	0	0	0	0	0	0	0	0	2.00 : 1	15;	Color; Black and White (archive footage)	USA	Mike Mills	East Beach, Santa Barbara, California, USA	Comedy; Drama	English
20th Century Women	6	1	79	0.0126582	-0.0537634	0.00640211	1	0.000160231	0.00289051	4.0987e-05	93	tt4385888	2017-01-20	R	1 hr 59 min	7.3	35509	2	1	12	71	1	1	0	0	0	0	0	0	0	0	0	0	0	0	0	0	0	0	0	0	2.00 : 1	15;	Color; Black and White (archive footage)	USA	Mike Mills	East Beach, Santa Barbara, California, USA	Comedy; Drama	English
20th Century Women	8	0	60	0	-1.05376	-0.00625612	0	0	1.11042	3.9139e-05	93	tt4385888	2017-01-20	R	1 hr 59 min	7.3	35509	2	1	12	71	1	1	0	0	0	0	0	0	0	0	0	0	0	0	0	0	0	0	0	0	2.00 : 1	15;	Color; Black and White (archive footage)	USA	Mike Mills	East Beach, Santa Barbara, California, USA	Comedy; Drama	English
20th Century Women	8	1	232	0.00431034	-0.0537634	-0.00194577	1	1.85791e-05	0.00289051	3.78603e-06	93	tt4385888	2017-01-20	R	1 hr 59 min	7.3	35509	2	1	12	71	1	1	0	0	0	0	0	0	0	0	0	0	0	0	0	0	0	0	0	0	2.00 : 1	15;	Color; Black and White (archive footage)	USA	Mike Mills	East Beach, Santa Barbara, California, USA	Comedy; Drama	English
20th Century Women	8	0	75	0	-1.05376	-0.00625612	0	0	1.11042	3.9139e-05	93	tt4385888	2017-01-20	R	1 hr 59 min	7.3	35509	2	1	12	71	1	1	0	0	0	0	0	0	0	0	0	0	0	0	0	0	0	0	0	0	2.00 : 1	15;	Color; Black and White (archive footage)	USA	Mike Mills	East Beach, Santa Barbara, California, USA	Comedy; Drama	English
20th Century Women	9	3	95	0.0315789	1.94624	0.0253228	9	0.00099723	3.78784	0.000641246	93	tt4385888	2017-01-20	R	1 hr 59 min	7.3	35509	2	1	12	71	1	1	0	0	0	0	0	0	0	0	0	0	0	0	0	0	0	0	0	0	2.00 : 1	15;	Color; Black and White (archive footage)	USA	Mike Mills	East Beach, Santa Barbara, California, USA	Comedy; Drama	English
20th Century Women	7	3	490	0.00612245	1.94624	-0.000133667	9	3.74844e-05	3.78784	1.7867e-08	93	tt4385888	2017-01-20	R	1 hr 59 min	7.3	35509	2	1	12	71	1	1	0	0	0	0	0	0	0	0	0	0	0	0	0	0	0	0	0	0	2.00 : 1	15;	Color; Black and White (archive footage)	USA	Mike Mills	East Beach, Santa Barbara, California, USA	Comedy; Drama	English
20th Century Women	8	1	91	0.010989	-0.0537634	0.00473289	1	0.000120758	0.00289051	2.24003e-05	93	tt4385888	2017-01-20	R	1 hr 59 min	7.3	35509	2	1	12	71	1	1	0	0	0	0	0	0	0	0	0	0	0	0	0	0	0	0	0	0	2.00 : 1	15;	Color; Black and White (archive footage)	USA	Mike Mills	East Beach, Santa Barbara, California, USA	Comedy; Drama	English
20th Century Women	7	1	214	0.0046729	-0.0537634	-0.00158322	1	2.1836e-05	0.00289051	2.50658e-06	93	tt4385888	2017-01-20	R	1 hr 59 min	7.3	35509	2	1	12	71	1	1	0	0	0	0	0	0	0	0	0	0	0	0	0	0	0	0	0	0	2.00 : 1	15;	Color; Black and White (archive footage)	USA	Mike Mills	East Beach, Santa Barbara, California, USA	Comedy; Drama	English
20th Century Women	10	1	175	0.00571429	-0.0537634	-0.000541831	1	3.26531e-05	0.00289051	2.93581e-07	93	tt4385888	2017-01-20	R	1 hr 59 min	7.3	35509	2	1	12	71	1	1	0	0	0	0	0	0	0	0	0	0	0	0	0	0	0	0	0	0	2.00 : 1	15;	Color; Black and White (archive footage)	USA	Mike Mills	East Beach, Santa Barbara, California, USA	Comedy; Drama	English
20th Century Women	9	5	499	0.01002	3.94624	0.00376392	25	0.000100401	15.5728	1.41671e-05	93	tt4385888	2017-01-20	R	1 hr 59 min	7.3	35509	2	1	12	71	1	1	0	0	0	0	0	0	0	0	0	0	0	0	0	0	0	0	0	0	2.00 : 1	15;	Color; Black and White (archive footage)	USA	Mike Mills	East Beach, Santa Barbara, California, USA	Comedy; Drama	English
20th Century Women	9	0	104	0	-1.05376	-0.00625612	0	0	1.11042	3.9139e-05	93	tt4385888	2017-01-20	R	1 hr 59 min	7.3	35509	2	1	12	71	1	1	0	0	0	0	0	0	0	0	0	0	0	0	0	0	0	0	0	0	2.00 : 1	15;	Color; Black and White (archive footage)	USA	Mike Mills	East Beach, Santa Barbara, California, USA	Comedy; Drama	English
31	3	0	282	0	-0.756614	-0.00558508	0	0	0.572464	3.11931e-05	189	tt3835080	2016-10-21	R	1 hr 42 min	5.1	16930	2	3	1	8	0	0	0	0	0	1	0	0	0	0	0	0	1	0	0	0	0	0	0	0	2.39 : 1	18;	Color	UK; USA	Rob Zombie	Downtown, Los Angeles, California, USA	Horror; Thriller	English; Spanish; German
31	2	2	159	0.0125786	1.24339	0.00699354	4	0.000158222	1.54601	4.89096e-05	189	tt3835080	2016-10-21	R	1 hr 42 min	5.1	16930	2	3	1	8	0	0	0	0	0	1	0	0	0	0	0	0	1	0	0	0	0	0	0	0	2.39 : 1	18;	Color	UK; USA	Rob Zombie	Downtown, Los Angeles, California, USA	Horror; Thriller	English; Spanish; German
31	2	3	369	0.00813008	2.24339	0.00254501	9	6.60982e-05	5.03278	6.47705e-06	189	tt3835080	2016-10-21	R	1 hr 42 min	5.1	16930	2	3	1	8	0	0	0	0	0	1	0	0	0	0	0	0	1	0	0	0	0	0	0	0	2.39 : 1	18;	Color	UK; USA	Rob Zombie	Downtown, Los Angeles, California, USA	Horror; Thriller	English; Spanish; German
31	5	0	231	0	-0.756614	-0.00558508	0	0	0.572464	3.11931e-05	189	tt3835080	2016-10-21	R	1 hr 42 min	5.1	16930	2	3	1	8	0	0	0	0	0	1	0	0	0	0	0	0	1	0	0	0	0	0	0	0	2.39 : 1	18;	Color	UK; USA	Rob Zombie	Downtown, Los Angeles, California, USA	Horror; Thriller	English; Spanish; German
31	3	0	120	0	-0.756614	-0.00558508	0	0	0.572464	3.11931e-05	189	tt3835080	2016-10-21	R	1 hr 42 min	5.1	16930	2	3	1	8	0	0	0	0	0	1	0	0	0	0	0	0	1	0	0	0	0	0	0	0	2.39 : 1	18;	Color	UK; USA	Rob Zombie	Downtown, Los Angeles, California, USA	Horror; Thriller	English; Spanish; German
31	1	0	113	0	-0.756614	-0.00558508	0	0	0.572464	3.11931e-05	189	tt3835080	2016-10-21	R	1 hr 42 min	5.1	16930	2	3	1	8	0	0	0	0	0	1	0	0	0	0	0	0	1	0	0	0	0	0	0	0	2.39 : 1	18;	Color	UK; USA	Rob Zombie	Downtown, Los Angeles, California, USA	Horror; Thriller	English; Spanish; German
31	1	0	170	0	-0.756614	-0.00558508	0	0	0.572464	3.11931e-05	189	tt3835080	2016-10-21	R	1 hr 42 min	5.1	16930	2	3	1	8	0	0	0	0	0	1	0	0	0	0	0	0	1	0	0	0	0	0	0	0	2.39 : 1	18;	Color	UK; USA	Rob Zombie	Downtown, Los Angeles, California, USA	Horror; Thriller	English; Spanish; German
31	2	1	99	0.010101	0.243386	0.00451593	1	0.00010203	0.0592369	2.03937e-05	189	tt3835080	2016-10-21	R	1 hr 42 min	5.1	16930	2	3	1	8	0	0	0	0	0	1	0	0	0	0	0	0	1	0	0	0	0	0	0	0	2.39 : 1	18;	Color	UK; USA	Rob Zombie	Downtown, Los Angeles, California, USA	Horror; Thriller	English; Spanish; German
31	2	1	158	0.00632911	0.243386	0.000744038	1	4.00577e-05	0.0592369	5.53593e-07	189	tt3835080	2016-10-21	R	1 hr 42 min	5.1	16930	2	3	1	8	0	0	0	0	0	1	0	0	0	0	0	0	1	0	0	0	0	0	0	0	2.39 : 1	18;	Color	UK; USA	Rob Zombie	Downtown, Los Angeles, California, USA	Horror; Thriller	English; Spanish; German
31	3	0	80	0	-0.756614	-0.00558508	0	0	0.572464	3.11931e-05	189	tt3835080	2016-10-21	R	1 hr 42 min	5.1	16930	2	3	1	8	0	0	0	0	0	1	0	0	0	0	0	0	1	0	0	0	0	0	0	0	2.39 : 1	18;	Color	UK; USA	Rob Zombie	Downtown, Los Angeles, California, USA	Horror; Thriller	English; Spanish; German
31	4	0	87	0	-0.756614	-0.00558508	0	0	0.572464	3.11931e-05	189	tt3835080	2016-10-21	R	1 hr 42 min	5.1	16930	2	3	1	8	0	0	0	0	0	1	0	0	0	0	0	0	1	0	0	0	0	0	0	0	2.39 : 1	18;	Color	UK; USA	Rob Zombie	Downtown, Los Angeles, California, USA	Horror; Thriller	English; Spanish; German
31	7	1	336	0.00297619	0.243386	-0.00260889	1	8.85771e-06	0.0592369	6.80628e-06	189	tt3835080	2016-10-21	R	1 hr 42 min	5.1	16930	2	3	1	8	0	0	0	0	0	1	0	0	0	0	0	0	1	0	0	0	0	0	0	0	2.39 : 1	18;	Color	UK; USA	Rob Zombie	Downtown, Los Angeles, California, USA	Horror; Thriller	English; Spanish; German
31	10	3	188	0.0159574	2.24339	0.0103724	9	0.00025464	5.03278	0.000107586	189	tt3835080	2016-10-21	R	1 hr 42 min	5.1	16930	2	3	1	8	0	0	0	0	0	1	0	0	0	0	0	0	1	0	0	0	0	0	0	0	2.39 : 1	18;	Color	UK; USA	Rob Zombie	Downtown, Los Angeles, California, USA	Horror; Thriller	English; Spanish; German
31	5	0	152	0	-0.756614	-0.00558508	0	0	0.572464	3.11931e-05	189	tt3835080	2016-10-21	R	1 hr 42 min	5.1	16930	2	3	1	8	0	0	0	0	0	1	0	0	0	0	0	0	1	0	0	0	0	0	0	0	2.39 : 1	18;	Color	UK; USA	Rob Zombie	Downtown, Los Angeles, California, USA	Horror; Thriller	English; Spanish; German
31	5	0	392	0	-0.756614	-0.00558508	0	0	0.572464	3.11931e-05	189	tt3835080	2016-10-21	R	1 hr 42 min	5.1	16930	2	3	1	8	0	0	0	0	0	1	0	0	0	0	0	0	1	0	0	0	0	0	0	0	2.39 : 1	18;	Color	UK; USA	Rob Zombie	Downtown, Los Angeles, California, USA	Horror; Thriller	English; Spanish; German
31	1	1	72	0.0138889	0.243386	0.00830381	1	0.000192901	0.0592369	6.89533e-05	189	tt3835080	2016-10-21	R	1 hr 42 min	5.1	16930	2	3	1	8	0	0	0	0	0	1	0	0	0	0	0	0	1	0	0	0	0	0	0	0	2.39 : 1	18;	Color	UK; USA	Rob Zombie	Downtown, Los Angeles, California, USA	Horror; Thriller	English; Spanish; German
31	8	0	136	0	-0.756614	-0.00558508	0	0	0.572464	3.11931e-05	189	tt3835080	2016-10-21	R	1 hr 42 min	5.1	16930	2	3	1	8	0	0	0	0	0	1	0	0	0	0	0	0	1	0	0	0	0	0	0	0	2.39 : 1	18;	Color	UK; USA	Rob Zombie	Downtown, Los Angeles, California, USA	Horror; Thriller	English; Spanish; German
31	1	0	77	0	-0.756614	-0.00558508	0	0	0.572464	3.11931e-05	189	tt3835080	2016-10-21	R	1 hr 42 min	5.1	16930	2	3	1	8	0	0	0	0	0	1	0	0	0	0	0	0	1	0	0	0	0	0	0	0	2.39 : 1	18;	Color	UK; USA	Rob Zombie	Downtown, Los Angeles, California, USA	Horror; Thriller	English; Spanish; German
31	3	2	137	0.0145985	1.24339	0.00901346	4	0.000213117	1.54601	8.12425e-05	189	tt3835080	2016-10-21	R	1 hr 42 min	5.1	16930	2	3	1	8	0	0	0	0	0	1	0	0	0	0	0	0	1	0	0	0	0	0	0	0	2.39 : 1	18;	Color	UK; USA	Rob Zombie	Downtown, Los Angeles, California, USA	Horror; Thriller	English; Spanish; German
31	2	1	240	0.00416667	0.243386	-0.00141841	1	1.73611e-05	0.0592369	2.01188e-06	189	tt3835080	2016-10-21	R	1 hr 42 min	5.1	16930	2	3	1	8	0	0	0	0	0	1	0	0	0	0	0	0	1	0	0	0	0	0	0	0	2.39 : 1	18;	Color	UK; USA	Rob Zombie	Downtown, Los Angeles, California, USA	Horror; Thriller	English; Spanish; German
31	10	4	273	0.014652	3.24339	0.00906694	16	0.000214682	10.5196	8.22094e-05	189	tt3835080	2016-10-21	R	1 hr 42 min	5.1	16930	2	3	1	8	0	0	0	0	0	1	0	0	0	0	0	0	1	0	0	0	0	0	0	0	2.39 : 1	18;	Color	UK; USA	Rob Zombie	Downtown, Los Angeles, California, USA	Horror; Thriller	English; Spanish; German
31	1	0	132	0	-0.756614	-0.00558508	0	0	0.572464	3.11931e-05	189	tt3835080	2016-10-21	R	1 hr 42 min	5.1	16930	2	3	1	8	0	0	0	0	0	1	0	0	0	0	0	0	1	0	0	0	0	0	0	0	2.39 : 1	18;	Color	UK; USA	Rob Zombie	Downtown, Los Angeles, California, USA	Horror; Thriller	English; Spanish; German
31	3	4	177	0.0225989	3.24339	0.0170138	16	0.000510709	10.5196	0.000289469	189	tt3835080	2016-10-21	R	1 hr 42 min	5.1	16930	2	3	1	8	0	0	0	0	0	1	0	0	0	0	0	0	1	0	0	0	0	0	0	0	2.39 : 1	18;	Color	UK; USA	Rob Zombie	Downtown, Los Angeles, California, USA	Horror; Thriller	English; Spanish; German
31	3	1	79	0.0126582	0.243386	0.00707315	1	0.000160231	0.0592369	5.00295e-05	189	tt3835080	2016-10-21	R	1 hr 42 min	5.1	16930	2	3	1	8	0	0	0	0	0	1	0	0	0	0	0	0	1	0	0	0	0	0	0	0	2.39 : 1	18;	Color	UK; USA	Rob Zombie	Downtown, Los Angeles, California, USA	Horror; Thriller	English; Spanish; German
31	2	0	72	0	-0.756614	-0.00558508	0	0	0.572464	3.11931e-05	189	tt3835080	2016-10-21	R	1 hr 42 min	5.1	16930	2	3	1	8	0	0	0	0	0	1	0	0	0	0	0	0	1	0	0	0	0	0	0	0	2.39 : 1	18;	Color	UK; USA	Rob Zombie	Downtown, Los Angeles, California, USA	Horror; Thriller	English; Spanish; German
31	1	1	128	0.0078125	0.243386	0.00222742	1	6.10352e-05	0.0592369	4.96142e-06	189	tt3835080	2016-10-21	R	1 hr 42 min	5.1	16930	2	3	1	8	0	0	0	0	0	1	0	0	0	0	0	0	1	0	0	0	0	0	0	0	2.39 : 1	18;	Color	UK; USA	Rob Zombie	Downtown, Los Angeles, California, USA	Horror; Thriller	English; Spanish; German
31	1	0	37	0	-0.756614	-0.00558508	0	0	0.572464	3.11931e-05	189	tt3835080	2016-10-21	R	1 hr 42 min	5.1	16930	2	3	1	8	0	0	0	0	0	1	0	0	0	0	0	0	1	0	0	0	0	0	0	0	2.39 : 1	18;	Color	UK; USA	Rob Zombie	Downtown, Los Angeles, California, USA	Horror; Thriller	English; Spanish; German
31	5	4	421	0.00950119	3.24339	0.00391611	16	9.02726e-05	10.5196	1.53359e-05	189	tt3835080	2016-10-21	R	1 hr 42 min	5.1	16930	2	3	1	8	0	0	0	0	0	1	0	0	0	0	0	0	1	0	0	0	0	0	0	0	2.39 : 1	18;	Color	UK; USA	Rob Zombie	Downtown, Los Angeles, California, USA	Horror; Thriller	English; Spanish; German
31	3	0	31	0	-0.756614	-0.00558508	0	0	0.572464	3.11931e-05	189	tt3835080	2016-10-21	R	1 hr 42 min	5.1	16930	2	3	1	8	0	0	0	0	0	1	0	0	0	0	0	0	1	0	0	0	0	0	0	0	2.39 : 1	18;	Color	UK; USA	Rob Zombie	Downtown, Los Angeles, California, USA	Horror; Thriller	English; Spanish; German
31	3	1	199	0.00502513	0.243386	-0.00055995	1	2.52519e-05	0.0592369	3.13544e-07	189	tt3835080	2016-10-21	R	1 hr 42 min	5.1	16930	2	3	1	8	0	0	0	0	0	1	0	0	0	0	0	0	1	0	0	0	0	0	0	0	2.39 : 1	18;	Color	UK; USA	Rob Zombie	Downtown, Los Angeles, California, USA	Horror; Thriller	English; Spanish; German
31	6	0	99	0	-0.756614	-0.00558508	0	0	0.572464	3.11931e-05	189	tt3835080	2016-10-21	R	1 hr 42 min	5.1	16930	2	3	1	8	0	0	0	0	0	1	0	0	0	0	0	0	1	0	0	0	0	0	0	0	2.39 : 1	18;	Color	UK; USA	Rob Zombie	Downtown, Los Angeles, California, USA	Horror; Thriller	English; Spanish; German
31	10	0	159	0	-0.756614	-0.00558508	0	0	0.572464	3.11931e-05	189	tt3835080	2016-10-21	R	1 hr 42 min	5.1	16930	2	3	1	8	0	0	0	0	0	1	0	0	0	0	0	0	1	0	0	0	0	0	0	0	2.39 : 1	18;	Color	UK; USA	Rob Zombie	Downtown, Los Angeles, California, USA	Horror; Thriller	English; Spanish; German
31	1	1	81	0.0123457	0.243386	0.0067606	1	0.000152416	0.0592369	4.57058e-05	189	tt3835080	2016-10-21	R	1 hr 42 min	5.1	16930	2	3	1	8	0	0	0	0	0	1	0	0	0	0	0	0	1	0	0	0	0	0	0	0	2.39 : 1	18;	Color	UK; USA	Rob Zombie	Downtown, Los Angeles, California, USA	Horror; Thriller	English; Spanish; German
31	5	0	119	0	-0.756614	-0.00558508	0	0	0.572464	3.11931e-05	189	tt3835080	2016-10-21	R	1 hr 42 min	5.1	16930	2	3	1	8	0	0	0	0	0	1	0	0	0	0	0	0	1	0	0	0	0	0	0	0	2.39 : 1	18;	Color	UK; USA	Rob Zombie	Downtown, Los Angeles, California, USA	Horror; Thriller	English; Spanish; German
31	1	1	102	0.00980392	0.243386	0.00421885	1	9.61169e-05	0.0592369	1.77987e-05	189	tt3835080	2016-10-21	R	1 hr 42 min	5.1	16930	2	3	1	8	0	0	0	0	0	1	0	0	0	0	0	0	1	0	0	0	0	0	0	0	2.39 : 1	18;	Color	UK; USA	Rob Zombie	Downtown, Los Angeles, California, USA	Horror; Thriller	English; Spanish; German
31	3	1	187	0.00534759	0.243386	-0.000237482	1	2.85968e-05	0.0592369	5.63978e-08	189	tt3835080	2016-10-21	R	1 hr 42 min	5.1	16930	2	3	1	8	0	0	0	0	0	1	0	0	0	0	0	0	1	0	0	0	0	0	0	0	2.39 : 1	18;	Color	UK; USA	Rob Zombie	Downtown, Los Angeles, California, USA	Horror; Thriller	English; Spanish; German
31	10	0	47	0	-0.756614	-0.00558508	0	0	0.572464	3.11931e-05	189	tt3835080	2016-10-21	R	1 hr 42 min	5.1	16930	2	3	1	8	0	0	0	0	0	1	0	0	0	0	0	0	1	0	0	0	0	0	0	0	2.39 : 1	18;	Color	UK; USA	Rob Zombie	Downtown, Los Angeles, California, USA	Horror; Thriller	English; Spanish; German
31	7	0	242	0	-0.756614	-0.00558508	0	0	0.572464	3.11931e-05	189	tt3835080	2016-10-21	R	1 hr 42 min	5.1	16930	2	3	1	8	0	0	0	0	0	1	0	0	0	0	0	0	1	0	0	0	0	0	0	0	2.39 : 1	18;	Color	UK; USA	Rob Zombie	Downtown, Los Angeles, California, USA	Horror; Thriller	English; Spanish; German
31	2	0	66	0	-0.756614	-0.00558508	0	0	0.572464	3.11931e-05	189	tt3835080	2016-10-21	R	1 hr 42 min	5.1	16930	2	3	1	8	0	0	0	0	0	1	0	0	0	0	0	0	1	0	0	0	0	0	0	0	2.39 : 1	18;	Color	UK; USA	Rob Zombie	Downtown, Los Angeles, California, USA	Horror; Thriller	English; Spanish; German
31	10	1	168	0.00595238	0.243386	0.000367305	1	3.54308e-05	0.0592369	1.34913e-07	189	tt3835080	2016-10-21	R	1 hr 42 min	5.1	16930	2	3	1	8	0	0	0	0	0	1	0	0	0	0	0	0	1	0	0	0	0	0	0	0	2.39 : 1	18;	Color	UK; USA	Rob Zombie	Downtown, Los Angeles, California, USA	Horror; Thriller	English; Spanish; German
31	1	0	73	0	-0.756614	-0.00558508	0	0	0.572464	3.11931e-05	189	tt3835080	2016-10-21	R	1 hr 42 min	5.1	16930	2	3	1	8	0	0	0	0	0	1	0	0	0	0	0	0	1	0	0	0	0	0	0	0	2.39 : 1	18;	Color	UK; USA	Rob Zombie	Downtown, Los Angeles, California, USA	Horror; Thriller	English; Spanish; German
31	1	0	55	0	-0.756614	-0.00558508	0	0	0.572464	3.11931e-05	189	tt3835080	2016-10-21	R	1 hr 42 min	5.1	16930	2	3	1	8	0	0	0	0	0	1	0	0	0	0	0	0	1	0	0	0	0	0	0	0	2.39 : 1	18;	Color	UK; USA	Rob Zombie	Downtown, Los Angeles, California, USA	Horror; Thriller	English; Spanish; German
31	2	0	65	0	-0.756614	-0.00558508	0	0	0.572464	3.11931e-05	189	tt3835080	2016-10-21	R	1 hr 42 min	5.1	16930	2	3	1	8	0	0	0	0	0	1	0	0	0	0	0	0	1	0	0	0	0	0	0	0	2.39 : 1	18;	Color	UK; USA	Rob Zombie	Downtown, Los Angeles, California, USA	Horror; Thriller	English; Spanish; German
31	2	4	454	0.00881057	3.24339	0.0032255	16	7.76262e-05	10.5196	1.04038e-05	189	tt3835080	2016-10-21	R	1 hr 42 min	5.1	16930	2	3	1	8	0	0	0	0	0	1	0	0	0	0	0	0	1	0	0	0	0	0	0	0	2.39 : 1	18;	Color	UK; USA	Rob Zombie	Downtown, Los Angeles, California, USA	Horror; Thriller	English; Spanish; German
31	1	0	64	0	-0.756614	-0.00558508	0	0	0.572464	3.11931e-05	189	tt3835080	2016-10-21	R	1 hr 42 min	5.1	16930	2	3	1	8	0	0	0	0	0	1	0	0	0	0	0	0	1	0	0	0	0	0	0	0	2.39 : 1	18;	Color	UK; USA	Rob Zombie	Downtown, Los Angeles, California, USA	Horror; Thriller	English; Spanish; German
31	1	0	121	0	-0.756614	-0.00558508	0	0	0.572464	3.11931e-05	189	tt3835080	2016-10-21	R	1 hr 42 min	5.1	16930	2	3	1	8	0	0	0	0	0	1	0	0	0	0	0	0	1	0	0	0	0	0	0	0	2.39 : 1	18;	Color	UK; USA	Rob Zombie	Downtown, Los Angeles, California, USA	Horror; Thriller	English; Spanish; German
31	1	1	311	0.00321543	0.243386	-0.00236964	1	1.0339e-05	0.0592369	5.6152e-06	189	tt3835080	2016-10-21	R	1 hr 42 min	5.1	16930	2	3	1	8	0	0	0	0	0	1	0	0	0	0	0	0	1	0	0	0	0	0	0	0	2.39 : 1	18;	Color	UK; USA	Rob Zombie	Downtown, Los Angeles, California, USA	Horror; Thriller	English; Spanish; German
31	3	2	100	0.02	1.24339	0.0144149	4	0.0004	1.54601	0.00020779	189	tt3835080	2016-10-21	R	1 hr 42 min	5.1	16930	2	3	1	8	0	0	0	0	0	1	0	0	0	0	0	0	1	0	0	0	0	0	0	0	2.39 : 1	18;	Color	UK; USA	Rob Zombie	Downtown, Los Angeles, California, USA	Horror; Thriller	English; Spanish; German
31	8	0	362	0	-0.756614	-0.00558508	0	0	0.572464	3.11931e-05	189	tt3835080	2016-10-21	R	1 hr 42 min	5.1	16930	2	3	1	8	0	0	0	0	0	1	0	0	0	0	0	0	1	0	0	0	0	0	0	0	2.39 : 1	18;	Color	UK; USA	Rob Zombie	Downtown, Los Angeles, California, USA	Horror; Thriller	English; Spanish; German
31	3	1	112	0.00892857	0.243386	0.0033435	1	7.97194e-05	0.0592369	1.1179e-05	189	tt3835080	2016-10-21	R	1 hr 42 min	5.1	16930	2	3	1	8	0	0	0	0	0	1	0	0	0	0	0	0	1	0	0	0	0	0	0	0	2.39 : 1	18;	Color	UK; USA	Rob Zombie	Downtown, Los Angeles, California, USA	Horror; Thriller	English; Spanish; German
31	3	0	74	0	-0.756614	-0.00558508	0	0	0.572464	3.11931e-05	189	tt3835080	2016-10-21	R	1 hr 42 min	5.1	16930	2	3	1	8	0	0	0	0	0	1	0	0	0	0	0	0	1	0	0	0	0	0	0	0	2.39 : 1	18;	Color	UK; USA	Rob Zombie	Downtown, Los Angeles, California, USA	Horror; Thriller	English; Spanish; German
31	2	1	71	0.0140845	0.243386	0.00849943	1	0.000198373	0.0592369	7.22403e-05	189	tt3835080	2016-10-21	R	1 hr 42 min	5.1	16930	2	3	1	8	0	0	0	0	0	1	0	0	0	0	0	0	1	0	0	0	0	0	0	0	2.39 : 1	18;	Color	UK; USA	Rob Zombie	Downtown, Los Angeles, California, USA	Horror; Thriller	English; Spanish; German
31	3	1	116	0.00862069	0.243386	0.00303561	1	7.43163e-05	0.0592369	9.21495e-06	189	tt3835080	2016-10-21	R	1 hr 42 min	5.1	16930	2	3	1	8	0	0	0	0	0	1	0	0	0	0	0	0	1	0	0	0	0	0	0	0	2.39 : 1	18;	Color	UK; USA	Rob Zombie	Downtown, Los Angeles, California, USA	Horror; Thriller	English; Spanish; German
31	2	1	19	0.0526316	0.243386	0.0470465	1	0.00277008	0.0592369	0.00221337	189	tt3835080	2016-10-21	R	1 hr 42 min	5.1	16930	2	3	1	8	0	0	0	0	0	1	0	0	0	0	0	0	1	0	0	0	0	0	0	0	2.39 : 1	18;	Color	UK; USA	Rob Zombie	Downtown, Los Angeles, California, USA	Horror; Thriller	English; Spanish; German
31	2	1	21	0.047619	0.243386	0.042034	1	0.00226757	0.0592369	0.00176685	189	tt3835080	2016-10-21	R	1 hr 42 min	5.1	16930	2	3	1	8	0	0	0	0	0	1	0	0	0	0	0	0	1	0	0	0	0	0	0	0	2.39 : 1	18;	Color	UK; USA	Rob Zombie	Downtown, Los Angeles, California, USA	Horror; Thriller	English; Spanish; German
31	2	1	129	0.00775194	0.243386	0.00216686	1	6.00925e-05	0.0592369	4.69529e-06	189	tt3835080	2016-10-21	R	1 hr 42 min	5.1	16930	2	3	1	8	0	0	0	0	0	1	0	0	0	0	0	0	1	0	0	0	0	0	0	0	2.39 : 1	18;	Color	UK; USA	Rob Zombie	Downtown, Los Angeles, California, USA	Horror; Thriller	English; Spanish; German
31	3	1	310	0.00322581	0.243386	-0.00235927	1	1.04058e-05	0.0592369	5.56615e-06	189	tt3835080	2016-10-21	R	1 hr 42 min	5.1	16930	2	3	1	8	0	0	0	0	0	1	0	0	0	0	0	0	1	0	0	0	0	0	0	0	2.39 : 1	18;	Color	UK; USA	Rob Zombie	Downtown, Los Angeles, California, USA	Horror; Thriller	English; Spanish; German
31	3	0	217	0	-0.756614	-0.00558508	0	0	0.572464	3.11931e-05	189	tt3835080	2016-10-21	R	1 hr 42 min	5.1	16930	2	3	1	8	0	0	0	0	0	1	0	0	0	0	0	0	1	0	0	0	0	0	0	0	2.39 : 1	18;	Color	UK; USA	Rob Zombie	Downtown, Los Angeles, California, USA	Horror; Thriller	English; Spanish; German
31	10	2	97	0.0206186	1.24339	0.0150335	4	0.000425125	1.54601	0.000226006	189	tt3835080	2016-10-21	R	1 hr 42 min	5.1	16930	2	3	1	8	0	0	0	0	0	1	0	0	0	0	0	0	1	0	0	0	0	0	0	0	2.39 : 1	18;	Color	UK; USA	Rob Zombie	Downtown, Los Angeles, California, USA	Horror; Thriller	English; Spanish; German
31	3	0	215	0	-0.756614	-0.00558508	0	0	0.572464	3.11931e-05	189	tt3835080	2016-10-21	R	1 hr 42 min	5.1	16930	2	3	1	8	0	0	0	0	0	1	0	0	0	0	0	0	1	0	0	0	0	0	0	0	2.39 : 1	18;	Color	UK; USA	Rob Zombie	Downtown, Los Angeles, California, USA	Horror; Thriller	English; Spanish; German
31	9	1	108	0.00925926	0.243386	0.00367418	1	8.57339e-05	0.0592369	1.34996e-05	189	tt3835080	2016-10-21	R	1 hr 42 min	5.1	16930	2	3	1	8	0	0	0	0	0	1	0	0	0	0	0	0	1	0	0	0	0	0	0	0	2.39 : 1	18;	Color	UK; USA	Rob Zombie	Downtown, Los Angeles, California, USA	Horror; Thriller	English; Spanish; German
31	10	2	130	0.0153846	1.24339	0.00979954	4	0.000236686	1.54601	9.6031e-05	189	tt3835080	2016-10-21	R	1 hr 42 min	5.1	16930	2	3	1	8	0	0	0	0	0	1	0	0	0	0	0	0	1	0	0	0	0	0	0	0	2.39 : 1	18;	Color	UK; USA	Rob Zombie	Downtown, Los Angeles, California, USA	Horror; Thriller	English; Spanish; German
31	9	3	224	0.0133929	2.24339	0.00780778	9	0.000179369	5.03278	6.09615e-05	189	tt3835080	2016-10-21	R	1 hr 42 min	5.1	16930	2	3	1	8	0	0	0	0	0	1	0	0	0	0	0	0	1	0	0	0	0	0	0	0	2.39 : 1	18;	Color	UK; USA	Rob Zombie	Downtown, Los Angeles, California, USA	Horror; Thriller	English; Spanish; German
31	4	4	512	0.0078125	3.24339	0.00222742	16	6.10352e-05	10.5196	4.96142e-06	189	tt3835080	2016-10-21	R	1 hr 42 min	5.1	16930	2	3	1	8	0	0	0	0	0	1	0	0	0	0	0	0	1	0	0	0	0	0	0	0	2.39 : 1	18;	Color	UK; USA	Rob Zombie	Downtown, Los Angeles, California, USA	Horror; Thriller	English; Spanish; German
31	8	0	134	0	-0.756614	-0.00558508	0	0	0.572464	3.11931e-05	189	tt3835080	2016-10-21	R	1 hr 42 min	5.1	16930	2	3	1	8	0	0	0	0	0	1	0	0	0	0	0	0	1	0	0	0	0	0	0	0	2.39 : 1	18;	Color	UK; USA	Rob Zombie	Downtown, Los Angeles, California, USA	Horror; Thriller	English; Spanish; German
31	1	1	131	0.00763359	0.243386	0.00204851	1	5.82717e-05	0.0592369	4.1964e-06	189	tt3835080	2016-10-21	R	1 hr 42 min	5.1	16930	2	3	1	8	0	0	0	0	0	1	0	0	0	0	0	0	1	0	0	0	0	0	0	0	2.39 : 1	18;	Color	UK; USA	Rob Zombie	Downtown, Los Angeles, California, USA	Horror; Thriller	English; Spanish; German
31	5	0	176	0	-0.756614	-0.00558508	0	0	0.572464	3.11931e-05	189	tt3835080	2016-10-21	R	1 hr 42 min	5.1	16930	2	3	1	8	0	0	0	0	0	1	0	0	0	0	0	0	1	0	0	0	0	0	0	0	2.39 : 1	18;	Color	UK; USA	Rob Zombie	Downtown, Los Angeles, California, USA	Horror; Thriller	English; Spanish; German
31	10	2	222	0.00900901	1.24339	0.00342393	4	8.11622e-05	1.54601	1.17233e-05	189	tt3835080	2016-10-21	R	1 hr 42 min	5.1	16930	2	3	1	8	0	0	0	0	0	1	0	0	0	0	0	0	1	0	0	0	0	0	0	0	2.39 : 1	18;	Color	UK; USA	Rob Zombie	Downtown, Los Angeles, California, USA	Horror; Thriller	English; Spanish; German
31	1	0	15	0	-0.756614	-0.00558508	0	0	0.572464	3.11931e-05	189	tt3835080	2016-10-21	R	1 hr 42 min	5.1	16930	2	3	1	8	0	0	0	0	0	1	0	0	0	0	0	0	1	0	0	0	0	0	0	0	2.39 : 1	18;	Color	UK; USA	Rob Zombie	Downtown, Los Angeles, California, USA	Horror; Thriller	English; Spanish; German
31	1	0	103	0	-0.756614	-0.00558508	0	0	0.572464	3.11931e-05	189	tt3835080	2016-10-21	R	1 hr 42 min	5.1	16930	2	3	1	8	0	0	0	0	0	1	0	0	0	0	0	0	1	0	0	0	0	0	0	0	2.39 : 1	18;	Color	UK; USA	Rob Zombie	Downtown, Los Angeles, California, USA	Horror; Thriller	English; Spanish; German
31	2	2	88	0.0227273	1.24339	0.0171422	4	0.000516529	1.54601	0.000293855	189	tt3835080	2016-10-21	R	1 hr 42 min	5.1	16930	2	3	1	8	0	0	0	0	0	1	0	0	0	0	0	0	1	0	0	0	0	0	0	0	2.39 : 1	18;	Color	UK; USA	Rob Zombie	Downtown, Los Angeles, California, USA	Horror; Thriller	English; Spanish; German
31	3	0	95	0	-0.756614	-0.00558508	0	0	0.572464	3.11931e-05	189	tt3835080	2016-10-21	R	1 hr 42 min	5.1	16930	2	3	1	8	0	0	0	0	0	1	0	0	0	0	0	0	1	0	0	0	0	0	0	0	2.39 : 1	18;	Color	UK; USA	Rob Zombie	Downtown, Los Angeles, California, USA	Horror; Thriller	English; Spanish; German
31	1	0	14	0	-0.756614	-0.00558508	0	0	0.572464	3.11931e-05	189	tt3835080	2016-10-21	R	1 hr 42 min	5.1	16930	2	3	1	8	0	0	0	0	0	1	0	0	0	0	0	0	1	0	0	0	0	0	0	0	2.39 : 1	18;	Color	UK; USA	Rob Zombie	Downtown, Los Angeles, California, USA	Horror; Thriller	English; Spanish; German
31	2	0	79	0	-0.756614	-0.00558508	0	0	0.572464	3.11931e-05	189	tt3835080	2016-10-21	R	1 hr 42 min	5.1	16930	2	3	1	8	0	0	0	0	0	1	0	0	0	0	0	0	1	0	0	0	0	0	0	0	2.39 : 1	18;	Color	UK; USA	Rob Zombie	Downtown, Los Angeles, California, USA	Horror; Thriller	English; Spanish; German
31	6	1	72	0.0138889	0.243386	0.00830381	1	0.000192901	0.0592369	6.89533e-05	189	tt3835080	2016-10-21	R	1 hr 42 min	5.1	16930	2	3	1	8	0	0	0	0	0	1	0	0	0	0	0	0	1	0	0	0	0	0	0	0	2.39 : 1	18;	Color	UK; USA	Rob Zombie	Downtown, Los Angeles, California, USA	Horror; Thriller	English; Spanish; German
31	5	0	142	0	-0.756614	-0.00558508	0	0	0.572464	3.11931e-05	189	tt3835080	2016-10-21	R	1 hr 42 min	5.1	16930	2	3	1	8	0	0	0	0	0	1	0	0	0	0	0	0	1	0	0	0	0	0	0	0	2.39 : 1	18;	Color	UK; USA	Rob Zombie	Downtown, Los Angeles, California, USA	Horror; Thriller	English; Spanish; German
31	4	1	77	0.012987	0.243386	0.00740194	1	0.000168663	0.0592369	5.47887e-05	189	tt3835080	2016-10-21	R	1 hr 42 min	5.1	16930	2	3	1	8	0	0	0	0	0	1	0	0	0	0	0	0	1	0	0	0	0	0	0	0	2.39 : 1	18;	Color	UK; USA	Rob Zombie	Downtown, Los Angeles, California, USA	Horror; Thriller	English; Spanish; German
31	4	0	135	0	-0.756614	-0.00558508	0	0	0.572464	3.11931e-05	189	tt3835080	2016-10-21	R	1 hr 42 min	5.1	16930	2	3	1	8	0	0	0	0	0	1	0	0	0	0	0	0	1	0	0	0	0	0	0	0	2.39 : 1	18;	Color	UK; USA	Rob Zombie	Downtown, Los Angeles, California, USA	Horror; Thriller	English; Spanish; German
31	5	0	39	0	-0.756614	-0.00558508	0	0	0.572464	3.11931e-05	189	tt3835080	2016-10-21	R	1 hr 42 min	5.1	16930	2	3	1	8	0	0	0	0	0	1	0	0	0	0	0	0	1	0	0	0	0	0	0	0	2.39 : 1	18;	Color	UK; USA	Rob Zombie	Downtown, Los Angeles, California, USA	Horror; Thriller	English; Spanish; German
31	3	2	246	0.00813008	1.24339	0.00254501	4	6.60982e-05	1.54601	6.47705e-06	189	tt3835080	2016-10-21	R	1 hr 42 min	5.1	16930	2	3	1	8	0	0	0	0	0	1	0	0	0	0	0	0	1	0	0	0	0	0	0	0	2.39 : 1	18;	Color	UK; USA	Rob Zombie	Downtown, Los Angeles, California, USA	Horror; Thriller	English; Spanish; German
31	7	0	281	0	-0.756614	-0.00558508	0	0	0.572464	3.11931e-05	189	tt3835080	2016-10-21	R	1 hr 42 min	5.1	16930	2	3	1	8	0	0	0	0	0	1	0	0	0	0	0	0	1	0	0	0	0	0	0	0	2.39 : 1	18;	Color	UK; USA	Rob Zombie	Downtown, Los Angeles, California, USA	Horror; Thriller	English; Spanish; German
31	7	3	63	0.047619	2.24339	0.042034	9	0.00226757	5.03278	0.00176685	189	tt3835080	2016-10-21	R	1 hr 42 min	5.1	16930	2	3	1	8	0	0	0	0	0	1	0	0	0	0	0	0	1	0	0	0	0	0	0	0	2.39 : 1	18;	Color	UK; USA	Rob Zombie	Downtown, Los Angeles, California, USA	Horror; Thriller	English; Spanish; German
31	5	0	146	0	-0.756614	-0.00558508	0	0	0.572464	3.11931e-05	189	tt3835080	2016-10-21	R	1 hr 42 min	5.1	16930	2	3	1	8	0	0	0	0	0	1	0	0	0	0	0	0	1	0	0	0	0	0	0	0	2.39 : 1	18;	Color	UK; USA	Rob Zombie	Downtown, Los Angeles, California, USA	Horror; Thriller	English; Spanish; German
31	9	0	102	0	-0.756614	-0.00558508	0	0	0.572464	3.11931e-05	189	tt3835080	2016-10-21	R	1 hr 42 min	5.1	16930	2	3	1	8	0	0	0	0	0	1	0	0	0	0	0	0	1	0	0	0	0	0	0	0	2.39 : 1	18;	Color	UK; USA	Rob Zombie	Downtown, Los Angeles, California, USA	Horror; Thriller	English; Spanish; German
31	6	0	220	0	-0.756614	-0.00558508	0	0	0.572464	3.11931e-05	189	tt3835080	2016-10-21	R	1 hr 42 min	5.1	16930	2	3	1	8	0	0	0	0	0	1	0	0	0	0	0	0	1	0	0	0	0	0	0	0	2.39 : 1	18;	Color	UK; USA	Rob Zombie	Downtown, Los Angeles, California, USA	Horror; Thriller	English; Spanish; German
31	4	0	83	0	-0.756614	-0.00558508	0	0	0.572464	3.11931e-05	189	tt3835080	2016-10-21	R	1 hr 42 min	5.1	16930	2	3	1	8	0	0	0	0	0	1	0	0	0	0	0	0	1	0	0	0	0	0	0	0	2.39 : 1	18;	Color	UK; USA	Rob Zombie	Downtown, Los Angeles, California, USA	Horror; Thriller	English; Spanish; German
31	7	1	81	0.0123457	0.243386	0.0067606	1	0.000152416	0.0592369	4.57058e-05	189	tt3835080	2016-10-21	R	1 hr 42 min	5.1	16930	2	3	1	8	0	0	0	0	0	1	0	0	0	0	0	0	1	0	0	0	0	0	0	0	2.39 : 1	18;	Color	UK; USA	Rob Zombie	Downtown, Los Angeles, California, USA	Horror; Thriller	English; Spanish; German
31	7	0	113	0	-0.756614	-0.00558508	0	0	0.572464	3.11931e-05	189	tt3835080	2016-10-21	R	1 hr 42 min	5.1	16930	2	3	1	8	0	0	0	0	0	1	0	0	0	0	0	0	1	0	0	0	0	0	0	0	2.39 : 1	18;	Color	UK; USA	Rob Zombie	Downtown, Los Angeles, California, USA	Horror; Thriller	English; Spanish; German
31	5	5	390	0.0128205	4.24339	0.00723544	25	0.000164366	18.0063	5.23515e-05	189	tt3835080	2016-10-21	R	1 hr 42 min	5.1	16930	2	3	1	8	0	0	0	0	0	1	0	0	0	0	0	0	1	0	0	0	0	0	0	0	2.39 : 1	18;	Color	UK; USA	Rob Zombie	Downtown, Los Angeles, California, USA	Horror; Thriller	English; Spanish; German
31	6	1	81	0.0123457	0.243386	0.0067606	1	0.000152416	0.0592369	4.57058e-05	189	tt3835080	2016-10-21	R	1 hr 42 min	5.1	16930	2	3	1	8	0	0	0	0	0	1	0	0	0	0	0	0	1	0	0	0	0	0	0	0	2.39 : 1	18;	Color	UK; USA	Rob Zombie	Downtown, Los Angeles, California, USA	Horror; Thriller	English; Spanish; German
31	7	1	217	0.00460829	0.243386	-0.000976781	1	2.12364e-05	0.0592369	9.54101e-07	189	tt3835080	2016-10-21	R	1 hr 42 min	5.1	16930	2	3	1	8	0	0	0	0	0	1	0	0	0	0	0	0	1	0	0	0	0	0	0	0	2.39 : 1	18;	Color	UK; USA	Rob Zombie	Downtown, Los Angeles, California, USA	Horror; Thriller	English; Spanish; German
31	1	1	48	0.0208333	0.243386	0.0152483	1	0.000434028	0.0592369	0.000232509	189	tt3835080	2016-10-21	R	1 hr 42 min	5.1	16930	2	3	1	8	0	0	0	0	0	1	0	0	0	0	0	0	1	0	0	0	0	0	0	0	2.39 : 1	18;	Color	UK; USA	Rob Zombie	Downtown, Los Angeles, California, USA	Horror; Thriller	English; Spanish; German
31	10	0	79	0	-0.756614	-0.00558508	0	0	0.572464	3.11931e-05	189	tt3835080	2016-10-21	R	1 hr 42 min	5.1	16930	2	3	1	8	0	0	0	0	0	1	0	0	0	0	0	0	1	0	0	0	0	0	0	0	2.39 : 1	18;	Color	UK; USA	Rob Zombie	Downtown, Los Angeles, California, USA	Horror; Thriller	English; Spanish; German
31	6	6	257	0.0233463	5.24339	0.0177612	36	0.00054505	27.4931	0.000315461	189	tt3835080	2016-10-21	R	1 hr 42 min	5.1	16930	2	3	1	8	0	0	0	0	0	1	0	0	0	0	0	0	1	0	0	0	0	0	0	0	2.39 : 1	18;	Color	UK; USA	Rob Zombie	Downtown, Los Angeles, California, USA	Horror; Thriller	English; Spanish; German
31	6	1	128	0.0078125	0.243386	0.00222742	1	6.10352e-05	0.0592369	4.96142e-06	189	tt3835080	2016-10-21	R	1 hr 42 min	5.1	16930	2	3	1	8	0	0	0	0	0	1	0	0	0	0	0	0	1	0	0	0	0	0	0	0	2.39 : 1	18;	Color	UK; USA	Rob Zombie	Downtown, Los Angeles, California, USA	Horror; Thriller	English; Spanish; German
31	4	0	202	0	-0.756614	-0.00558508	0	0	0.572464	3.11931e-05	189	tt3835080	2016-10-21	R	1 hr 42 min	5.1	16930	2	3	1	8	0	0	0	0	0	1	0	0	0	0	0	0	1	0	0	0	0	0	0	0	2.39 : 1	18;	Color	UK; USA	Rob Zombie	Downtown, Los Angeles, California, USA	Horror; Thriller	English; Spanish; German
31	7	0	132	0	-0.756614	-0.00558508	0	0	0.572464	3.11931e-05	189	tt3835080	2016-10-21	R	1 hr 42 min	5.1	16930	2	3	1	8	0	0	0	0	0	1	0	0	0	0	0	0	1	0	0	0	0	0	0	0	2.39 : 1	18;	Color	UK; USA	Rob Zombie	Downtown, Los Angeles, California, USA	Horror; Thriller	English; Spanish; German
31	2	0	28	0	-0.756614	-0.00558508	0	0	0.572464	3.11931e-05	189	tt3835080	2016-10-21	R	1 hr 42 min	5.1	16930	2	3	1	8	0	0	0	0	0	1	0	0	0	0	0	0	1	0	0	0	0	0	0	0	2.39 : 1	18;	Color	UK; USA	Rob Zombie	Downtown, Los Angeles, California, USA	Horror; Thriller	English; Spanish; German
31	10	0	66	0	-0.756614	-0.00558508	0	0	0.572464	3.11931e-05	189	tt3835080	2016-10-21	R	1 hr 42 min	5.1	16930	2	3	1	8	0	0	0	0	0	1	0	0	0	0	0	0	1	0	0	0	0	0	0	0	2.39 : 1	18;	Color	UK; USA	Rob Zombie	Downtown, Los Angeles, California, USA	Horror; Thriller	English; Spanish; German
31	10	3	178	0.0168539	2.24339	0.0112689	9	0.000284055	5.03278	0.000126987	189	tt3835080	2016-10-21	R	1 hr 42 min	5.1	16930	2	3	1	8	0	0	0	0	0	1	0	0	0	0	0	0	1	0	0	0	0	0	0	0	2.39 : 1	18;	Color	UK; USA	Rob Zombie	Downtown, Los Angeles, California, USA	Horror; Thriller	English; Spanish; German
31	10	0	83	0	-0.756614	-0.00558508	0	0	0.572464	3.11931e-05	189	tt3835080	2016-10-21	R	1 hr 42 min	5.1	16930	2	3	1	8	0	0	0	0	0	1	0	0	0	0	0	0	1	0	0	0	0	0	0	0	2.39 : 1	18;	Color	UK; USA	Rob Zombie	Downtown, Los Angeles, California, USA	Horror; Thriller	English; Spanish; German
31	5	1	90	0.0111111	0.243386	0.00552604	1	0.000123457	0.0592369	3.05371e-05	189	tt3835080	2016-10-21	R	1 hr 42 min	5.1	16930	2	3	1	8	0	0	0	0	0	1	0	0	0	0	0	0	1	0	0	0	0	0	0	0	2.39 : 1	18;	Color	UK; USA	Rob Zombie	Downtown, Los Angeles, California, USA	Horror; Thriller	English; Spanish; German
31	1	0	27	0	-0.756614	-0.00558508	0	0	0.572464	3.11931e-05	189	tt3835080	2016-10-21	R	1 hr 42 min	5.1	16930	2	3	1	8	0	0	0	0	0	1	0	0	0	0	0	0	1	0	0	0	0	0	0	0	2.39 : 1	18;	Color	UK; USA	Rob Zombie	Downtown, Los Angeles, California, USA	Horror; Thriller	English; Spanish; German
31	1	0	76	0	-0.756614	-0.00558508	0	0	0.572464	3.11931e-05	189	tt3835080	2016-10-21	R	1 hr 42 min	5.1	16930	2	3	1	8	0	0	0	0	0	1	0	0	0	0	0	0	1	0	0	0	0	0	0	0	2.39 : 1	18;	Color	UK; USA	Rob Zombie	Downtown, Los Angeles, California, USA	Horror; Thriller	English; Spanish; German
31	8	0	61	0	-0.756614	-0.00558508	0	0	0.572464	3.11931e-05	189	tt3835080	2016-10-21	R	1 hr 42 min	5.1	16930	2	3	1	8	0	0	0	0	0	1	0	0	0	0	0	0	1	0	0	0	0	0	0	0	2.39 : 1	18;	Color	UK; USA	Rob Zombie	Downtown, Los Angeles, California, USA	Horror; Thriller	English; Spanish; German
31	7	0	91	0	-0.756614	-0.00558508	0	0	0.572464	3.11931e-05	189	tt3835080	2016-10-21	R	1 hr 42 min	5.1	16930	2	3	1	8	0	0	0	0	0	1	0	0	0	0	0	0	1	0	0	0	0	0	0	0	2.39 : 1	18;	Color	UK; USA	Rob Zombie	Downtown, Los Angeles, California, USA	Horror; Thriller	English; Spanish; German
31	1	0	19	0	-0.756614	-0.00558508	0	0	0.572464	3.11931e-05	189	tt3835080	2016-10-21	R	1 hr 42 min	5.1	16930	2	3	1	8	0	0	0	0	0	1	0	0	0	0	0	0	1	0	0	0	0	0	0	0	2.39 : 1	18;	Color	UK; USA	Rob Zombie	Downtown, Los Angeles, California, USA	Horror; Thriller	English; Spanish; German
31	2	0	79	0	-0.756614	-0.00558508	0	0	0.572464	3.11931e-05	189	tt3835080	2016-10-21	R	1 hr 42 min	5.1	16930	2	3	1	8	0	0	0	0	0	1	0	0	0	0	0	0	1	0	0	0	0	0	0	0	2.39 : 1	18;	Color	UK; USA	Rob Zombie	Downtown, Los Angeles, California, USA	Horror; Thriller	English; Spanish; German
31	10	3	450	0.00666667	2.24339	0.00108159	9	4.44444e-05	5.03278	1.16984e-06	189	tt3835080	2016-10-21	R	1 hr 42 min	5.1	16930	2	3	1	8	0	0	0	0	0	1	0	0	0	0	0	0	1	0	0	0	0	0	0	0	2.39 : 1	18;	Color	UK; USA	Rob Zombie	Downtown, Los Angeles, California, USA	Horror; Thriller	English; Spanish; German
31	7	0	131	0	-0.756614	-0.00558508	0	0	0.572464	3.11931e-05	189	tt3835080	2016-10-21	R	1 hr 42 min	5.1	16930	2	3	1	8	0	0	0	0	0	1	0	0	0	0	0	0	1	0	0	0	0	0	0	0	2.39 : 1	18;	Color	UK; USA	Rob Zombie	Downtown, Los Angeles, California, USA	Horror; Thriller	English; Spanish; German
31	1	0	85	0	-0.756614	-0.00558508	0	0	0.572464	3.11931e-05	189	tt3835080	2016-10-21	R	1 hr 42 min	5.1	16930	2	3	1	8	0	0	0	0	0	1	0	0	0	0	0	0	1	0	0	0	0	0	0	0	2.39 : 1	18;	Color	UK; USA	Rob Zombie	Downtown, Los Angeles, California, USA	Horror; Thriller	English; Spanish; German
31	3	0	65	0	-0.756614	-0.00558508	0	0	0.572464	3.11931e-05	189	tt3835080	2016-10-21	R	1 hr 42 min	5.1	16930	2	3	1	8	0	0	0	0	0	1	0	0	0	0	0	0	1	0	0	0	0	0	0	0	2.39 : 1	18;	Color	UK; USA	Rob Zombie	Downtown, Los Angeles, California, USA	Horror; Thriller	English; Spanish; German
31	2	0	86	0	-0.756614	-0.00558508	0	0	0.572464	3.11931e-05	189	tt3835080	2016-10-21	R	1 hr 42 min	5.1	16930	2	3	1	8	0	0	0	0	0	1	0	0	0	0	0	0	1	0	0	0	0	0	0	0	2.39 : 1	18;	Color	UK; USA	Rob Zombie	Downtown, Los Angeles, California, USA	Horror; Thriller	English; Spanish; German
31	7	4	377	0.0106101	3.24339	0.005025	16	0.000112574	10.5196	2.52507e-05	189	tt3835080	2016-10-21	R	1 hr 42 min	5.1	16930	2	3	1	8	0	0	0	0	0	1	0	0	0	0	0	0	1	0	0	0	0	0	0	0	2.39 : 1	18;	Color	UK; USA	Rob Zombie	Downtown, Los Angeles, California, USA	Horror; Thriller	English; Spanish; German
31	7	1	80	0.0125	0.243386	0.00691492	1	0.00015625	0.0592369	4.78162e-05	189	tt3835080	2016-10-21	R	1 hr 42 min	5.1	16930	2	3	1	8	0	0	0	0	0	1	0	0	0	0	0	0	1	0	0	0	0	0	0	0	2.39 : 1	18;	Color	UK; USA	Rob Zombie	Downtown, Los Angeles, California, USA	Horror; Thriller	English; Spanish; German
31	4	0	45	0	-0.756614	-0.00558508	0	0	0.572464	3.11931e-05	189	tt3835080	2016-10-21	R	1 hr 42 min	5.1	16930	2	3	1	8	0	0	0	0	0	1	0	0	0	0	0	0	1	0	0	0	0	0	0	0	2.39 : 1	18;	Color	UK; USA	Rob Zombie	Downtown, Los Angeles, California, USA	Horror; Thriller	English; Spanish; German
31	4	3	445	0.00674157	2.24339	0.0011565	9	4.54488e-05	5.03278	1.33749e-06	189	tt3835080	2016-10-21	R	1 hr 42 min	5.1	16930	2	3	1	8	0	0	0	0	0	1	0	0	0	0	0	0	1	0	0	0	0	0	0	0	2.39 : 1	18;	Color	UK; USA	Rob Zombie	Downtown, Los Angeles, California, USA	Horror; Thriller	English; Spanish; German
31	3	1	101	0.00990099	0.243386	0.00431591	1	9.80296e-05	0.0592369	1.86271e-05	189	tt3835080	2016-10-21	R	1 hr 42 min	5.1	16930	2	3	1	8	0	0	0	0	0	1	0	0	0	0	0	0	1	0	0	0	0	0	0	0	2.39 : 1	18;	Color	UK; USA	Rob Zombie	Downtown, Los Angeles, California, USA	Horror; Thriller	English; Spanish; German
31	4	1	69	0.0144928	0.243386	0.00890768	1	0.00021004	0.0592369	7.93467e-05	189	tt3835080	2016-10-21	R	1 hr 42 min	5.1	16930	2	3	1	8	0	0	0	0	0	1	0	0	0	0	0	0	1	0	0	0	0	0	0	0	2.39 : 1	18;	Color	UK; USA	Rob Zombie	Downtown, Los Angeles, California, USA	Horror; Thriller	English; Spanish; German
31	2	1	127	0.00787402	0.243386	0.00228894	1	6.20001e-05	0.0592369	5.23925e-06	189	tt3835080	2016-10-21	R	1 hr 42 min	5.1	16930	2	3	1	8	0	0	0	0	0	1	0	0	0	0	0	0	1	0	0	0	0	0	0	0	2.39 : 1	18;	Color	UK; USA	Rob Zombie	Downtown, Los Angeles, California, USA	Horror; Thriller	English; Spanish; German
31	7	2	171	0.0116959	1.24339	0.00611083	4	0.000136794	1.54601	3.73423e-05	189	tt3835080	2016-10-21	R	1 hr 42 min	5.1	16930	2	3	1	8	0	0	0	0	0	1	0	0	0	0	0	0	1	0	0	0	0	0	0	0	2.39 : 1	18;	Color	UK; USA	Rob Zombie	Downtown, Los Angeles, California, USA	Horror; Thriller	English; Spanish; German
31	7	1	72	0.0138889	0.243386	0.00830381	1	0.000192901	0.0592369	6.89533e-05	189	tt3835080	2016-10-21	R	1 hr 42 min	5.1	16930	2	3	1	8	0	0	0	0	0	1	0	0	0	0	0	0	1	0	0	0	0	0	0	0	2.39 : 1	18;	Color	UK; USA	Rob Zombie	Downtown, Los Angeles, California, USA	Horror; Thriller	English; Spanish; German
31	3	0	172	0	-0.756614	-0.00558508	0	0	0.572464	3.11931e-05	189	tt3835080	2016-10-21	R	1 hr 42 min	5.1	16930	2	3	1	8	0	0	0	0	0	1	0	0	0	0	0	0	1	0	0	0	0	0	0	0	2.39 : 1	18;	Color	UK; USA	Rob Zombie	Downtown, Los Angeles, California, USA	Horror; Thriller	English; Spanish; German
31	2	0	58	0	-0.756614	-0.00558508	0	0	0.572464	3.11931e-05	189	tt3835080	2016-10-21	R	1 hr 42 min	5.1	16930	2	3	1	8	0	0	0	0	0	1	0	0	0	0	0	0	1	0	0	0	0	0	0	0	2.39 : 1	18;	Color	UK; USA	Rob Zombie	Downtown, Los Angeles, California, USA	Horror; Thriller	English; Spanish; German
31	10	0	52	0	-0.756614	-0.00558508	0	0	0.572464	3.11931e-05	189	tt3835080	2016-10-21	R	1 hr 42 min	5.1	16930	2	3	1	8	0	0	0	0	0	1	0	0	0	0	0	0	1	0	0	0	0	0	0	0	2.39 : 1	18;	Color	UK; USA	Rob Zombie	Downtown, Los Angeles, California, USA	Horror; Thriller	English; Spanish; German
31	6	2	137	0.0145985	1.24339	0.00901346	4	0.000213117	1.54601	8.12425e-05	189	tt3835080	2016-10-21	R	1 hr 42 min	5.1	16930	2	3	1	8	0	0	0	0	0	1	0	0	0	0	0	0	1	0	0	0	0	0	0	0	2.39 : 1	18;	Color	UK; USA	Rob Zombie	Downtown, Los Angeles, California, USA	Horror; Thriller	English; Spanish; German
31	6	1	270	0.0037037	0.243386	-0.00188137	1	1.37174e-05	0.0592369	3.53956e-06	189	tt3835080	2016-10-21	R	1 hr 42 min	5.1	16930	2	3	1	8	0	0	0	0	0	1	0	0	0	0	0	0	1	0	0	0	0	0	0	0	2.39 : 1	18;	Color	UK; USA	Rob Zombie	Downtown, Los Angeles, California, USA	Horror; Thriller	English; Spanish; German
31	5	1	69	0.0144928	0.243386	0.00890768	1	0.00021004	0.0592369	7.93467e-05	189	tt3835080	2016-10-21	R	1 hr 42 min	5.1	16930	2	3	1	8	0	0	0	0	0	1	0	0	0	0	0	0	1	0	0	0	0	0	0	0	2.39 : 1	18;	Color	UK; USA	Rob Zombie	Downtown, Los Angeles, California, USA	Horror; Thriller	English; Spanish; German
31	7	0	83	0	-0.756614	-0.00558508	0	0	0.572464	3.11931e-05	189	tt3835080	2016-10-21	R	1 hr 42 min	5.1	16930	2	3	1	8	0	0	0	0	0	1	0	0	0	0	0	0	1	0	0	0	0	0	0	0	2.39 : 1	18;	Color	UK; USA	Rob Zombie	Downtown, Los Angeles, California, USA	Horror; Thriller	English; Spanish; German
31	10	1	21	0.047619	0.243386	0.042034	1	0.00226757	0.0592369	0.00176685	189	tt3835080	2016-10-21	R	1 hr 42 min	5.1	16930	2	3	1	8	0	0	0	0	0	1	0	0	0	0	0	0	1	0	0	0	0	0	0	0	2.39 : 1	18;	Color	UK; USA	Rob Zombie	Downtown, Los Angeles, California, USA	Horror; Thriller	English; Spanish; German
31	5	0	68	0	-0.756614	-0.00558508	0	0	0.572464	3.11931e-05	189	tt3835080	2016-10-21	R	1 hr 42 min	5.1	16930	2	3	1	8	0	0	0	0	0	1	0	0	0	0	0	0	1	0	0	0	0	0	0	0	2.39 : 1	18;	Color	UK; USA	Rob Zombie	Downtown, Los Angeles, California, USA	Horror; Thriller	English; Spanish; German
31	5	0	19	0	-0.756614	-0.00558508	0	0	0.572464	3.11931e-05	189	tt3835080	2016-10-21	R	1 hr 42 min	5.1	16930	2	3	1	8	0	0	0	0	0	1	0	0	0	0	0	0	1	0	0	0	0	0	0	0	2.39 : 1	18;	Color	UK; USA	Rob Zombie	Downtown, Los Angeles, California, USA	Horror; Thriller	English; Spanish; German
31	5	2	298	0.00671141	1.24339	0.00112633	4	4.5043e-05	1.54601	1.26863e-06	189	tt3835080	2016-10-21	R	1 hr 42 min	5.1	16930	2	3	1	8	0	0	0	0	0	1	0	0	0	0	0	0	1	0	0	0	0	0	0	0	2.39 : 1	18;	Color	UK; USA	Rob Zombie	Downtown, Los Angeles, California, USA	Horror; Thriller	English; Spanish; German
31	2	0	36	0	-0.756614	-0.00558508	0	0	0.572464	3.11931e-05	189	tt3835080	2016-10-21	R	1 hr 42 min	5.1	16930	2	3	1	8	0	0	0	0	0	1	0	0	0	0	0	0	1	0	0	0	0	0	0	0	2.39 : 1	18;	Color	UK; USA	Rob Zombie	Downtown, Los Angeles, California, USA	Horror; Thriller	English; Spanish; German
31	1	0	53	0	-0.756614	-0.00558508	0	0	0.572464	3.11931e-05	189	tt3835080	2016-10-21	R	1 hr 42 min	5.1	16930	2	3	1	8	0	0	0	0	0	1	0	0	0	0	0	0	1	0	0	0	0	0	0	0	2.39 : 1	18;	Color	UK; USA	Rob Zombie	Downtown, Los Angeles, California, USA	Horror; Thriller	English; Spanish; German
31	8	0	196	0	-0.756614	-0.00558508	0	0	0.572464	3.11931e-05	189	tt3835080	2016-10-21	R	1 hr 42 min	5.1	16930	2	3	1	8	0	0	0	0	0	1	0	0	0	0	0	0	1	0	0	0	0	0	0	0	2.39 : 1	18;	Color	UK; USA	Rob Zombie	Downtown, Los Angeles, California, USA	Horror; Thriller	English; Spanish; German
31	4	0	96	0	-0.756614	-0.00558508	0	0	0.572464	3.11931e-05	189	tt3835080	2016-10-21	R	1 hr 42 min	5.1	16930	2	3	1	8	0	0	0	0	0	1	0	0	0	0	0	0	1	0	0	0	0	0	0	0	2.39 : 1	18;	Color	UK; USA	Rob Zombie	Downtown, Los Angeles, California, USA	Horror; Thriller	English; Spanish; German
31	5	0	130	0	-0.756614	-0.00558508	0	0	0.572464	3.11931e-05	189	tt3835080	2016-10-21	R	1 hr 42 min	5.1	16930	2	3	1	8	0	0	0	0	0	1	0	0	0	0	0	0	1	0	0	0	0	0	0	0	2.39 : 1	18;	Color	UK; USA	Rob Zombie	Downtown, Los Angeles, California, USA	Horror; Thriller	English; Spanish; German
31	6	1	190	0.00526316	0.243386	-0.000321918	1	2.77008e-05	0.0592369	1.03631e-07	189	tt3835080	2016-10-21	R	1 hr 42 min	5.1	16930	2	3	1	8	0	0	0	0	0	1	0	0	0	0	0	0	1	0	0	0	0	0	0	0	2.39 : 1	18;	Color	UK; USA	Rob Zombie	Downtown, Los Angeles, California, USA	Horror; Thriller	English; Spanish; German
31	8	1	47	0.0212766	0.243386	0.0156915	1	0.000452694	0.0592369	0.000246224	189	tt3835080	2016-10-21	R	1 hr 42 min	5.1	16930	2	3	1	8	0	0	0	0	0	1	0	0	0	0	0	0	1	0	0	0	0	0	0	0	2.39 : 1	18;	Color	UK; USA	Rob Zombie	Downtown, Los Angeles, California, USA	Horror; Thriller	English; Spanish; German
31	1	0	88	0	-0.756614	-0.00558508	0	0	0.572464	3.11931e-05	189	tt3835080	2016-10-21	R	1 hr 42 min	5.1	16930	2	3	1	8	0	0	0	0	0	1	0	0	0	0	0	0	1	0	0	0	0	0	0	0	2.39 : 1	18;	Color	UK; USA	Rob Zombie	Downtown, Los Angeles, California, USA	Horror; Thriller	English; Spanish; German
31	7	2	303	0.00660066	1.24339	0.00101558	4	4.35687e-05	1.54601	1.03141e-06	189	tt3835080	2016-10-21	R	1 hr 42 min	5.1	16930	2	3	1	8	0	0	0	0	0	1	0	0	0	0	0	0	1	0	0	0	0	0	0	0	2.39 : 1	18;	Color	UK; USA	Rob Zombie	Downtown, Los Angeles, California, USA	Horror; Thriller	English; Spanish; German
31	9	3	430	0.00697674	2.24339	0.00139167	9	4.8675e-05	5.03278	1.93674e-06	189	tt3835080	2016-10-21	R	1 hr 42 min	5.1	16930	2	3	1	8	0	0	0	0	0	1	0	0	0	0	0	0	1	0	0	0	0	0	0	0	2.39 : 1	18;	Color	UK; USA	Rob Zombie	Downtown, Los Angeles, California, USA	Horror; Thriller	English; Spanish; German
31	10	0	110	0	-0.756614	-0.00558508	0	0	0.572464	3.11931e-05	189	tt3835080	2016-10-21	R	1 hr 42 min	5.1	16930	2	3	1	8	0	0	0	0	0	1	0	0	0	0	0	0	1	0	0	0	0	0	0	0	2.39 : 1	18;	Color	UK; USA	Rob Zombie	Downtown, Los Angeles, California, USA	Horror; Thriller	English; Spanish; German
31	5	0	177	0	-0.756614	-0.00558508	0	0	0.572464	3.11931e-05	189	tt3835080	2016-10-21	R	1 hr 42 min	5.1	16930	2	3	1	8	0	0	0	0	0	1	0	0	0	0	0	0	1	0	0	0	0	0	0	0	2.39 : 1	18;	Color	UK; USA	Rob Zombie	Downtown, Los Angeles, California, USA	Horror; Thriller	English; Spanish; German
31	4	3	125	0.024	2.24339	0.0184149	9	0.000576	5.03278	0.000339109	189	tt3835080	2016-10-21	R	1 hr 42 min	5.1	16930	2	3	1	8	0	0	0	0	0	1	0	0	0	0	0	0	1	0	0	0	0	0	0	0	2.39 : 1	18;	Color	UK; USA	Rob Zombie	Downtown, Los Angeles, California, USA	Horror; Thriller	English; Spanish; German
31	7	1	106	0.00943396	0.243386	0.00384889	1	8.89996e-05	0.0592369	1.48139e-05	189	tt3835080	2016-10-21	R	1 hr 42 min	5.1	16930	2	3	1	8	0	0	0	0	0	1	0	0	0	0	0	0	1	0	0	0	0	0	0	0	2.39 : 1	18;	Color	UK; USA	Rob Zombie	Downtown, Los Angeles, California, USA	Horror; Thriller	English; Spanish; German
31	1	0	76	0	-0.756614	-0.00558508	0	0	0.572464	3.11931e-05	189	tt3835080	2016-10-21	R	1 hr 42 min	5.1	16930	2	3	1	8	0	0	0	0	0	1	0	0	0	0	0	0	1	0	0	0	0	0	0	0	2.39 : 1	18;	Color	UK; USA	Rob Zombie	Downtown, Los Angeles, California, USA	Horror; Thriller	English; Spanish; German
31	6	1	121	0.00826446	0.243386	0.00267939	1	6.83013e-05	0.0592369	7.17912e-06	189	tt3835080	2016-10-21	R	1 hr 42 min	5.1	16930	2	3	1	8	0	0	0	0	0	1	0	0	0	0	0	0	1	0	0	0	0	0	0	0	2.39 : 1	18;	Color	UK; USA	Rob Zombie	Downtown, Los Angeles, California, USA	Horror; Thriller	English; Spanish; German
31	6	1	275	0.00363636	0.243386	-0.00194871	1	1.32231e-05	0.0592369	3.79748e-06	189	tt3835080	2016-10-21	R	1 hr 42 min	5.1	16930	2	3	1	8	0	0	0	0	0	1	0	0	0	0	0	0	1	0	0	0	0	0	0	0	2.39 : 1	18;	Color	UK; USA	Rob Zombie	Downtown, Los Angeles, California, USA	Horror; Thriller	English; Spanish; German
31	8	0	62	0	-0.756614	-0.00558508	0	0	0.572464	3.11931e-05	189	tt3835080	2016-10-21	R	1 hr 42 min	5.1	16930	2	3	1	8	0	0	0	0	0	1	0	0	0	0	0	0	1	0	0	0	0	0	0	0	2.39 : 1	18;	Color	UK; USA	Rob Zombie	Downtown, Los Angeles, California, USA	Horror; Thriller	English; Spanish; German
31	6	0	17	0	-0.756614	-0.00558508	0	0	0.572464	3.11931e-05	189	tt3835080	2016-10-21	R	1 hr 42 min	5.1	16930	2	3	1	8	0	0	0	0	0	1	0	0	0	0	0	0	1	0	0	0	0	0	0	0	2.39 : 1	18;	Color	UK; USA	Rob Zombie	Downtown, Los Angeles, California, USA	Horror; Thriller	English; Spanish; German
31	7	0	14	0	-0.756614	-0.00558508	0	0	0.572464	3.11931e-05	189	tt3835080	2016-10-21	R	1 hr 42 min	5.1	16930	2	3	1	8	0	0	0	0	0	1	0	0	0	0	0	0	1	0	0	0	0	0	0	0	2.39 : 1	18;	Color	UK; USA	Rob Zombie	Downtown, Los Angeles, California, USA	Horror; Thriller	English; Spanish; German
31	7	0	24	0	-0.756614	-0.00558508	0	0	0.572464	3.11931e-05	189	tt3835080	2016-10-21	R	1 hr 42 min	5.1	16930	2	3	1	8	0	0	0	0	0	1	0	0	0	0	0	0	1	0	0	0	0	0	0	0	2.39 : 1	18;	Color	UK; USA	Rob Zombie	Downtown, Los Angeles, California, USA	Horror; Thriller	English; Spanish; German
31	6	1	593	0.00168634	0.243386	-0.00389874	1	2.84374e-06	0.0592369	1.52001e-05	189	tt3835080	2016-10-21	R	1 hr 42 min	5.1	16930	2	3	1	8	0	0	0	0	0	1	0	0	0	0	0	0	1	0	0	0	0	0	0	0	2.39 : 1	18;	Color	UK; USA	Rob Zombie	Downtown, Los Angeles, California, USA	Horror; Thriller	English; Spanish; German
31	6	0	15	0	-0.756614	-0.00558508	0	0	0.572464	3.11931e-05	189	tt3835080	2016-10-21	R	1 hr 42 min	5.1	16930	2	3	1	8	0	0	0	0	0	1	0	0	0	0	0	0	1	0	0	0	0	0	0	0	2.39 : 1	18;	Color	UK; USA	Rob Zombie	Downtown, Los Angeles, California, USA	Horror; Thriller	English; Spanish; German
31	3	0	111	0	-0.756614	-0.00558508	0	0	0.572464	3.11931e-05	189	tt3835080	2016-10-21	R	1 hr 42 min	5.1	16930	2	3	1	8	0	0	0	0	0	1	0	0	0	0	0	0	1	0	0	0	0	0	0	0	2.39 : 1	18;	Color	UK; USA	Rob Zombie	Downtown, Los Angeles, California, USA	Horror; Thriller	English; Spanish; German
31	9	0	27	0	-0.756614	-0.00558508	0	0	0.572464	3.11931e-05	189	tt3835080	2016-10-21	R	1 hr 42 min	5.1	16930	2	3	1	8	0	0	0	0	0	1	0	0	0	0	0	0	1	0	0	0	0	0	0	0	2.39 : 1	18;	Color	UK; USA	Rob Zombie	Downtown, Los Angeles, California, USA	Horror; Thriller	English; Spanish; German
31	6	0	101	0	-0.756614	-0.00558508	0	0	0.572464	3.11931e-05	189	tt3835080	2016-10-21	R	1 hr 42 min	5.1	16930	2	3	1	8	0	0	0	0	0	1	0	0	0	0	0	0	1	0	0	0	0	0	0	0	2.39 : 1	18;	Color	UK; USA	Rob Zombie	Downtown, Los Angeles, California, USA	Horror; Thriller	English; Spanish; German
31	9	0	21	0	-0.756614	-0.00558508	0	0	0.572464	3.11931e-05	189	tt3835080	2016-10-21	R	1 hr 42 min	5.1	16930	2	3	1	8	0	0	0	0	0	1	0	0	0	0	0	0	1	0	0	0	0	0	0	0	2.39 : 1	18;	Color	UK; USA	Rob Zombie	Downtown, Los Angeles, California, USA	Horror; Thriller	English; Spanish; German
31	8	1	82	0.0121951	0.243386	0.00661005	1	0.000148721	0.0592369	4.36927e-05	189	tt3835080	2016-10-21	R	1 hr 42 min	5.1	16930	2	3	1	8	0	0	0	0	0	1	0	0	0	0	0	0	1	0	0	0	0	0	0	0	2.39 : 1	18;	Color	UK; USA	Rob Zombie	Downtown, Los Angeles, California, USA	Horror; Thriller	English; Spanish; German
31	9	0	70	0	-0.756614	-0.00558508	0	0	0.572464	3.11931e-05	189	tt3835080	2016-10-21	R	1 hr 42 min	5.1	16930	2	3	1	8	0	0	0	0	0	1	0	0	0	0	0	0	1	0	0	0	0	0	0	0	2.39 : 1	18;	Color	UK; USA	Rob Zombie	Downtown, Los Angeles, California, USA	Horror; Thriller	English; Spanish; German
31	6	0	203	0	-0.756614	-0.00558508	0	0	0.572464	3.11931e-05	189	tt3835080	2016-10-21	R	1 hr 42 min	5.1	16930	2	3	1	8	0	0	0	0	0	1	0	0	0	0	0	0	1	0	0	0	0	0	0	0	2.39 : 1	18;	Color	UK; USA	Rob Zombie	Downtown, Los Angeles, California, USA	Horror; Thriller	English; Spanish; German
31	9	0	128	0	-0.756614	-0.00558508	0	0	0.572464	3.11931e-05	189	tt3835080	2016-10-21	R	1 hr 42 min	5.1	16930	2	3	1	8	0	0	0	0	0	1	0	0	0	0	0	0	1	0	0	0	0	0	0	0	2.39 : 1	18;	Color	UK; USA	Rob Zombie	Downtown, Los Angeles, California, USA	Horror; Thriller	English; Spanish; German
31	7	0	104	0	-0.756614	-0.00558508	0	0	0.572464	3.11931e-05	189	tt3835080	2016-10-21	R	1 hr 42 min	5.1	16930	2	3	1	8	0	0	0	0	0	1	0	0	0	0	0	0	1	0	0	0	0	0	0	0	2.39 : 1	18;	Color	UK; USA	Rob Zombie	Downtown, Los Angeles, California, USA	Horror; Thriller	English; Spanish; German
31	5	0	37	0	-0.756614	-0.00558508	0	0	0.572464	3.11931e-05	189	tt3835080	2016-10-21	R	1 hr 42 min	5.1	16930	2	3	1	8	0	0	0	0	0	1	0	0	0	0	0	0	1	0	0	0	0	0	0	0	2.39 : 1	18;	Color	UK; USA	Rob Zombie	Downtown, Los Angeles, California, USA	Horror; Thriller	English; Spanish; German
31	8	0	126	0	-0.756614	-0.00558508	0	0	0.572464	3.11931e-05	189	tt3835080	2016-10-21	R	1 hr 42 min	5.1	16930	2	3	1	8	0	0	0	0	0	1	0	0	0	0	0	0	1	0	0	0	0	0	0	0	2.39 : 1	18;	Color	UK; USA	Rob Zombie	Downtown, Los Angeles, California, USA	Horror; Thriller	English; Spanish; German
31	7	4	151	0.0264901	3.24339	0.020905	16	0.000701724	10.5196	0.000437019	189	tt3835080	2016-10-21	R	1 hr 42 min	5.1	16930	2	3	1	8	0	0	0	0	0	1	0	0	0	0	0	0	1	0	0	0	0	0	0	0	2.39 : 1	18;	Color	UK; USA	Rob Zombie	Downtown, Los Angeles, California, USA	Horror; Thriller	English; Spanish; German
31	5	0	272	0	-0.756614	-0.00558508	0	0	0.572464	3.11931e-05	189	tt3835080	2016-10-21	R	1 hr 42 min	5.1	16930	2	3	1	8	0	0	0	0	0	1	0	0	0	0	0	0	1	0	0	0	0	0	0	0	2.39 : 1	18;	Color	UK; USA	Rob Zombie	Downtown, Los Angeles, California, USA	Horror; Thriller	English; Spanish; German
31	6	0	75	0	-0.756614	-0.00558508	0	0	0.572464	3.11931e-05	189	tt3835080	2016-10-21	R	1 hr 42 min	5.1	16930	2	3	1	8	0	0	0	0	0	1	0	0	0	0	0	0	1	0	0	0	0	0	0	0	2.39 : 1	18;	Color	UK; USA	Rob Zombie	Downtown, Los Angeles, California, USA	Horror; Thriller	English; Spanish; German
31	6	0	59	0	-0.756614	-0.00558508	0	0	0.572464	3.11931e-05	189	tt3835080	2016-10-21	R	1 hr 42 min	5.1	16930	2	3	1	8	0	0	0	0	0	1	0	0	0	0	0	0	1	0	0	0	0	0	0	0	2.39 : 1	18;	Color	UK; USA	Rob Zombie	Downtown, Los Angeles, California, USA	Horror; Thriller	English; Spanish; German
31	8	0	30	0	-0.756614	-0.00558508	0	0	0.572464	3.11931e-05	189	tt3835080	2016-10-21	R	1 hr 42 min	5.1	16930	2	3	1	8	0	0	0	0	0	1	0	0	0	0	0	0	1	0	0	0	0	0	0	0	2.39 : 1	18;	Color	UK; USA	Rob Zombie	Downtown, Los Angeles, California, USA	Horror; Thriller	English; Spanish; German
31	5	0	46	0	-0.756614	-0.00558508	0	0	0.572464	3.11931e-05	189	tt3835080	2016-10-21	R	1 hr 42 min	5.1	16930	2	3	1	8	0	0	0	0	0	1	0	0	0	0	0	0	1	0	0	0	0	0	0	0	2.39 : 1	18;	Color	UK; USA	Rob Zombie	Downtown, Los Angeles, California, USA	Horror; Thriller	English; Spanish; German
31	6	1	231	0.004329	0.243386	-0.00125607	1	1.87403e-05	0.0592369	1.57772e-06	189	tt3835080	2016-10-21	R	1 hr 42 min	5.1	16930	2	3	1	8	0	0	0	0	0	1	0	0	0	0	0	0	1	0	0	0	0	0	0	0	2.39 : 1	18;	Color	UK; USA	Rob Zombie	Downtown, Los Angeles, California, USA	Horror; Thriller	English; Spanish; German
31	7	0	76	0	-0.756614	-0.00558508	0	0	0.572464	3.11931e-05	189	tt3835080	2016-10-21	R	1 hr 42 min	5.1	16930	2	3	1	8	0	0	0	0	0	1	0	0	0	0	0	0	1	0	0	0	0	0	0	0	2.39 : 1	18;	Color	UK; USA	Rob Zombie	Downtown, Los Angeles, California, USA	Horror; Thriller	English; Spanish; German
31	6	1	70	0.0142857	0.243386	0.00870064	1	0.000204082	0.0592369	7.57011e-05	189	tt3835080	2016-10-21	R	1 hr 42 min	5.1	16930	2	3	1	8	0	0	0	0	0	1	0	0	0	0	0	0	1	0	0	0	0	0	0	0	2.39 : 1	18;	Color	UK; USA	Rob Zombie	Downtown, Los Angeles, California, USA	Horror; Thriller	English; Spanish; German
31	8	0	406	0	-0.756614	-0.00558508	0	0	0.572464	3.11931e-05	189	tt3835080	2016-10-21	R	1 hr 42 min	5.1	16930	2	3	1	8	0	0	0	0	0	1	0	0	0	0	0	0	1	0	0	0	0	0	0	0	2.39 : 1	18;	Color	UK; USA	Rob Zombie	Downtown, Los Angeles, California, USA	Horror; Thriller	English; Spanish; German
31	9	0	67	0	-0.756614	-0.00558508	0	0	0.572464	3.11931e-05	189	tt3835080	2016-10-21	R	1 hr 42 min	5.1	16930	2	3	1	8	0	0	0	0	0	1	0	0	0	0	0	0	1	0	0	0	0	0	0	0	2.39 : 1	18;	Color	UK; USA	Rob Zombie	Downtown, Los Angeles, California, USA	Horror; Thriller	English; Spanish; German
31	6	1	173	0.00578035	0.243386	0.000195271	1	3.34124e-05	0.0592369	3.81308e-08	189	tt3835080	2016-10-21	R	1 hr 42 min	5.1	16930	2	3	1	8	0	0	0	0	0	1	0	0	0	0	0	0	1	0	0	0	0	0	0	0	2.39 : 1	18;	Color	UK; USA	Rob Zombie	Downtown, Los Angeles, California, USA	Horror; Thriller	English; Spanish; German
31	7	0	104	0	-0.756614	-0.00558508	0	0	0.572464	3.11931e-05	189	tt3835080	2016-10-21	R	1 hr 42 min	5.1	16930	2	3	1	8	0	0	0	0	0	1	0	0	0	0	0	0	1	0	0	0	0	0	0	0	2.39 : 1	18;	Color	UK; USA	Rob Zombie	Downtown, Los Angeles, California, USA	Horror; Thriller	English; Spanish; German
31	7	0	65	0	-0.756614	-0.00558508	0	0	0.572464	3.11931e-05	189	tt3835080	2016-10-21	R	1 hr 42 min	5.1	16930	2	3	1	8	0	0	0	0	0	1	0	0	0	0	0	0	1	0	0	0	0	0	0	0	2.39 : 1	18;	Color	UK; USA	Rob Zombie	Downtown, Los Angeles, California, USA	Horror; Thriller	English; Spanish; German
31	10	1	94	0.0106383	0.243386	0.00505322	1	0.000113173	0.0592369	2.55351e-05	189	tt3835080	2016-10-21	R	1 hr 42 min	5.1	16930	2	3	1	8	0	0	0	0	0	1	0	0	0	0	0	0	1	0	0	0	0	0	0	0	2.39 : 1	18;	Color	UK; USA	Rob Zombie	Downtown, Los Angeles, California, USA	Horror; Thriller	English; Spanish; German
31	6	1	82	0.0121951	0.243386	0.00661005	1	0.000148721	0.0592369	4.36927e-05	189	tt3835080	2016-10-21	R	1 hr 42 min	5.1	16930	2	3	1	8	0	0	0	0	0	1	0	0	0	0	0	0	1	0	0	0	0	0	0	0	2.39 : 1	18;	Color	UK; USA	Rob Zombie	Downtown, Los Angeles, California, USA	Horror; Thriller	English; Spanish; German
31	7	0	112	0	-0.756614	-0.00558508	0	0	0.572464	3.11931e-05	189	tt3835080	2016-10-21	R	1 hr 42 min	5.1	16930	2	3	1	8	0	0	0	0	0	1	0	0	0	0	0	0	1	0	0	0	0	0	0	0	2.39 : 1	18;	Color	UK; USA	Rob Zombie	Downtown, Los Angeles, California, USA	Horror; Thriller	English; Spanish; German
31	5	0	281	0	-0.756614	-0.00558508	0	0	0.572464	3.11931e-05	189	tt3835080	2016-10-21	R	1 hr 42 min	5.1	16930	2	3	1	8	0	0	0	0	0	1	0	0	0	0	0	0	1	0	0	0	0	0	0	0	2.39 : 1	18;	Color	UK; USA	Rob Zombie	Downtown, Los Angeles, California, USA	Horror; Thriller	English; Spanish; German
31	6	0	97	0	-0.756614	-0.00558508	0	0	0.572464	3.11931e-05	189	tt3835080	2016-10-21	R	1 hr 42 min	5.1	16930	2	3	1	8	0	0	0	0	0	1	0	0	0	0	0	0	1	0	0	0	0	0	0	0	2.39 : 1	18;	Color	UK; USA	Rob Zombie	Downtown, Los Angeles, California, USA	Horror; Thriller	English; Spanish; German
31	6	1	87	0.0114943	0.243386	0.00590918	1	0.000132118	0.0592369	3.49184e-05	189	tt3835080	2016-10-21	R	1 hr 42 min	5.1	16930	2	3	1	8	0	0	0	0	0	1	0	0	0	0	0	0	1	0	0	0	0	0	0	0	2.39 : 1	18;	Color	UK; USA	Rob Zombie	Downtown, Los Angeles, California, USA	Horror; Thriller	English; Spanish; German
31	8	1	322	0.00310559	0.243386	-0.00247949	1	9.64469e-06	0.0592369	6.14785e-06	189	tt3835080	2016-10-21	R	1 hr 42 min	5.1	16930	2	3	1	8	0	0	0	0	0	1	0	0	0	0	0	0	1	0	0	0	0	0	0	0	2.39 : 1	18;	Color	UK; USA	Rob Zombie	Downtown, Los Angeles, California, USA	Horror; Thriller	English; Spanish; German
31	6	1	152	0.00657895	0.243386	0.000993872	1	4.32825e-05	0.0592369	9.87781e-07	189	tt3835080	2016-10-21	R	1 hr 42 min	5.1	16930	2	3	1	8	0	0	0	0	0	1	0	0	0	0	0	0	1	0	0	0	0	0	0	0	2.39 : 1	18;	Color	UK; USA	Rob Zombie	Downtown, Los Angeles, California, USA	Horror; Thriller	English; Spanish; German
A Cure for Wellness	6	0	49	0	-1.01535	-0.0101408	0	0	1.03093	0.000102836	391	tt4731136	2017-02-17	R	2 hr 26 min	6.4	76545	6	2	4	5	0	1	0	0	0	1	0	0	1	1	0	0	1	1	0	0	0	0	0	0	1.66 : 1	18;	Color	USA; Germany	Gore Verbinski	Castle Hohenzollern, Hechingen, Baden-W?rttemberg, Germany	Drama; Fantasy; Horror; Mystery; Sci-Fi; Thriller	English; German
A Cure for Wellness	4	0	30	0	-1.01535	-0.0101408	0	0	1.03093	0.000102836	391	tt4731136	2017-02-17	R	2 hr 26 min	6.4	76545	6	2	4	5	0	1	0	0	0	1	0	0	1	1	0	0	1	1	0	0	0	0	0	0	1.66 : 1	18;	Color	USA; Germany	Gore Verbinski	Castle Hohenzollern, Hechingen, Baden-W?rttemberg, Germany	Drama; Fantasy; Horror; Mystery; Sci-Fi; Thriller	English; German
A Cure for Wellness	9	2	226	0.00884956	0.984655	-0.00129126	4	7.83147e-05	0.969545	1.66736e-06	391	tt4731136	2017-02-17	R	2 hr 26 min	6.4	76545	6	2	4	5	0	1	0	0	0	1	0	0	1	1	0	0	1	1	0	0	0	0	0	0	1.66 : 1	18;	Color	USA; Germany	Gore Verbinski	Castle Hohenzollern, Hechingen, Baden-W?rttemberg, Germany	Drama; Fantasy; Horror; Mystery; Sci-Fi; Thriller	English; German
A Cure for Wellness	6	2	31	0.0645161	0.984655	0.0543753	4	0.00416233	0.969545	0.00295667	391	tt4731136	2017-02-17	R	2 hr 26 min	6.4	76545	6	2	4	5	0	1	0	0	0	1	0	0	1	1	0	0	1	1	0	0	0	0	0	0	1.66 : 1	18;	Color	USA; Germany	Gore Verbinski	Castle Hohenzollern, Hechingen, Baden-W?rttemberg, Germany	Drama; Fantasy; Horror; Mystery; Sci-Fi; Thriller	English; German
A Cure for Wellness	5	1	88	0.0113636	-0.0153453	0.00122282	1	0.000129132	0.000235477	1.49528e-06	391	tt4731136	2017-02-17	R	2 hr 26 min	6.4	76545	6	2	4	5	0	1	0	0	0	1	0	0	1	1	0	0	1	1	0	0	0	0	0	0	1.66 : 1	18;	Color	USA; Germany	Gore Verbinski	Castle Hohenzollern, Hechingen, Baden-W?rttemberg, Germany	Drama; Fantasy; Horror; Mystery; Sci-Fi; Thriller	English; German
A Cure for Wellness	7	1	32	0.03125	-0.0153453	0.0211092	1	0.000976562	0.000235477	0.000445598	391	tt4731136	2017-02-17	R	2 hr 26 min	6.4	76545	6	2	4	5	0	1	0	0	0	1	0	0	1	1	0	0	1	1	0	0	0	0	0	0	1.66 : 1	18;	Color	USA; Germany	Gore Verbinski	Castle Hohenzollern, Hechingen, Baden-W?rttemberg, Germany	Drama; Fantasy; Horror; Mystery; Sci-Fi; Thriller	English; German
A Cure for Wellness	6	0	59	0	-1.01535	-0.0101408	0	0	1.03093	0.000102836	391	tt4731136	2017-02-17	R	2 hr 26 min	6.4	76545	6	2	4	5	0	1	0	0	0	1	0	0	1	1	0	0	1	1	0	0	0	0	0	0	1.66 : 1	18;	Color	USA; Germany	Gore Verbinski	Castle Hohenzollern, Hechingen, Baden-W?rttemberg, Germany	Drama; Fantasy; Horror; Mystery; Sci-Fi; Thriller	English; German
A Cure for Wellness	4	0	25	0	-1.01535	-0.0101408	0	0	1.03093	0.000102836	391	tt4731136	2017-02-17	R	2 hr 26 min	6.4	76545	6	2	4	5	0	1	0	0	0	1	0	0	1	1	0	0	1	1	0	0	0	0	0	0	1.66 : 1	18;	Color	USA; Germany	Gore Verbinski	Castle Hohenzollern, Hechingen, Baden-W?rttemberg, Germany	Drama; Fantasy; Horror; Mystery; Sci-Fi; Thriller	English; German
A Cure for Wellness	7	1	223	0.0044843	-0.0153453	-0.00565651	1	2.0109e-05	0.000235477	3.19961e-05	391	tt4731136	2017-02-17	R	2 hr 26 min	6.4	76545	6	2	4	5	0	1	0	0	0	1	0	0	1	1	0	0	1	1	0	0	0	0	0	0	1.66 : 1	18;	Color	USA; Germany	Gore Verbinski	Castle Hohenzollern, Hechingen, Baden-W?rttemberg, Germany	Drama; Fantasy; Horror; Mystery; Sci-Fi; Thriller	English; German
A Cure for Wellness	7	5	227	0.0220264	3.98465	0.0118856	25	0.000485164	15.8775	0.000141268	391	tt4731136	2017-02-17	R	2 hr 26 min	6.4	76545	6	2	4	5	0	1	0	0	0	1	0	0	1	1	0	0	1	1	0	0	0	0	0	0	1.66 : 1	18;	Color	USA; Germany	Gore Verbinski	Castle Hohenzollern, Hechingen, Baden-W?rttemberg, Germany	Drama; Fantasy; Horror; Mystery; Sci-Fi; Thriller	English; German
A Cure for Wellness	8	3	345	0.00869565	1.98465	-0.00144517	9	7.56144e-05	3.93885	2.08851e-06	391	tt4731136	2017-02-17	R	2 hr 26 min	6.4	76545	6	2	4	5	0	1	0	0	0	1	0	0	1	1	0	0	1	1	0	0	0	0	0	0	1.66 : 1	18;	Color	USA; Germany	Gore Verbinski	Castle Hohenzollern, Hechingen, Baden-W?rttemberg, Germany	Drama; Fantasy; Horror; Mystery; Sci-Fi; Thriller	English; German
A Cure for Wellness	3	0	11	0	-1.01535	-0.0101408	0	0	1.03093	0.000102836	391	tt4731136	2017-02-17	R	2 hr 26 min	6.4	76545	6	2	4	5	0	1	0	0	0	1	0	0	1	1	0	0	1	1	0	0	0	0	0	0	1.66 : 1	18;	Color	USA; Germany	Gore Verbinski	Castle Hohenzollern, Hechingen, Baden-W?rttemberg, Germany	Drama; Fantasy; Horror; Mystery; Sci-Fi; Thriller	English; German
A Cure for Wellness	8	0	25	0	-1.01535	-0.0101408	0	0	1.03093	0.000102836	391	tt4731136	2017-02-17	R	2 hr 26 min	6.4	76545	6	2	4	5	0	1	0	0	0	1	0	0	1	1	0	0	1	1	0	0	0	0	0	0	1.66 : 1	18;	Color	USA; Germany	Gore Verbinski	Castle Hohenzollern, Hechingen, Baden-W?rttemberg, Germany	Drama; Fantasy; Horror; Mystery; Sci-Fi; Thriller	English; German
A Cure for Wellness	4	1	94	0.0106383	-0.0153453	0.000497479	1	0.000113173	0.000235477	2.47486e-07	391	tt4731136	2017-02-17	R	2 hr 26 min	6.4	76545	6	2	4	5	0	1	0	0	0	1	0	0	1	1	0	0	1	1	0	0	0	0	0	0	1.66 : 1	18;	Color	USA; Germany	Gore Verbinski	Castle Hohenzollern, Hechingen, Baden-W?rttemberg, Germany	Drama; Fantasy; Horror; Mystery; Sci-Fi; Thriller	English; German
A Cure for Wellness	4	0	19	0	-1.01535	-0.0101408	0	0	1.03093	0.000102836	391	tt4731136	2017-02-17	R	2 hr 26 min	6.4	76545	6	2	4	5	0	1	0	0	0	1	0	0	1	1	0	0	1	1	0	0	0	0	0	0	1.66 : 1	18;	Color	USA; Germany	Gore Verbinski	Castle Hohenzollern, Hechingen, Baden-W?rttemberg, Germany	Drama; Fantasy; Horror; Mystery; Sci-Fi; Thriller	English; German
A Cure for Wellness	4	0	18	0	-1.01535	-0.0101408	0	0	1.03093	0.000102836	391	tt4731136	2017-02-17	R	2 hr 26 min	6.4	76545	6	2	4	5	0	1	0	0	0	1	0	0	1	1	0	0	1	1	0	0	0	0	0	0	1.66 : 1	18;	Color	USA; Germany	Gore Verbinski	Castle Hohenzollern, Hechingen, Baden-W?rttemberg, Germany	Drama; Fantasy; Horror; Mystery; Sci-Fi; Thriller	English; German
A Cure for Wellness	8	2	195	0.0102564	0.984655	0.000115592	4	0.000105194	0.969545	1.33614e-08	391	tt4731136	2017-02-17	R	2 hr 26 min	6.4	76545	6	2	4	5	0	1	0	0	0	1	0	0	1	1	0	0	1	1	0	0	0	0	0	0	1.66 : 1	18;	Color	USA; Germany	Gore Verbinski	Castle Hohenzollern, Hechingen, Baden-W?rttemberg, Germany	Drama; Fantasy; Horror; Mystery; Sci-Fi; Thriller	English; German
A Cure for Wellness	8	0	51	0	-1.01535	-0.0101408	0	0	1.03093	0.000102836	391	tt4731136	2017-02-17	R	2 hr 26 min	6.4	76545	6	2	4	5	0	1	0	0	0	1	0	0	1	1	0	0	1	1	0	0	0	0	0	0	1.66 : 1	18;	Color	USA; Germany	Gore Verbinski	Castle Hohenzollern, Hechingen, Baden-W?rttemberg, Germany	Drama; Fantasy; Horror; Mystery; Sci-Fi; Thriller	English; German
A Cure for Wellness	7	0	19	0	-1.01535	-0.0101408	0	0	1.03093	0.000102836	391	tt4731136	2017-02-17	R	2 hr 26 min	6.4	76545	6	2	4	5	0	1	0	0	0	1	0	0	1	1	0	0	1	1	0	0	0	0	0	0	1.66 : 1	18;	Color	USA; Germany	Gore Verbinski	Castle Hohenzollern, Hechingen, Baden-W?rttemberg, Germany	Drama; Fantasy; Horror; Mystery; Sci-Fi; Thriller	English; German
A Cure for Wellness	9	1	91	0.010989	-0.0153453	0.000848192	1	0.000120758	0.000235477	7.1943e-07	391	tt4731136	2017-02-17	R	2 hr 26 min	6.4	76545	6	2	4	5	0	1	0	0	0	1	0	0	1	1	0	0	1	1	0	0	0	0	0	0	1.66 : 1	18;	Color	USA; Germany	Gore Verbinski	Castle Hohenzollern, Hechingen, Baden-W?rttemberg, Germany	Drama; Fantasy; Horror; Mystery; Sci-Fi; Thriller	English; German
A Cure for Wellness	7	0	42	0	-1.01535	-0.0101408	0	0	1.03093	0.000102836	391	tt4731136	2017-02-17	R	2 hr 26 min	6.4	76545	6	2	4	5	0	1	0	0	0	1	0	0	1	1	0	0	1	1	0	0	0	0	0	0	1.66 : 1	18;	Color	USA; Germany	Gore Verbinski	Castle Hohenzollern, Hechingen, Baden-W?rttemberg, Germany	Drama; Fantasy; Horror; Mystery; Sci-Fi; Thriller	English; German
A Cure for Wellness	5	1	267	0.00374532	-0.0153453	-0.0063955	1	1.40274e-05	0.000235477	4.09024e-05	391	tt4731136	2017-02-17	R	2 hr 26 min	6.4	76545	6	2	4	5	0	1	0	0	0	1	0	0	1	1	0	0	1	1	0	0	0	0	0	0	1.66 : 1	18;	Color	USA; Germany	Gore Verbinski	Castle Hohenzollern, Hechingen, Baden-W?rttemberg, Germany	Drama; Fantasy; Horror; Mystery; Sci-Fi; Thriller	English; German
A Cure for Wellness	5	0	93	0	-1.01535	-0.0101408	0	0	1.03093	0.000102836	391	tt4731136	2017-02-17	R	2 hr 26 min	6.4	76545	6	2	4	5	0	1	0	0	0	1	0	0	1	1	0	0	1	1	0	0	0	0	0	0	1.66 : 1	18;	Color	USA; Germany	Gore Verbinski	Castle Hohenzollern, Hechingen, Baden-W?rttemberg, Germany	Drama; Fantasy; Horror; Mystery; Sci-Fi; Thriller	English; German
A Cure for Wellness	10	3	242	0.0123967	1.98465	0.00225588	9	0.000153678	3.93885	5.08897e-06	391	tt4731136	2017-02-17	R	2 hr 26 min	6.4	76545	6	2	4	5	0	1	0	0	0	1	0	0	1	1	0	0	1	1	0	0	0	0	0	0	1.66 : 1	18;	Color	USA; Germany	Gore Verbinski	Castle Hohenzollern, Hechingen, Baden-W?rttemberg, Germany	Drama; Fantasy; Horror; Mystery; Sci-Fi; Thriller	English; German
A Cure for Wellness	7	0	14	0	-1.01535	-0.0101408	0	0	1.03093	0.000102836	391	tt4731136	2017-02-17	R	2 hr 26 min	6.4	76545	6	2	4	5	0	1	0	0	0	1	0	0	1	1	0	0	1	1	0	0	0	0	0	0	1.66 : 1	18;	Color	USA; Germany	Gore Verbinski	Castle Hohenzollern, Hechingen, Baden-W?rttemberg, Germany	Drama; Fantasy; Horror; Mystery; Sci-Fi; Thriller	English; German
A Cure for Wellness	8	0	153	0	-1.01535	-0.0101408	0	0	1.03093	0.000102836	391	tt4731136	2017-02-17	R	2 hr 26 min	6.4	76545	6	2	4	5	0	1	0	0	0	1	0	0	1	1	0	0	1	1	0	0	0	0	0	0	1.66 : 1	18;	Color	USA; Germany	Gore Verbinski	Castle Hohenzollern, Hechingen, Baden-W?rttemberg, Germany	Drama; Fantasy; Horror; Mystery; Sci-Fi; Thriller	English; German
A Cure for Wellness	8	2	363	0.00550964	0.984655	-0.00463118	4	3.03562e-05	0.969545	2.14478e-05	391	tt4731136	2017-02-17	R	2 hr 26 min	6.4	76545	6	2	4	5	0	1	0	0	0	1	0	0	1	1	0	0	1	1	0	0	0	0	0	0	1.66 : 1	18;	Color	USA; Germany	Gore Verbinski	Castle Hohenzollern, Hechingen, Baden-W?rttemberg, Germany	Drama; Fantasy; Horror; Mystery; Sci-Fi; Thriller	English; German
A Cure for Wellness	5	0	20	0	-1.01535	-0.0101408	0	0	1.03093	0.000102836	391	tt4731136	2017-02-17	R	2 hr 26 min	6.4	76545	6	2	4	5	0	1	0	0	0	1	0	0	1	1	0	0	1	1	0	0	0	0	0	0	1.66 : 1	18;	Color	USA; Germany	Gore Verbinski	Castle Hohenzollern, Hechingen, Baden-W?rttemberg, Germany	Drama; Fantasy; Horror; Mystery; Sci-Fi; Thriller	English; German
A Cure for Wellness	10	0	78	0	-1.01535	-0.0101408	0	0	1.03093	0.000102836	391	tt4731136	2017-02-17	R	2 hr 26 min	6.4	76545	6	2	4	5	0	1	0	0	0	1	0	0	1	1	0	0	1	1	0	0	0	0	0	0	1.66 : 1	18;	Color	USA; Germany	Gore Verbinski	Castle Hohenzollern, Hechingen, Baden-W?rttemberg, Germany	Drama; Fantasy; Horror; Mystery; Sci-Fi; Thriller	English; German
A Cure for Wellness	9	3	62	0.0483871	1.98465	0.0382463	9	0.00234131	3.93885	0.00146278	391	tt4731136	2017-02-17	R	2 hr 26 min	6.4	76545	6	2	4	5	0	1	0	0	0	1	0	0	1	1	0	0	1	1	0	0	0	0	0	0	1.66 : 1	18;	Color	USA; Germany	Gore Verbinski	Castle Hohenzollern, Hechingen, Baden-W?rttemberg, Germany	Drama; Fantasy; Horror; Mystery; Sci-Fi; Thriller	English; German
A Cure for Wellness	10	2	32	0.0625	0.984655	0.0523592	4	0.00390625	0.969545	0.00274148	391	tt4731136	2017-02-17	R	2 hr 26 min	6.4	76545	6	2	4	5	0	1	0	0	0	1	0	0	1	1	0	0	1	1	0	0	0	0	0	0	1.66 : 1	18;	Color	USA; Germany	Gore Verbinski	Castle Hohenzollern, Hechingen, Baden-W?rttemberg, Germany	Drama; Fantasy; Horror; Mystery; Sci-Fi; Thriller	English; German
A Cure for Wellness	8	0	25	0	-1.01535	-0.0101408	0	0	1.03093	0.000102836	391	tt4731136	2017-02-17	R	2 hr 26 min	6.4	76545	6	2	4	5	0	1	0	0	0	1	0	0	1	1	0	0	1	1	0	0	0	0	0	0	1.66 : 1	18;	Color	USA; Germany	Gore Verbinski	Castle Hohenzollern, Hechingen, Baden-W?rttemberg, Germany	Drama; Fantasy; Horror; Mystery; Sci-Fi; Thriller	English; German
A Cure for Wellness	9	1	142	0.00704225	-0.0153453	-0.00309857	1	4.95933e-05	0.000235477	9.60111e-06	391	tt4731136	2017-02-17	R	2 hr 26 min	6.4	76545	6	2	4	5	0	1	0	0	0	1	0	0	1	1	0	0	1	1	0	0	0	0	0	0	1.66 : 1	18;	Color	USA; Germany	Gore Verbinski	Castle Hohenzollern, Hechingen, Baden-W?rttemberg, Germany	Drama; Fantasy; Horror; Mystery; Sci-Fi; Thriller	English; German
A Cure for Wellness	9	6	430	0.0139535	4.98465	0.00381267	36	0.0001947	24.8468	1.45365e-05	391	tt4731136	2017-02-17	R	2 hr 26 min	6.4	76545	6	2	4	5	0	1	0	0	0	1	0	0	1	1	0	0	1	1	0	0	0	0	0	0	1.66 : 1	18;	Color	USA; Germany	Gore Verbinski	Castle Hohenzollern, Hechingen, Baden-W?rttemberg, Germany	Drama; Fantasy; Horror; Mystery; Sci-Fi; Thriller	English; German
A Cure for Wellness	5	1	68	0.0147059	-0.0153453	0.00456506	1	0.000216263	0.000235477	2.08398e-05	391	tt4731136	2017-02-17	R	2 hr 26 min	6.4	76545	6	2	4	5	0	1	0	0	0	1	0	0	1	1	0	0	1	1	0	0	0	0	0	0	1.66 : 1	18;	Color	USA; Germany	Gore Verbinski	Castle Hohenzollern, Hechingen, Baden-W?rttemberg, Germany	Drama; Fantasy; Horror; Mystery; Sci-Fi; Thriller	English; German
A Cure for Wellness	9	1	72	0.0138889	-0.0153453	0.00374807	1	0.000192901	0.000235477	1.4048e-05	391	tt4731136	2017-02-17	R	2 hr 26 min	6.4	76545	6	2	4	5	0	1	0	0	0	1	0	0	1	1	0	0	1	1	0	0	0	0	0	0	1.66 : 1	18;	Color	USA; Germany	Gore Verbinski	Castle Hohenzollern, Hechingen, Baden-W?rttemberg, Germany	Drama; Fantasy; Horror; Mystery; Sci-Fi; Thriller	English; German
A Cure for Wellness	2	1	96	0.0104167	-0.0153453	0.000275848	1	0.000108507	0.000235477	7.60922e-08	391	tt4731136	2017-02-17	R	2 hr 26 min	6.4	76545	6	2	4	5	0	1	0	0	0	1	0	0	1	1	0	0	1	1	0	0	0	0	0	0	1.66 : 1	18;	Color	USA; Germany	Gore Verbinski	Castle Hohenzollern, Hechingen, Baden-W?rttemberg, Germany	Drama; Fantasy; Horror; Mystery; Sci-Fi; Thriller	English; German
A Cure for Wellness	6	2	337	0.00593472	0.984655	-0.0042061	4	3.52209e-05	0.969545	1.76913e-05	391	tt4731136	2017-02-17	R	2 hr 26 min	6.4	76545	6	2	4	5	0	1	0	0	0	1	0	0	1	1	0	0	1	1	0	0	0	0	0	0	1.66 : 1	18;	Color	USA; Germany	Gore Verbinski	Castle Hohenzollern, Hechingen, Baden-W?rttemberg, Germany	Drama; Fantasy; Horror; Mystery; Sci-Fi; Thriller	English; German
A Cure for Wellness	10	1	39	0.025641	-0.0153453	0.0155002	1	0.000657462	0.000235477	0.000240256	391	tt4731136	2017-02-17	R	2 hr 26 min	6.4	76545	6	2	4	5	0	1	0	0	0	1	0	0	1	1	0	0	1	1	0	0	0	0	0	0	1.66 : 1	18;	Color	USA; Germany	Gore Verbinski	Castle Hohenzollern, Hechingen, Baden-W?rttemberg, Germany	Drama; Fantasy; Horror; Mystery; Sci-Fi; Thriller	English; German
A Cure for Wellness	4	0	16	0	-1.01535	-0.0101408	0	0	1.03093	0.000102836	391	tt4731136	2017-02-17	R	2 hr 26 min	6.4	76545	6	2	4	5	0	1	0	0	0	1	0	0	1	1	0	0	1	1	0	0	0	0	0	0	1.66 : 1	18;	Color	USA; Germany	Gore Verbinski	Castle Hohenzollern, Hechingen, Baden-W?rttemberg, Germany	Drama; Fantasy; Horror; Mystery; Sci-Fi; Thriller	English; German
A Cure for Wellness	2	0	105	0	-1.01535	-0.0101408	0	0	1.03093	0.000102836	391	tt4731136	2017-02-17	R	2 hr 26 min	6.4	76545	6	2	4	5	0	1	0	0	0	1	0	0	1	1	0	0	1	1	0	0	0	0	0	0	1.66 : 1	18;	Color	USA; Germany	Gore Verbinski	Castle Hohenzollern, Hechingen, Baden-W?rttemberg, Germany	Drama; Fantasy; Horror; Mystery; Sci-Fi; Thriller	English; German
A Cure for Wellness	6	2	128	0.015625	0.984655	0.00548418	4	0.000244141	0.969545	3.00762e-05	391	tt4731136	2017-02-17	R	2 hr 26 min	6.4	76545	6	2	4	5	0	1	0	0	0	1	0	0	1	1	0	0	1	1	0	0	0	0	0	0	1.66 : 1	18;	Color	USA; Germany	Gore Verbinski	Castle Hohenzollern, Hechingen, Baden-W?rttemberg, Germany	Drama; Fantasy; Horror; Mystery; Sci-Fi; Thriller	English; German
A Cure for Wellness	5	1	188	0.00531915	-0.0153453	-0.00482167	1	2.82933e-05	0.000235477	2.32485e-05	391	tt4731136	2017-02-17	R	2 hr 26 min	6.4	76545	6	2	4	5	0	1	0	0	0	1	0	0	1	1	0	0	1	1	0	0	0	0	0	0	1.66 : 1	18;	Color	USA; Germany	Gore Verbinski	Castle Hohenzollern, Hechingen, Baden-W?rttemberg, Germany	Drama; Fantasy; Horror; Mystery; Sci-Fi; Thriller	English; German
[truncated: 48,524 more rows]
[truncated: 34 more columns]
