# Supplementary material for: An integrative model of new product evaluation: A systematic investigation of perceived novelty and product evaluation in the movie industry
Source: PLoS One. 2022 Mar 11;17(3):e0265193. doi: 10.1371/journal.pone.0265193 (PMC8916683; doi:10.1371/journal.pone.0265193)
Supplement: S1 File — (ZIP) [file pone.0265193.s001.zip › Commented Code.R]

library(data.table)
library(tidyverse)
library(stringi)
library(anytime)
library(lubridate)
library(stringr)
library(tm)
library(zoo)
library(SnowballC)
library(cld2)
library(scales)
library(tidytext)
library(foreign)
library(MASS)
library(reshape2)
library(Hmisc)
library(caret)
library(likert)
library(nlme)
library(lme4)
library(xtable)
library(broom.mixed)
library(MuMIn)
library(lmerTest)
library(sjPlot)
library(sjmisc)
library(effects)
library(reghelper)
library(readxl)
library(rockchalk)
library(MCMCglmm)
library(ggeffects)
library(extrafont)
library(glmmTMB)
setwd("")

#################################################################
# this section shows how we clean and construct the final dataset for HLM analysis
# the original raw data was collected from IMDb
# the data after cleaning is included in the supporting document

options("scipen"=999, "digits"=4)
# import movie level info
dfBoxx = read.csv("movieWithBOAndScore2016.csv", row.names = 1) %>%
  dplyr::select(name, id, releaseUSA, Gross.USA, Cumulative.Worldwide.Gross, 
                Domestic.Opening, MPAA, Running.Time, overallRating, votes, 
                Budget.Value, return, return_usa, noGenres:Sport)
# import reviews
DF = read.csv("allReviews2016.csv", row.names = 1) %>%
  dplyr::select(-colnames(.)[str_detect(colnames(.), '^Unnamed')])
# import director additional info
additionalD = read.csv('additionalInfo2016withDirectorAvg.csv') %>%
  dplyr::select(-colnames(.)[str_detect(colnames(.), '^Unnamed')])
# import actor additional info
additionalS = read.csv('additionalInfo2016withStarsAvg.csv') %>%
  dplyr::select(-colnames(.)[str_detect(colnames(.), '^Unnamed')]) %>%
  rename(actor_wins2016 = avg_wins2016,
         actor_nominations2016 = avg_nominations2016)
# merge director and actor infor
additionalD = additionalD %>%
  left_join((additionalS %>% 
               dplyr::select(name, id, actor_wins2016, actor_nominations2016)), 
            by = c('name', 'id'))
additionalD = additionalD %>%
  rename(director_wins2016 = avg_wins2016,
         director_nominations2016 = avg_nominations2016, 
         director_age = avg_age) %>%
  dplyr::select(!c(avg_wins, avg_nominations))

#################################################################
# replace movie wins and nominations NA values with zero
dfBoxx$Wins[is.na(dfBoxx$Wins)] = 0
dfBoxx$Nominations[is.na(dfBoxx$Nominations)] = 0

# manual check director age
additionalD$director_age[additionalD$Director == "Glenn Ficarra, John Requa"] = (49+53)/2
additionalD$director_age[additionalD$Director == "Dan Trachtenberg"] = 39
additionalD$director_age[additionalD$Director == "Kasra Farahani"] = 42
additionalD$director_age[additionalD$Director == "Harold Cronk"] = 47
additionalD$director_age[additionalD$Director == "Dave Green"] = 37
additionalD$director_age[additionalD$Director == "Thea Sharrock"] = 44
additionalD$director_age[additionalD$Director == "Ross Patterson"] = 43
additionalD$director_age[additionalD$Director == "Chris Renaud, Yarrow Cheney (co-director)"] = (54+54)/2
additionalD$director_age[additionalD$Director == "Mike Thurmeier (as Michael Thurmeier), Galen T. Chu (co-director) (as Galen Tan Chu)"] = 45
additionalD$director_age[additionalD$Director == "Jake Szymanski"] = 39
additionalD$director_age[additionalD$Director == "Brad Furman"] = 45
additionalD$director_age[additionalD$Director == "Henry Joost, Ariel Schulman"] = (39+39)/2
additionalD$director_age[additionalD$Director == "Scott Moore"] = 44
additionalD$director_age[additionalD$Director == "Garth Davis"] = 46
additionalD$director_age[additionalD$Director == "Kelly Fremon Craig"] = 39
additionalD$director_age[additionalD$Director == "Chris Peckover"] = 38
additionalD$director_age[additionalD$Director == "Josh Gordon, Will Speck"] = 51

# merge movie level info with director and actor info
dfBoxx = dfBoxx %>%
  left_join((additionalD %>% 
               dplyr::select(-c(X, Also.Known.As, Wins, Nominations,
                               Budget, Cumulative.Worldwide.Gross, Directors,Gross.USA,
                               Motion.Picture.Rating..MPAA..Rated.PG.13.for.intense.sequences.of.sci.fi.combat.action.,
                               Motion.Picture.Rating..MPAA..Rated.PG.13.for.thematic.elements.,
                               Official.Sites, Opening.Weekend.USA, Release.Date, releaseUSA))), 
            by = c('name', 'id'))

# manual check missing movie level data
dfBoxx$Domestic.Opening[dfBoxx$name == "31"] = 11842
dfBoxx$Domestic.Opening[dfBoxx$name == "Batman: The Killing Joke"] =3175000
dfBoxx$MPAA[dfBoxx$name == "Exposed"] = "R"
dfBoxx$MPAA[dfBoxx$name == "Yoga Hosers"] = "PG-13"
dfBoxx$MPAA[dfBoxx$name == "The Love Witch"] = "Unrated"
dfBoxx$MPAA[dfBoxx$name == "The Good Neighbor"] = "TV-MA"
dfBoxx$MPAA[dfBoxx$name == "Range 15"] = "TV-MA"
dfBoxx$MPAA[dfBoxx$name == "Terrifier"] = "TV-MA"
dfBoxx$MPAA[dfBoxx$name == "Spectral"] = "PG-13"
dfBoxx$overallRating[dfBoxx$name == "Café Society"] = 6.6
dfBoxx$votes[dfBoxx$name == "Café Society"] = 69058
dfBoxx$Budget.Value[dfBoxx$name == "Captain Fantastic"] = 5000000
dfBoxx$Budget.Value[dfBoxx$name == "Sing Street"] = 4000000
dfBoxx$Budget.Value[dfBoxx$name == "Cabin Fever"] = 1500000
dfBoxx$Budget.Value[dfBoxx$name == "American Honey"] = 3500000
dfBoxx$Budget.Value[dfBoxx$name == "Paterson"] = 5000000
dfBoxx$Budget.Value[dfBoxx$name == "Approaching the Unknown"] = 1300000
dfBoxx$Budget.Value[dfBoxx$name == "Anthropoid"] = 9000000
dfBoxx$noGenres[dfBoxx$name == "Café Society"] = 3
dfBoxx$noLang[dfBoxx$name == "Café Society"] = 2
dfBoxx$Nominations[dfBoxx$name == "Café Society"] = 7
dfBoxx[dfBoxx$name == "Café Society", which(colnames(dfBoxx) == "Comedy"):which(colnames(dfBoxx) == "Sport")] = FALSE
dfBoxx$Comedy[dfBoxx$name == "Café Society"] = TRUE
dfBoxx$Drama[dfBoxx$name == "Café Society"] = TRUE
dfBoxx$Romance[dfBoxx$name == "Café Society"] = TRUE
dfBoxx$Aspect.Ratio[dfBoxx$name == "Café Society"] = "2.00 : 1"
dfBoxx$Certificate[dfBoxx$name == "Café Society"] = "12A;"
dfBoxx$Color[dfBoxx$name == "Café Society"] = "Color (ACES)"
dfBoxx$Country[dfBoxx$name == "Café Society"] = "USA"
dfBoxx$Director[dfBoxx$name == "Café Society"] = "Woody Allen"
dfBoxx$Filming.Locations[dfBoxx$name == "Café Society"] = "New York City, New York, USA"
dfBoxx$Genres[dfBoxx$name == "Café Society"] = "Comedy; Drama; Romance"
dfBoxx$Language[dfBoxx$name == "Café Society"] = "English; Hebrew"
dfBoxx$Plot.Keywords[dfBoxx$name == "Café Society"] = "hollywood on hollywood; 1930s; uncle; high class; older man younger woman marriage;"
dfBoxx$Production.Co[dfBoxx$name == "Café Society"] = "Gravier Productions; Perdido Productions; FilmNation Entertainment"
dfBoxx$Sound.Mix[dfBoxx$name == "Café Society"] = ""
dfBoxx$Stars[dfBoxx$name == "Café Society"] = "Jesse Eisenberg, Kristen Stewart, Steve Carell"
dfBoxx$Storyline[dfBoxx$name == "Café Society"] = "In 1930's Hollywood, the powerful agent, Phil Stern, is attending a party and receives a phone call from his sister living in New York. She asks for a job for her son and Phil's nephew, Bobby, who decided to move to Hollywood. Three weeks later Phil schedules a meeting with Bobby and decides to help him. He asks his secretary Veronica \"Vonnie\" to hang around with Bobby, showing him the touristic places. Bobby immediately falls in love with Vonnie, but she tells that she has a boyfriend, a journalist that travels most of the time. However, Vonnie's boyfriend is indeed a married man that is also in love with her and soon she has to make a choice between her two loves. Written by Claudio Carvalho, Rio de Janeiro, Brazil"
dfBoxx$Taglines[dfBoxx$name == "Café Society"] = "Anyone who is anyone will be seen at Café Society."
dfBoxx$Writer[dfBoxx$name == "Café Society"] = "Woody Allen"
dfBoxx$Award.Details[dfBoxx$name == "Café Society"] = "Nominee Art Directors Guild, Nominee Casting Society of America, Nominee Golden Eagle Awards, Nominee Gran Premio Internazionale del Doppiaggio, Nominee Online Film & Television Association, Nominee San Diego Film Critics Society Awards, Nominee St. Louis Film Critics Association"
dfBoxx$Total.Reviews[dfBoxx$name == "Café Society"] = 339
dfBoxx$director_wins2016[dfBoxx$name == "Café Society"] = 143
dfBoxx$director_nominations2016[dfBoxx$name == "Café Society"] = 225
dfBoxx$actor_wins2016[dfBoxx$name == "Café Society"] = (20+47+34)/3
dfBoxx$actor_nominations2016[dfBoxx$name == "Café Society"] = (59+61+127)/3

# calculate return
dfBoxx = dfBoxx %>%
  mutate(return = scale((Cumulative.Worldwide.Gross- Budget.Value)/Budget.Value),
         return_usa = scale((Gross.USA- Budget.Value)/Budget.Value))

# convert runtime to numeric
dfBoxx$Runtime = gsub(" min;?.*", "", dfBoxx$Runtime)

#################################################################
# group mean centering review level info
# calculate quadratic terms
DF2 = DF %>%
  group_by(movieName)%>%
  mutate(novelty_groupc = novelty - mean(novelty),
         noveltyPerc_groupc = noveltyPerc - mean(noveltyPerc)) %>%
  mutate(novelty2 = novelty^2,
         noveltyPerc2 = noveltyPerc^2,
         novelty_groupc2 = novelty_groupc^2,
         noveltyPerc_groupc2 = noveltyPerc_groupc^2) %>%
  add_tally() %>%
  rename(numReview = n) %>%
  ungroup()

# merge movie level and review level data
DF2 = DF2 %>%
  dplyr::select(movieName, rating, novelty:numReview) %>%
  left_join((dfBoxx %>%
               dplyr::select(name:Writers, director_wins2016:actor_nominations2016)), 
            by = c('movieName' = 'name')) 

# fill missing director ages with average
DF2$director_age[is.na(DF2$director_age)] = mean(DF2$director_age, na.rm = TRUE)

#################################################################
# bind additional information
# calculate movie novelty
years = c("2011", "2012", "2013", "2014", "2015")
for (year in years) {
  print(year)
  add = read.csv(paste("/IMDb/", year, "/", "additionalInfo", year, ".csv", sep = ""))
  add = add %>%
    dplyr::select(-starts_with("Motion.Picture.Rating")) %>%
    dplyr::select(-starts_with("Official.Sites")) %>%
    dplyr::select(-starts_with("Parents.Guide"))
  assign(paste("additional", year, sep = ""), add)
}

additional2011$year = "2011"
additional2011 = additional2011 %>%
  dplyr::select(Genres, year)
additional2012$year = "2012"
additional2012 = additional2012 %>%
  dplyr::select(Genres, year)
additional2013$year = "2013"
additional2013 = additional2013 %>%
  dplyr::select(Genres, year)
additional2014$year = "2014"
additional2014 = additional2014 %>%
  dplyr::select(Genres, year)
additional2015$year = "2015"
additional2015 = additional2015 %>%
  dplyr::select(Genres, year)

additional = rbind(additional2011, additional2012, additional2013, 
                   additional2014, additional2015)

genres = unique(trimws(unlist(str_split(additional$Genres, ";"))))
d <- as.data.frame(matrix(,nrow(additional), length(genres)))
names(d) <- genres
for (i in 1:length(genres)){
  g = genres[i]
  d[i] = unlist(lapply(additional$Genres, function(x) str_detect(x, genres[i])))
} 
categoryNov = d %>%
  summarise_all(., function(x) 1- (sum(x)/nrow(d)))

gen2016 = as.data.frame(matrix(,nrow(DF2), length(genres)))
names(gen2016) <- genres
for (i in 1:length(genres)){
  g = genres[i]
  gen2016[i] = unlist(lapply(DF2$Genres, function(x) 
    ifelse(str_detect(x, genres[i]), categoryNov[i], 0)))
} 
# non zero
movieNov = rowMeans(replace(gen2016, gen2016 == 0, NA), na.rm = T)
# average all
movieNov2 = rowMeans(gen2016, na.rm = T)
DF2$movieNov = movieNov
DF2$movieNov2 = movieNov2

DF2 = DF2 %>%
  mutate(movieNov_c = movieNov - mean(movieNov),
         movieNov2_c = movieNov2 - mean(movieNov2))

# unique combination
comb = unique(additional$Genres)
frequency = as.data.frame(table(additional$Genres)) %>%
  mutate(perc = Freq/sum(Freq))
comb2016 = as.data.frame(unique(DF2$Genres)) %>%
  rename(comb = `unique(DF2$Genres)`) %>%
  left_join(frequency, by = c('comb' = 'Var1')) %>%
  mutate(nov = 1-perc) %>%
  mutate(nov = ifelse(is.na(nov), 1, nov))
DF2 = DF2 %>%
  left_join((comb2016 %>% dplyr::select(comb, nov)), by = c('Genres' = 'comb')) %>%
  rename(movieNov3 = nov) %>%
  mutate(movieNov3_c = movieNov3 - mean(movieNov3))

DF2 = DF2 %>%
  dplyr::select(!c("Gross.USA", "Cumulative.Worldwide.Gross", "Domestic.Opening", 
                   "Budget.Value", "return", "return_usa", "Runtime", "Sound.Mix", "Writers"))

minmax = DF2 %>%
  group_by(movieName) %>%
  summarise_at(vars(movieNov3), mean) %>%
  mutate(movieNov4 = (movieNov3 - min(movieNov3))/(max(movieNov3)-min(movieNov3)))

DF2 = DF2 %>%
  left_join((minmax %>% dplyr::select(movieName, movieNov4)), by = "movieName") %>%
  mutate(movieNov4_c = movieNov4 - mean(movieNov4))

#################################################################
# the data after cleaning has been saved and included in the supporting document  
# DF2 = read_excel("data.xlsx")
#################################################################

#################################################################
# correlation table 
a = DF2 %>%
  group_by(movieName) %>%
  summarise_at(vars(numReview, director_wins2016, 
                    director_age, actor_wins2016, movieNov4), mean)
a = a %>% mutate_at(vars(numReview:movieNov4), as.numeric) %>%
  dplyr::select(numReview:movieNov4)
source('corstars function.R')
# write.table(corstars(as.matrix(a), result="html"), 'cor.html')
b = DF2 %>%
  dplyr::select(rating, noveltyPerc, noveltyPerc2, totalWords)
# write.table(corstars(as.matrix(b), result="html"), 'cor.html')


#################################################################
# hlm for product evaluation
# ICC
numformat <- function(val) { sub("^(-?)0.", "\\1.", sprintf("%.3f", val)) }
ICClme <- function(out) {
  varests <- as.numeric(VarCorr(out)[1:2])
  return(paste("ICC =", varests[1]/sum(varests)))
}
##############################
# null
modnull1_rat = lme(rating ~ 1 , random = ~1|movieName, data=DF2, method = "REML",
                   control = lmeControl(opt = "optim"))
ICClme(modnull1_rat)
r.squaredGLMM(modnull1_rat)
modnull1_rat_estimates = broom.mixed::tidy(modnull1_rat) 
VarCorr(modnull1_rat) 
m = gls(rating~1, data = DF2)
anova(modnull1_rat, m)

##############################
# movie novelty vs perceived novelty
framingPerceived = broom.mixed::tidy(lme(noveltyPerc ~ movieNov4_c, 
                                         random = ~1|movieName,
                      data=DF2, method = "REML",
                      control = lmeControl(opt = "optim"))) %>%
  mutate_at(vars(estimate:p.value), function(x) numformat(x)) 


##############################
# control w/o
modcon_rat = lme(rating ~ poly(noveltyPerc_groupc, 2, raw = TRUE),
                 random = ~poly(noveltyPerc_groupc, 2, raw = TRUE)|movieName,
                 data=DF2, method = "REML",
                 control = lmeControl(opt = "optim"))
modcon_rat_estimates = broom.mixed::tidy(modcon_rat) 
modcon_rat_estimates = modcon_rat_estimates%>%
  mutate_at(vars(estimate:p.value), function(x) numformat(x))
VarCorr(modcon_rat) 
intervals(modcon_rat, which = "fixed")

##############################
# main
modmain_rat = lme(rating ~ poly(noveltyPerc_groupc, 2, raw = TRUE)+
                    numReview + director_wins2016_c +
                    director_age + actor_wins2016_c + movieNov4_c,
                  random = ~ poly(noveltyPerc_groupc, 2, raw = TRUE)|movieName,
                  data=as.data.frame(DF2), method = "REML",
                  control = lmeControl(opt = "optim"))
modmain_rat_estimates = broom.mixed::tidy(modmain_rat) 
modmain_rat_estimates = modmain_rat_estimates%>%
  mutate_at(vars(estimate:p.value), function(x) as.numeric(numformat(x)))
plot_model(modmain_rat, type = "pred",
           terms = "noveltyPerc_groupc [all]",           
           colors = "bw",
           title = "",
           ci.lvl = NA) + 
  ylim(1,10) + 
  scale_y_continuous(name="Product Evaluation", limits=c(0, 10)) +
  scale_x_continuous(labels = c("Low Novelty", "High Novelty"), breaks = c(0.00, 0.15)) +
#  scale_linetype_discrete(name = "Producer's Reputation", labels = c("Mean + SD", "Mean", "Mean - SD"))+
  theme(panel.grid.major = element_blank(), panel.grid.minor = element_blank(),
        panel.background = element_blank(), axis.line = element_line(colour = "black")) +
  theme(text=element_text(family="Times New Roman", size=16, colour = "black"),
        axis.title.x = element_blank(),
        axis.ticks.x = element_blank(),
        axis.text.x=element_text(colour="black"),
        axis.title.y = element_text(colour="black"))

ggggg = ggpredict(modmain_rat,
                   terms = "noveltyPerc_groupc [all]")

VarCorr(modmain_rat)
glance(modmain_rat) 

#tab_model

##############################
# moderation w/o controls
modmodcon_rat = lme(rating ~ poly(noveltyPerc_groupc, 2, raw = TRUE)*director_wins2016_c,
                 random = ~ poly(noveltyPerc_groupc, 2, raw = TRUE)|movieName,
                 data=DF2, method = "REML",
                 control = lmeControl(opt = "optim"))
modmodcon_rat_estimates = broom.mixed::tidy(modmodcon_rat)
modmodcon_rat_estimates = modmodcon_rat_estimates %>%
  mutate_at(vars(estimate:p.value), function(x) round(x,2))
VarCorr(modmodcon_rat)
glance(modmodcon_rat)

##############################
# moderation
modmod_rat = lme(rating ~ poly(noveltyPerc_groupc, 2, raw = TRUE)*director_wins2016_c+
                   numReview+
                   director_age+actor_wins2016_c+movieNov4_c,
                 random = ~ poly(noveltyPerc_groupc, 2, raw = TRUE)|movieName,
                 data=DF2, method = "REML",
                 control = lmeControl(opt = "optim"))
modmod_rat_estimates = broom.mixed::tidy(modmod_rat)
modmod_rat_estimates = modmod_rat_estimates %>%
  mutate_at(vars(estimate:p.value), function(x) round(x,2))
VarCorr(modmod_rat)
glance(modmod_rat) 

plot_model(modmod_rat, type = "pred", 
           terms = c("noveltyPerc_groupc [all]", "director_wins2016_c [quart2]"),
           colors = "bw",
           title = "",
           ci.lvl = NA) + 
  ylim(1,10) + 
  scale_linetype_manual(values = c("dashed", "solid", "dotted"), name = "Producer's Reputation", labels = c("1st quantile", "Median", "3rd quantile")) + 
#  scale_linetype_manual(values = c("dashed", "solid", "dotted"), name = "Producer's Reputation", labels = c("Low (1st quantile)", "Mean", "High (3rd quantile)")) + 
  scale_y_continuous(name="Product Evaluation", limits=c(0, 10)) +
  scale_x_continuous(labels = c("Low Novelty", "High Novelty"), breaks = c(0.00, 0.15)) +
#  scale_linetype_discrete(name = "Producer's Reputation", labels = c("Mean - SD", "Mean", "Mean + SD"))+
  theme(panel.grid.major = element_blank(), panel.grid.minor = element_blank(),
        panel.background = element_blank(), axis.line = element_line(colour = "black")) +
  theme(text=element_text(family="Times New Roman", size=16, color = "black"),
        axis.title.x = element_blank(),
        axis.ticks.x = element_blank(),
        axis.text.x=element_text(colour="black"),
        axis.title.y = element_text(colour="black"))

ggggg = ggpredict(modmod_rat,
                 type = "re",
                 ci.lvl = NA,
                  terms = c("noveltyPerc_groupc [all]", "director_wins2016_c [quart2]")) %>%
  arrange(desc(group))


DF2$n1 = poly(DF2$noveltyPerc_groupc, 2, raw=TRUE)[,1] 
DF2$n2 = poly(DF2$noveltyPerc_groupc, 2, raw=TRUE)[,2] 
DF2$d_p = sd(DF2$director_wins2016_c)
DF2$d_m = -sd(DF2$director_wins2016_c)
modmod_rat = lme(rating ~ n2*director_wins2016_c+n1*director_wins2016_c+
                   numReview+
                   director_age+actor_wins2016_c+movieNov4_c,
                 random = ~ poly(noveltyPerc_groupc, 2, raw = TRUE)|movieName,
                 data=DF2, method = "REML",
                 control = lmeControl(opt = "optim"))

modmod_rat_estimates = broom.mixed::tidy(modmod_rat)
modmod_rat_estimates = modmod_rat_estimates %>%
  mutate_at(vars(estimate:p.value), function(x) round(x,2))

ss = simple_slopes(modmod_rat, levels = list(director_wins2016_c = c(-14.7, 0, 3.3)))

########################################
########################################
# hlm for effort
# https://bbolker.github.io/mixedmodels-misc/glmmFAQ.html#count-data
# https://cran.r-project.org/web/packages/glmmTMB/vignettes/glmmTMB.pdf
# ICC
overdisp_fun <- function(model) {
  rdf <- df.residual(model)
  rp <- residuals(model,type="pearson")
  Pearson.chisq <- sum(rp^2)
  prat <- Pearson.chisq/rdf
  pval <- pchisq(Pearson.chisq, df=rdf, lower.tail=FALSE)
  c(chisq=Pearson.chisq,ratio=prat,rdf=rdf,p=pval)
}
performance::check_overdispersion(modnull2) 

##############################
# null
modnull1 = glmmTMB(totalWords ~ 1+ (1|movieName), data=DF2, family="nbinom2")
modnull2 = glmmTMB(totalWords ~ 1+ (1|movieName), data=DF2, family="poisson")

modnull1_estimates = broom.mixed::tidy(modnull1) 
VarCorr(modnull1) 
glance(modnull1)
sigma(modnull1)
m0 <- update(modnull1, . ~ 1)
anova(m0, modnull1)

##############################
# control w/o
modcon = glmmTMB(totalWords ~ poly(noveltyPerc_groupc, 2, raw = TRUE)+
                   (poly(noveltyPerc_groupc, 2, raw = TRUE)|movieName),
                 data=DF2, family="nbinom2")
modcon_estimates = broom.mixed::tidy(modcon) 
modcon_estimates = modcon_estimates%>%
  mutate_at(vars(estimate:p.value), function(x) numformat(x))
VarCorr(modcon)
glance(modcon)
sigma(modcon)
confint(modcon)

##############################
# main
modmain = glmmTMB(totalWords ~ poly(noveltyPerc_groupc, 2, raw = TRUE) +
                    numReview+
                    director_age+actor_wins2016_c+movieNov4_c + director_wins2016_c + 
                    (poly(noveltyPerc_groupc, 2, raw = TRUE)|movieName),
                  data=DF2, 
                  family="nbinom2",
                  control = glmmTMBControl(optCtrl=list(iter.max=1e3,eval.max=1e3)))
modmain_estimates = broom.mixed::tidy(modmain) 
modmain_estimates = modmain_estimates%>%
  mutate_at(vars(estimate:p.value), function(x) as.numeric(numformat(x)))

sjPlot::plot_model(modmain, type = "pred",
                   terms = "noveltyPerc_groupc [all]",           
                   colors = "bw",
                   title = "",
                   ci.lvl = NA) + 
  ylim(1,160) + 
  scale_y_continuous(name="Effort in evaluation", limits=c(0, 160)) +
  scale_x_continuous(labels = c("Low Novelty", "High Novelty"), breaks = c(-.02, 0.055), limits = c(-.02, 0.06)) +
  #  scale_linetype_discrete(name = "Producer's Reputation", labels = c("Mean + SD", "Mean", "Mean - SD"))+
  theme(panel.grid.major = element_blank(), panel.grid.minor = element_blank(),
        panel.background = element_blank(), axis.line = element_line(colour = "black")) +
  theme(text=element_text(family="Times New Roman", size=16, colour = "black"),
        axis.title.x = element_blank(),
        axis.ticks.x = element_blank(),
        axis.text.x=element_text(colour="black"),
        axis.title.y = element_text(colour="black"))
VarCorr(modmain)
glance(modmain) 
sigma(modmain)

#tab_model

##############################
# main w/o nonsignificant control
modmain2 =glmmTMB(totalWords ~ poly(noveltyPerc_c_group, 2, raw = TRUE) + Comedy+Thriller+
                    Sci.Fi+Western+Musical+avg_wins2016_c+
                    (poly(noveltyPerc_c_group, 2, raw = TRUE)|movieName),
                  data=DF2, 
                  family="nbinom2")
modmain2_estimates = broom.mixed::tidy(modmain2) 
modmain2_estimates = modmain2_estimates%>%
  mutate_at(vars(estimate:p.value), function(x) numformat(round(x,2)))

##############################
# main with W
modmainW = glmmTMB(totalWords ~ poly(noveltyPerc_c_group, 2, raw = TRUE)+
                     director_wins2016_c+numReview+Comedy+Drama+Romance+
                     Action+History+Thriller+War+Adventure+Fantasy+Sci.Fi+Animation+
                     Family+Horror+Mystery+Crime+Music+Biography+Western+Musical+
                     avg_wins2016_c+director_age+movieNov_c+
                     (poly(noveltyPerc_c_group, 2, raw = TRUE)|movieName),
                   data=DF2, 
                   family="nbinom2",
                   control = glmmTMBControl(optCtrl=list(iter.max=1e3,eval.max=1e3)))
modmainW_estimates = broom.mixed::tidy(modmainW) 
modmainW_estimates = modmainW_estimates%>%
  mutate_at(vars(estimate:p.value), function(x) numformat(round(x,2)))
VarCorr(modmainW)
sigma(modmainW)
glance(modmainW) 

##############################
# moderation
modmod = glmmTMB(totalWords ~ poly(noveltyPerc_groupc, 2, raw = TRUE)*director_wins2016_c+
                   numReview+
                   director_age+actor_wins2016_c+movieNov4_c+
                   (poly(noveltyPerc_groupc, 2, raw = TRUE)|movieName),
                 data=DF2, 
                 family="nbinom2",
                 control = glmmTMBControl(optCtrl=list(iter.max=1e3,eval.max=1e3)))

modmod_estimates = broom.mixed::tidy(modmod)
modmod_estimates = modmod_estimates %>%
  mutate_at(vars(estimate:p.value), function(x) round(x,2))
VarCorr(modmod)
sigma(modmod)
glance(modmod) 
